# Supplementary material for: SETDB1 Links the Meiotic DNA Damage Response to Sex Chromosome Silencing in Mice
Source: Dev Cell. 2018 Dec 3;47(5):645–659.e6. doi: 10.1016/j.devcel.2018.10.004 (PMC6286383; doi:10.1016/j.devcel.2018.10.004)
Supplement: Table S1. List of Differentially Expressed Genes upon Setdb1 Deletion, Related to Figure 5 [file mmc2.xlsx]

## Sheet: upregulated in Setdb1 cKO
Table S1. List of differentially expressed genes upon Setdb1 deletion
sheet 1: upregulated genes in Setdb1 cKO
gene name	chromosome	Gene start (bp)	Gene end (bp)	gene_id	pval.wald	qval.wald	b (estimator of fold change)	se_b	wt1 TPM	wt2 TPM	ko1 TPM	ko2 TPM	wt medium TPM	ko medium TPM
Cypt1	X	16522869	16523689	ENSMUSG00000023257	6.19974e-11	2.12219e-08	6.82529	1.04381	0	0	165.621	20.0746	0	92.8478
Mageb2	X	91331690	91333360	ENSMUSG00000073069	2.28635e-18	2.45968e-15	6.59387	0.754259	0	0	21.4042	16.2271	0	18.8157
Tex33	15	78378400	78395912	ENSMUSG00000062154	6.29205e-05	0.00332586	6.55865	1.63902	0	0.0571928	188.971	8.17875	0.0285964	98.5747
1700009N14Rik	4	39450295	39451776	ENSMUSG00000028287	4.34435e-09	9.25921e-07	6.42245	1.09402	0	0	51.3791	5.62349	0	28.5013
BB014433	8	15041444	15046078	ENSMUSG00000049008	5.80566e-06	0.000482699	6.40674	1.41325	0	0.103669	97.4394	10.605	0.0518344	54.0222
4930449I24Rik	5	146502399	146505183	ENSMUSG00000079093	5.63633e-16	4.22115e-13	6.38709	0.788828	0	0	32.2512	9.98401	0	21.1176
Gm3486	14	41484232	41489485	ENSMUSG00000090505	5.75427e-08	9.15496e-06	6.27861	1.15708	0	0	73.3707	7.07137	0	40.221
1700016G14Rik	13	24741232	24746592	ENSMUSG00000085861	1.73692e-06	0.000180003	6.22135	1.30104	0	0	82.4297	5.94868	0	44.1892
Gm3149	14	4317283	4325721	ENSMUSG00000079389	4.77875e-12	1.89406e-09	6.21418	0.899043	0	0	37.5031	8.94875	0	23.2259
Izumo3	4	92144329	92147234	ENSMUSG00000028533	1.29433e-06	0.000140585	6.06788	1.25353	0	0	54.4559	4.31854	0	29.3872
Gm10230	X	27472031	27494882	ENSMUSG00000095546	0.000428878	0.0150922	6.04386	1.7162	0.0259938	0.223378	314.531	12.6954	0.124686	163.613
Syn1	X	20860511	20921004	ENSMUSG00000037217	2.21302e-12	9.43331e-10	5.99763	0.85432	0	0	4.33995	3.46476	0	3.90235
Akap4	X	7067519	7078609	ENSMUSG00000050089	4.89459e-05	0.00272494	5.99628	1.4767	0.0238954	0.0821796	94.9381	5.77434	0.0530375	50.3562
Hmgb4	4	128260212	128260957	ENSMUSG00000048686	0.000777042	0.0238195	5.91582	1.76022	0	0	116.689	3.3328	0	60.0107
Gm21760	Y	80133779	80159975	ENSMUSG00000095578	6.11668e-05	0.0032746	5.91411	1.47548	0	0	93.6913	4.74865	0	49.22
Gm20865	Y	21241575	21243910	ENSMUSG00000093848	3.15263e-09	7.19436e-07	5.90563	0.996992	0	0	34.9811	4.639	0	19.8101
Gm10375	14	43602627	43608065	ENSMUSG00000095528	2.32575e-10	6.8238e-08	5.89808	0.930572	0	0	40.8913	6.19628	0	23.5438
Atp6v1e2	17	86944109	86947887	ENSMUSG00000053375	6.24618e-05	0.00332412	5.83043	1.4564	0.0786235	0	85.0011	5.72999	0.0393117	45.3655
AC161453.1	14	41767172	41772441	ENSMUSG00000114852	9.68304e-09	1.98872e-06	5.82199	1.01496	0	0	33.6023	6.16727	0	19.8848
4933405O20Rik	7	50599190	50600530	ENSMUSG00000084234	0.000151511	0.00668953	5.81336	1.53444	0	0	40.246	1.80921	0	21.0276
Gm20911	Y	81458007	81484087	ENSMUSG00000099894	1.32634e-09	3.40508e-07	5.80914	0.957944	0	0	35.4507	5.08163	0	20.2662
Gm3402	5	146514123	146516902	ENSMUSG00000041505	7.61941e-06	0.000606119	5.78137	1.29175	0	0	44.6474	3.27047	0	23.959
Tmem190	7	4782937	4784341	ENSMUSG00000013091	1.82214e-06	0.000187118	5.77213	1.20953	0	0	106.378	9.19312	0	57.7855
Spaca4	7	45725107	45725813	ENSMUSG00000070563	0.000225787	0.00915796	5.73067	1.55376	0	0.10673	131.898	6.93809	0.0533649	69.4178
Hils1	11	94967593	94968456	ENSMUSG00000038994	0.00708761	0.109076	5.63785	2.09375	0.381176	0	226.442	6.5794	0.190588	116.511
Txndc8	4	57984027	58009124	ENSMUSG00000038709	6.34601e-05	0.00334193	5.62064	1.40531	0	0	86.2807	5.01818	0	45.6494
Tex48	4	63607089	63622428	ENSMUSG00000058935	2.50513e-05	0.00157649	5.61693	1.33282	0	0	64.8973	4.36811	0	34.6327
Gm3404	5	146525801	146528553	ENSMUSG00000079091	4.93895e-05	0.00274154	5.61676	1.38395	0	0	34.8802	2.11783	0	18.499
Armc12	17	28530860	28538954	ENSMUSG00000024223	0.000621045	0.0201012	5.61488	1.6407	0.143372	0	87.2419	5.08692	0.0716861	46.1644
Gm2012	X	26200678	26231355	ENSMUSG00000082639	0.00270818	0.0568706	5.60794	1.8699	0	0	64.428	1.46565	0	32.9468
Nkx2-6	14	69171802	69175518	ENSMUSG00000044186	5.54533e-06	0.000470977	5.5936	1.23125	0	0	29.1253	2.40473	0	15.765
Kcne1l	X	142304752	142306294	ENSMUSG00000090122	3.76538e-09	8.17956e-07	5.54573	0.940882	0	0	10.6916	2.89372	0	6.79266
Gm14525	X	26672777	26702638	ENSMUSG00000071788	6.0333e-06	0.000493856	5.54572	1.22552	0	0	37.1887	3.10437	0	20.1465
Catsper1	19	5335741	5344153	ENSMUSG00000038498	0.000298039	0.0112786	5.54359	1.53265	0.102101	0	35.349	3.45941	0.0510504	19.4042
Gm6370	5	146491363	146494132	ENSMUSG00000096527	1.43597e-05	0.00102339	5.53452	1.27574	0.126434	0	51.084	6.72638	0.0632168	28.9052
Capza3	6	140041252	140042778	ENSMUSG00000041791	5.65867e-05	0.00305839	5.51128	1.36871	0.0619458	0	54.0982	4.11016	0.0309729	29.1042
Gm14781	X	91632194	91635671	ENSMUSG00000064129	1.08001e-08	2.16943e-06	5.50643	0.963057	0	0	16.4329	2.32589	0	9.37938
Gm20896	Y	35895328	35921526	ENSMUSG00000096650	4.28568e-07	5.43944e-05	5.49418	1.08671	0	0	34.0077	5.67545	0	19.8416
1700011L22Rik	8	79210431	79248570	ENSMUSG00000031682	0.000146407	0.00652392	5.46766	1.43996	0	0.0708742	81.8896	5.03659	0.0354371	43.4631
Tssk3	4	129489014	129491022	ENSMUSG00000000411	0.00057292	0.0187858	5.44376	1.5806	0	0.150468	58.0004	4.55339	0.0752342	31.2769
Adam1a	5	121518576	121522071	ENSMUSG00000072647	0.00247642	0.0531818	5.43468	1.79587	0.11193	0	26.0565	2.18881	0.0559652	14.1226
St6galnac2	11	116677483	116681290	ENSMUSG00000110170	0.0031614	0.0631988	5.38486	1.82439	0	0.0397826	43.339	1.30263	0.0198913	22.3208
Gm5800	14	51711643	51717183	ENSMUSG00000068506	1.53587e-05	0.00108432	5.35052	1.23755	0.18003	0	50.9204	8.10627	0.0900149	29.5133
Ctag2	X	65047644	65049014	ENSMUSG00000031181	0.000926323	0.0270454	5.31163	1.60376	0	0	45.5197	1.76274	0	23.6412
Akap14	X	37150698	37168842	ENSMUSG00000036551	3.50804e-08	6.04989e-06	5.29837	0.960898	0	0.0340356	14.0881	2.78473	0.0170178	8.43639
Gm45396	8	90816145	90817393	ENSMUSG00000110332	0.00121161	0.0328994	5.28977	1.6346	0	0	38.5699	1.40234	0	19.9861
4933428M09Rik	X	139179228	139181009	ENSMUSG00000042525	5.62586e-11	1.98593e-08	5.28732	0.806812	0.076627	0.0655608	42.5602	10.7281	0.0710939	26.6441
Gdpd2	X	100729873	100738895	ENSMUSG00000019359	1.43763e-09	3.60877e-07	5.27972	0.872507	0	0.0203907	4.41222	3.9185	0.0101953	4.16536
Nipsnap3a	4	52989272	53001162	ENSMUSG00000015242	0.000183939	0.00769545	5.26439	1.40755	0.18721	0	46.3588	5.79588	0.0936049	26.0773
Rhox9	X	37899097	37901770	ENSMUSG00000068048	1.0947e-08	2.16943e-06	5.26413	0.921049	0.0142534	0	9.37699	2.76056	0.00712669	6.06878
Krt88	15	101447745	101453909	ENSMUSG00000063971	0.00999841	0.137316	5.24575	2.03649	0	0.154031	114.746	2.58955	0.0770153	58.668
4933411K16Rik	19	42052248	42053627	ENSMUSG00000090369	0.016352	0.187395	5.23253	2.17935	0	0.0459092	66.3047	0.926186	0.0229546	33.6154
Gm6408	5	146481965	146484704	ENSMUSG00000096344	4.84893e-07	6.01906e-05	5.21715	1.03675	0	0	11.9594	2.55164	0	7.2555
Tmem210	2	25288145	25289189	ENSMUSG00000026963	0.000215927	0.00882137	5.21592	1.40985	0	0	100.499	5.75092	0	53.1252
Izumo2	7	44708742	44719844	ENSMUSG00000066500	0.00171678	0.0410581	5.20737	1.66088	0	0	65.6844	2.25909	0	33.9717
Mageb1	X	92015191	92016333	ENSMUSG00000062162	5.61354e-07	6.8552e-05	5.17231	1.03362	0	0	6.71503	5.21203	0	5.96353
Fthl17b	X	8962134	8962975	ENSMUSG00000078208	0.00125661	0.033678	5.1621	1.6003	1.03752	0	46.7461	32.5931	0.518759	39.6696
Odf1	15	38219203	38226735	ENSMUSG00000061923	5.93539e-06	0.00049118	5.12992	1.13276	0.0699454	0.0598441	52.274	5.29876	0.0648947	28.7864
BC061237	14	44500122	44506345	ENSMUSG00000072145	0.00306033	0.0616761	5.12511	1.73051	0.435838	0	82.2044	6.94028	0.217919	44.5724
Fam24a	7	131333864	131336927	ENSMUSG00000030859	0.000917292	0.0268439	5.10663	1.54058	0	0.315225	103.033	7.66038	0.157613	55.3468
Tex13c1	X	43591160	43593532	ENSMUSG00000078320	0.000136129	0.00617265	5.09287	1.33493	0	0	9.75907	0.648193	0	5.20363
Gm9	X	37209348	37211041	ENSMUSG00000073243	0.00153792	0.038265	5.08768	1.60625	0	0.965059	56.0826	23.2059	0.482529	39.6443
Slxl1	X	55226876	55243723	ENSMUSG00000067909	0.00166653	0.0403026	5.06404	1.6107	0	0.631268	84.4145	11.5612	0.315634	47.9878
4930578I06Rik	14	63969339	63987790	ENSMUSG00000021961	0.000308385	0.0116117	5.05064	1.39978	0.151968	0.0890292	97.9296	5.9748	0.120498	51.9522
Mbd3l1	9	18478359	18485298	ENSMUSG00000038691	0.00954438	0.133021	5.02758	1.93972	0	0	50.3292	0.973847	0	25.6515
3830417A13Rik	X	64173548	64178778	ENSMUSG00000031179	0.00704848	0.10874	5.01697	1.8619	0	1.15916	59.3856	17.3369	0.57958	38.3613
Aldoart1	4	72850583	72852634	ENSMUSG00000059343	0.000768002	0.0236302	4.99802	1.4857	0.104001	0	19.3311	2.16522	0.0520003	10.7481
Zdhhc11	13	73963851	73992990	ENSMUSG00000069189	1.08165e-05	0.000809164	4.97374	1.13035	0.0579255	0.0495601	35.3329	3.59837	0.0537428	19.4656
1700013G24Rik	4	137453284	137455461	ENSMUSG00000041399	0.00972674	0.13487	4.96726	1.92128	0.0746414	0.255448	168.555	4.00826	0.165044	86.2816
Allc	12	28553755	28582523	ENSMUSG00000020636	0.00116291	0.0321572	4.96076	1.52741	0.160432	0.0457542	70.6373	3.7948	0.103093	37.216
Nap1l2	X	103184176	103186640	ENSMUSG00000082229	3.4196e-06	0.000319238	4.9567	1.06737	0	0	1.61503	2.06493	0	1.83998
1700001F09Rik	14	43342383	43347811	ENSMUSG00000095384	7.2114e-08	1.12586e-05	4.93539	0.916367	0.553492	0.659166	230.702	36.8093	0.606329	133.756
Ang4	14	51763878	51773590	ENSMUSG00000060615	4.20413e-06	0.000384257	4.93386	1.07234	0	0	10.7637	5.8385	0	8.30109
Odf3l1	9	56848659	56864679	ENSMUSG00000045620	0.0128822	0.161237	4.92792	1.98147	0.375344	0	70.6117	3.41477	0.187672	37.0132
Ccdc182	11	88294058	88295261	ENSMUSG00000034031	4.06057e-07	5.18284e-05	4.87666	0.962607	0.0315276	0	10.7905	2.81166	0.0157638	6.80106
BB287469	12	87816577	87820676	ENSMUSG00000079031	0.000271144	0.0105072	4.8503	1.33198	0	0	1.75729	2.88046	0	2.31888
Gm5941	X	92489949	92490681	ENSMUSG00000071726	3.70075e-06	0.000342653	4.83012	1.04378	0.351083	0.15019	110.385	14.6449	0.250637	62.5151
Gm10340	14	3133997	3141609	ENSMUSG00000071613	3.26335e-05	0.00195559	4.8223	1.16081	0	0	6.56437	2.04131	0	4.30284
Gm5152	5	10242041	10246526	ENSMUSG00000069355	1.2356e-05	0.000906321	4.81733	1.10206	0	0	12.6261	5.7584	0	9.19224
Tcp11x2	X	135654698	135693790	ENSMUSG00000058252	0.00687216	0.106559	4.76495	1.76285	0.120553	0	25.6636	1.38722	0.0602763	13.5254
Plac8l1	18	42178675	42196709	ENSMUSG00000059455	0.00202824	0.0465197	4.76377	1.54364	0	0.0961325	44.6578	2.37039	0.0480663	23.5141
Gm20917	Y	79148789	79151122	ENSMUSG00000095867	0.0048406	0.0849059	4.76193	1.69015	0	0.623845	36.3857	8.207	0.311923	22.2964
2900092C05Rik	7	12512517	12556323	ENSMUSG00000030385	0.00612132	0.0985015	4.69268	1.7119	0.368433	0	52.6451	3.97466	0.184217	28.3099
Hoxd13	2	74668310	74671599	ENSMUSG00000001819	3.98349e-05	0.00231349	4.66819	1.13624	0	0	1.76724	1.03763	0	1.40244
Ssxb6	X	8542608	8548255	ENSMUSG00000079702	4.10345e-05	0.00235891	4.66313	1.13691	0	0	15.6611	5.93228	0	10.7967
Gm8020	14	42496884	42502349	ENSMUSG00000090690	0.000138637	0.00625166	4.66078	1.22311	0	0	5.18453	1.24239	0	3.21346
Pfn3	13	55414688	55415232	ENSMUSG00000044444	0.00799407	0.118583	4.63441	1.74731	0	0	50.4998	1.42159	0	25.9607
Gm17654	14	43573843	43579146	ENSMUSG00000095743	0.000149313	0.00661561	4.62578	1.21981	0	0	3.2972	1.83682	0	2.56701
Gm10057	X	154043986	154055039	ENSMUSG00000096867	0.000490487	0.0167641	4.60672	1.32153	0	0	14.1297	0.95105	0	7.54037
Zfp36l3	X	53774048	53776394	ENSMUSG00000059334	6.61051e-05	0.0034542	4.60048	1.15303	0	0	1.87913	0.961878	0	1.42051
Gm6309	5	146167976	146170721	ENSMUSG00000096798	0.00772927	0.115553	4.59629	1.72555	0.375793	0	35.0561	3.51501	0.187896	19.2856
Ankrd61	5	143890741	143897685	ENSMUSG00000029607	0.0130067	0.162078	4.59001	1.84814	0.0413245	0.369544	76.6053	3.10135	0.205434	39.8533
Lyzl1	18	4165832	4182232	ENSMUSG00000024233	0.00298601	0.0603889	4.5758	1.5411	0.0979452	0.0838002	66.938	2.96234	0.0908727	34.9502
Gm3676	14	41641179	41646487	ENSMUSG00000079269	0.00782323	0.116662	4.56585	1.71674	0.616293	1.25561e-09	44.781	5.72806	0.308146	25.2545
Klhl10	11	100441917	100457022	ENSMUSG00000001558	0.004337	0.0789536	4.56061	1.59878	0.34754	0.0894699	89.0597	4.44563	0.218505	46.7526
Gstt4	10	75814943	75822543	ENSMUSG00000009093	0.00504292	0.0873101	4.55708	1.62504	0.579861	0.141748	148.348	7.10593	0.360805	77.727
Cldn34b3	X	76264304	76267738	ENSMUSG00000071738	3.29307e-06	0.000308702	4.55351	0.978903	0	0.0675941	12.4664	2.46023	0.033797	7.46333
Tgif2lx2	X	118427227	118428256	ENSMUSG00000100194	0.00829607	0.121056	4.55062	1.72386	0	0.391471	38.5407	3.5832	0.195736	21.062
Fam170b	14	32833962	32836789	ENSMUSG00000078127	0.00475434	0.0836245	4.53948	1.60791	0.0847766	1.05174	97.011	10.585	0.568256	53.798
Gm11492	11	87566653	87569250	ENSMUSG00000090107	0.00287103	0.0587521	4.53197	1.52017	0.035742	0	11.2919	0.651209	0.017871	5.97153
Gm6121	X	26912743	26935697	ENSMUSG00000080725	0.00866856	0.124297	4.53003	1.72582	0	0.467791	44.3139	4.17884	0.233895	24.2464
Stpg3	2	25212207	25214637	ENSMUSG00000036770	0.011675	0.151587	4.50643	1.78698	0	0.143944	27.9161	1.30966	0.0719718	14.6129
Rhox3f	X	37580992	37585496	ENSMUSG00000095510	4.73102e-05	0.00266542	4.50174	1.10648	0	0.371587	19.7121	9.63463	0.185793	14.6734
Amn	12	111271095	111276426	ENSMUSG00000021278	1.57341e-05	0.00110411	4.4916	1.04017	0.0421908	0	5.08829	4.29787	0.0210954	4.69308
Dcst2	3	89361975	89377549	ENSMUSG00000109293	0.00121305	0.0328994	4.49133	1.38802	0.0607579	0.0779752	30.4696	1.86441	0.0693666	16.167
Gm8108	14	4110526	4132784	ENSMUSG00000091563	0.000313476	0.0117252	4.48148	1.24351	0	0	2.77368	2.18335	0	2.47852
Spaca3	11	80858365	80867814	ENSMUSG00000053184	0.000174112	0.00740778	4.46404	1.18918	0.401079	0.399773	130.557	11.8267	0.400426	71.1916
Spata31	13	64917406	64923194	ENSMUSG00000056223	0.0090741	0.128126	4.45134	1.70599	0.103041	0.0357526	36.3165	1.28228	0.069397	18.7994
Btbd35f1	X	32560055	32562009	ENSMUSG00000094309	0.00220207	0.0491106	4.44855	1.45305	0	0	4.93717	0.395004	0	2.66609
4933403O08Rik	X	112239049	112243852	ENSMUSG00000079460	0.000102382	0.00491084	4.44713	1.14473	0.0792132	0	9.63948	1.70206	0.0396066	5.67077
Vmn1r95	7	20193710	20194633	ENSMUSG00000094735	0.000949279	0.0274598	4.44344	1.3444	0	0	3.01822	3.82997	0	3.42409
Tex36	7	133587024	133602158	ENSMUSG00000030976	0.00321749	0.0638187	4.43432	1.50512	0.333968	0.214303	118.982	5.84462	0.274136	62.4133
Gm3138	14	4249631	4258006	ENSMUSG00000091114	0.000280567	0.0107664	4.40786	1.21341	0	0	1.15148	2.01337	0	1.58243
1700067P10Rik	17	48089632	48090920	ENSMUSG00000021545	0.00138236	0.0354086	4.40171	1.37626	0.42602	0.091124	74.6222	6.12787	0.258572	40.375
Ubqln5	7	104127912	104129826	ENSMUSG00000055643	0.000290047	0.0110688	4.3927	1.2121	0	0	3.98306	0.460364	0	2.22171
Spata46	1	170308803	170312125	ENSMUSG00000042800	0.00169243	0.0406327	4.39028	1.39841	0.553938	0.568728	206.806	12.3236	0.561333	109.565
Gm6569	15	73834561	73839908	ENSMUSG00000086361	0.00401479	0.0748985	4.374	1.52034	0.103547	0.354371	84.922	4.66475	0.228959	44.7934
Gm3164	14	4415448	4443839	ENSMUSG00000091418	0.000403732	0.0144321	4.36035	1.23256	0	0	3.11543	0.535256	0	1.82534
4930524N10Rik	X	154339225	154343392	ENSMUSG00000059663	0.00319088	0.0635141	4.35192	1.47586	0	0	13.9289	0.675201	0	7.30205
Tceal7	X	136214779	136226100	ENSMUSG00000079428	0.000381566	0.0137705	4.34165	1.22213	0	0	7.90327	2.36647	0	5.13487
Gm3752	14	7466362	7483762	ENSMUSG00000091617	0.000165664	0.00711537	4.32031	1.14709	0	0.148121	6.50547	4.99071	0.0740605	5.74809
1700061G19Rik	17	56875477	56888904	ENSMUSG00000024209	0.000426465	0.0150307	4.31978	1.22612	0.127866	0.328201	54.8741	5.44573	0.228033	30.1599
Gm3424	14	5821934	5830329	ENSMUSG00000090512	0.00107576	0.0302283	4.31151	1.31853	0.21028	6.62623e-09	14.124	2.80261	0.10514	8.4633
Gpr50	X	71663667	71669257	ENSMUSG00000056380	3.54065e-08	6.05988e-06	4.30402	0.780795	0.154562	0.781532	44.2335	22.3363	0.468047	33.2849
Sppl2c	11	104186327	104191163	ENSMUSG00000049506	0.0141995	0.170636	4.29252	1.75049	0.0628019	0	11.5299	0.511901	0.0314009	6.02088
4931400O07Rik	X	62467991	62468812	ENSMUSG00000031194	0.000964328	0.0278239	4.28608	1.29852	0	0	17.539	1.22079	0	9.37991
Gm21497	Y	61646746	61672861	ENSMUSG00000100726	0.00420653	0.0773006	4.2736	1.49309	0	0	9.2734	0.877237	0	5.07532
Usp51	X	153006469	153009416	ENSMUSG00000067215	0.000132684	0.00605394	4.26382	1.11577	0	0.108167	4.08	2.27312	0.0540835	3.17656
Ube2dnl2	X	114907582	114908510	ENSMUSG00000047079	0.000831893	0.0250588	4.26322	1.27566	0	0	13.796	1.00535	0	7.40068
1810065E05Rik	11	58421111	58426024	ENSMUSG00000013653	0.00059817	0.0194606	4.26078	1.24133	0	0	5.55211	1.42099	0	3.48655
Artn	4	117926162	117929763	ENSMUSG00000028539	0.000396248	0.0142096	4.23653	1.19589	0	0.356442	8.84266	8.12313	0.178221	8.48289
Ssxb1	X	8413305	8422157	ENSMUSG00000079705	0.00945758	0.132164	4.23542	1.63211	0.87803	0	24.4044	7.87767	0.439015	16.141
A630095N17Rik	1	75220095	75232102	ENSMUSG00000096094	7.09064e-05	0.00364901	4.21629	1.06118	0	0.145749	15.9994	5.10087	0.0728747	10.5502
Rhox3h	X	37657688	37668764	ENSMUSG00000071769	0.000941193	0.0273309	4.21365	1.27395	0.659178	0	21.2455	9.98515	0.329589	15.6153
Arid3c	4	41723836	41731142	ENSMUSG00000066224	0.000790228	0.0241581	4.21067	1.2546	0	0	1.48843	1.851	0	1.66971
Ssxb2	X	8454345	8461726	ENSMUSG00000023165	0.00170028	0.0407623	4.19699	1.33742	0.57505	0	14.8921	8.50168	0.287525	11.6969
Gm21708	Y	3399188	3410167	ENSMUSG00000095948	0.000128874	0.00592874	4.18918	1.09418	0.61468	1.09781	58.9761	55.1966	0.856245	57.0863
Fam209	2	172472520	172474331	ENSMUSG00000027505	0.00469102	0.083056	4.16326	1.47241	2.41291	0.325964	204.057	20.0937	1.36944	112.075
4930415F15Rik	11	11462094	11515192	ENSMUSG00000020191	0.00011148	0.00520362	4.15542	1.07538	0	0.0978678	14.7461	2.19379	0.0489339	8.46995
Kif2b	11	91575315	91577558	ENSMUSG00000046755	0.0129021	0.161398	4.14589	1.66739	0.588773	0.265128	136.296	5.17049	0.42695	70.7333
Spert	14	75582834	75593116	ENSMUSG00000034913	0.0109807	0.145755	4.14468	1.62964	0.179013	0.0851158	47.0741	1.86025	0.132064	24.4672
A930018P22Rik	2	104122769	104124749	ENSMUSG00000032671	1.27778e-08	2.42584e-06	4.14259	0.728174	1.62749	0.435143	86.5587	38.7238	1.03132	62.6412
Gm43302	5	105214907	105293695	ENSMUSG00000079362	0.00564309	0.0930393	4.14206	1.4965	1.56658e-06	0.0266163	0.494575	1.94849	0.0133089	1.22153
4933400A11Rik	X	169776257	169779635	ENSMUSG00000055357	0.000108445	0.00511969	4.1387	1.06919	0	0.0601095	3.78543	2.67852	0.0300547	3.23197
Sash3	X	48146436	48161565	ENSMUSG00000031101	0.00118979	0.0326211	4.13294	1.27508	0	0	0.71671	0.735691	0	0.726201
Ssxb5	X	8803691	8809386	ENSMUSG00000071816	0.00127134	0.0338322	4.1272	1.2808	0	0	7.93016	2.47126	0	5.20071
Gm45753	8	45269671	45308466	ENSMUSG00000031640	0.00358536	0.0689953	4.11337	1.41231	0	0	1.00428	0.47392	0	0.739101
4930480E11Rik	X	78369643	78371128	ENSMUSG00000035651	0.000109538	0.00514337	4.1065	1.06154	0.0492389	0	3.17809	1.88867	0.0246195	2.53338
Gm8232	14	44433635	44439086	ENSMUSG00000091569	0.00510235	0.0881287	4.09872	1.46357	0	0.302776	10.481	2.82622	0.151388	6.6536
Nkx2-4	2	147083316	147085445	ENSMUSG00000054160	1.76266e-05	0.00120673	4.09637	0.954196	0.0830544	0	1.83392	3.86272	0.0415272	2.84832
Gm45521	14	7957288	7960636	ENSMUSG00000109649	0.00161383	0.039544	4.08484	1.29538	0	0	12.2981	1.01917	0	6.65865
Gm8068	14	41696393	41701885	ENSMUSG00000095518	0.0162932	0.18685	4.07739	1.6973	0	0	2.50366	0.793725	0	1.64869
Cib4	5	30485583	30545836	ENSMUSG00000053194	0.00945949	0.132164	4.04465	1.55864	0.111176	0	22.4716	1.17272	0.0555882	11.8221
Rhox2f	X	37571405	37576163	ENSMUSG00000095741	0.00174699	0.041458	4.04192	1.29127	0.784803	0	15.414	11.8573	0.392401	13.6357
Neurog3	10	62133090	62134763	ENSMUSG00000044312	0.00187774	0.0438242	4.04032	1.29959	0	0	1.68083	1.41986	0	1.55035
Prr27	5	87825686	87846387	ENSMUSG00000002240	0.00399536	0.0748451	4.01842	1.396	0.625741	0.292022	101.179	6.62148	0.458882	53.9002
Gm5640	X	74639119	74645635	ENSMUSG00000079534	0.00735951	0.111888	4.01775	1.49909	0.0396682	0	4.82067	0.350378	0.0198341	2.58552
Cldn34a	X	152563334	152563969	ENSMUSG00000091863	0.00219198	0.0490309	4.01749	1.31166	0	0	13.3007	0.973402	0	7.13703
Fam229a	4	129491190	129491956	ENSMUSG00000078554	0.0146802	0.174464	4.01742	1.64637	0.353039	1.81233	224.71	11.6695	1.08268	118.19
Gm5346	8	43624951	43627276	ENSMUSG00000050190	0.00284484	0.0584386	4.01297	1.34482	0	0	2.94166	0.183093	0	1.56238
Gm3099	14	3998394	4007006	ENSMUSG00000095686	0.00335648	0.0658395	4.00899	1.36683	0	0	2.10241	0.914029	0	1.50822
Gm21256	Y	47450960	47482990	ENSMUSG00000094782	0.00486125	0.085136	4.004	1.42183	0	0	9.36059	0.974192	0	5.16739
Fam71d	12	78691535	78734516	ENSMUSG00000056987	0.00664706	0.104068	4.00104	1.47421	0.547872	0.271371	119.712	6.35753	0.409621	63.035
1700012A03Rik	6	32050246	32058921	ENSMUSG00000029766	0.00259409	0.0550806	3.97849	1.32082	0	0	8.83251	0.795394	0	4.81395
4930544D05Rik	11	70615848	70616890	ENSMUSG00000087279	0.00264231	0.0558942	3.97766	1.323	0	0	9.11432	1.04263	0	5.07848
Gm8281	14	5071040	5093318	ENSMUSG00000095681	0.00324282	0.0641073	3.9471	1.34085	0	0	1.22363	1.54201	0	1.38282
Adam26b	8	43519762	43528106	ENSMUSG00000063900	0.000285819	0.0109445	3.94065	1.08623	0.0279411	0.0238915	6.04969	0.66546	0.0259163	3.35757
Spatc1l	10	76562272	76570201	ENSMUSG00000009115	0.00231176	0.0506262	3.9401	1.29313	0.441606	0.494686	96.1763	7.09434	0.468146	51.6353
Zdhhc19	16	32496265	32561966	ENSMUSG00000052363	0.0100351	0.137569	3.92541	1.52466	0.0563795	0.395725	39.1851	2.74726	0.226052	20.9662
Gm26992	X	103422010	103481705	ENSMUSG00000098078	0.000454544	0.0157636	3.92457	1.11932	0	0.201557	14.2049	6.0994	0.100778	10.1521
Gm3182	14	4481745	4490177	ENSMUSG00000091148	0.000660675	0.0209634	3.90968	1.14808	0.191866	0.499694	49.9777	5.91443	0.34578	27.9461
Gm5168	X	26028214	26051041	ENSMUSG00000079655	0.000342796	0.0126543	3.89926	1.08899	0.205741	0	11.0938	3.13422	0.10287	7.11401
Ankrd53	6	83762644	83768326	ENSMUSG00000014747	0.000857611	0.0255618	3.89581	1.16869	0.0606997	0.281656	21.2387	2.99894	0.171178	12.1188
Gm3453	14	5970744	5979137	ENSMUSG00000090643	0.000154356	0.00674508	3.89072	1.02822	0.178185	0.16092	17.2629	5.7054	0.169553	11.4841
Gm3012	14	3634512	3642943	ENSMUSG00000095368	0.0032938	0.0648868	3.88189	1.32087	0.0915385	0.633028	44.2438	5.27037	0.362283	24.7571
Gm10413	14	3395093	3403525	ENSMUSG00000095533	0.0032938	0.0648868	3.88189	1.32087	0.0915385	0.633028	44.2438	5.27037	0.362283	24.7571
1700020L24Rik	11	83437677	83441233	ENSMUSG00000035085	0.0126285	0.159335	3.87475	1.55358	0.253482	0.220836	67.8645	2.93026	0.237159	35.3974
Pmfbp1	8	109494027	109542640	ENSMUSG00000031727	0.00143617	0.0364152	3.86182	1.21164	0.336972	0.150052	36.504	3.57347	0.243512	20.0388
Tmsb15a	X	135718667	135725261	ENSMUSG00000060726	0.00539739	0.0904707	3.84453	1.38178	0	0	11.84	3.0384	0	7.43923
Gm8362	14	6765962	6774411	ENSMUSG00000090404	0.000647241	0.020595	3.83632	1.12469	0.33111	0.244422	45.3284	4.7359	0.287766	25.0322
Ssxb10	X	8327424	8336237	ENSMUSG00000068219	0.00504336	0.0873101	3.83192	1.36647	0	0	2.57903	1.46765	0	2.02334
Gm4181	14	51630273	51635666	ENSMUSG00000091296	0.000772481	0.0237118	3.80947	1.13294	0.203028	0.0948221	25.4114	2.74302	0.148925	14.0772
Gm20809	Y	24455057	24457399	ENSMUSG00000093868	0.0170004	0.192228	3.80449	1.59404	0	0.386971	16.6247	2.02934	0.193485	9.32703
Gm6812	X	68892375	68893053	ENSMUSG00000056815	0.00854286	0.123165	3.76188	1.43047	0.0971941	0	22.4519	1.30484	0.048597	11.8783
1700007K13Rik	2	28462001	28466332	ENSMUSG00000026831	0.000262393	0.010294	3.75318	1.02831	0.239075	1.3932	55.8766	14.9194	0.816138	35.398
Eras	X	7924276	7928607	ENSMUSG00000031160	0.00467055	0.0829097	3.75059	1.3258	0.433056	0	5.51669	5.12168	0.216528	5.31919
Olfr976	9	39954139	39961133	ENSMUSG00000047352	1.42009e-37	1.06943e-33	3.73377	0.291447	0.866048	0.879761	49.9183	28.8025	0.872904	39.3604
Rbmy	Y	2830680	2841854	ENSMUSG00000094658	0.000700554	0.022043	3.72255	1.0983	0.61468	1.09781	51.2989	24.884	0.856245	38.0915
Rhox3a2	X	37380028	37384493	ENSMUSG00000095601	7.15971e-06	0.000575631	3.71887	0.828461	3.21043	0.618883	83.3905	46.9009	1.91466	65.1457
Olfr1224-ps1	2	89155336	89164091	ENSMUSG00000075099	6.9141e-14	3.47119e-11	3.70315	0.494447	1.08293	2.48346	90.3369	52.7045	1.7832	71.5207
Sox14	9	99874106	99876170	ENSMUSG00000053747	0.00850791	0.122789	3.69439	1.40406	0	0	0.5507	1.10724	0	0.828971
Foxd3	4	99656299	99658622	ENSMUSG00000067261	0.000634853	0.0203975	3.6888	1.07977	0	0.102059	1.62088	1.60142	0.0510294	1.61115
Rhox3e	X	37542019	37551082	ENSMUSG00000059626	0.00539813	0.0904707	3.68237	1.32352	0.7309	0	6.09591	13.2962	0.36545	9.69608
Defb15	8	21929799	21932710	ENSMUSG00000048500	0.00916206	0.128805	3.67129	1.40881	0	0	11.7958	4.99464	0	8.39523
4930595M18Rik	X	81419575	81458121	ENSMUSG00000060673	0.00582292	0.0951095	3.66924	1.3306	0.0259184	0.33263	9.55304	2.18715	0.179274	5.8701
4933402J07Rik	8	87563853	87589424	ENSMUSG00000069971	0.00366049	0.0698461	3.66158	1.25999	0.917582	0.196267	52.1138	6.37927	0.556925	29.2465
Fam71e2	7	4753226	4771302	ENSMUSG00000092518	0.00851131	0.122789	3.63162	1.38027	0.377655	0.516985	69.8686	4.40636	0.44732	37.1375
Olfr342	2	36524998	36530790	ENSMUSG00000111869	0.00329432	0.0648868	3.63112	1.23556	0.0175105	0	0.503564	1.10401	0.00875525	0.803789
Abhd16b	2	181493206	181494980	ENSMUSG00000055882	0.00253958	0.0541776	3.61488	1.19754	0	0.0344028	2.04892	0.655493	0.0172014	1.35221
Gpbar1	1	74278550	74279624	ENSMUSG00000064272	0.0112814	0.148174	3.6127	1.42577	0	0	1.16729	1.24866	0	1.20798
Slc29a2	19	5024006	5031971	ENSMUSG00000024891	0.000544657	0.0180689	3.60488	1.04254	0.0557594	0	0.805027	1.47041	0.0278797	1.13772
Speer4f2	5	17373180	17378028	ENSMUSG00000091827	2.21964e-08	3.97985e-06	3.60246	0.643992	0.466576	0.180607	19.6865	7.30833	0.323591	13.4974
Gm6482	14	41402885	41408281	ENSMUSG00000092142	0.0142771	0.171402	3.60138	1.46982	0.330637	0	6.16195	1.8688	0.165318	4.01537
Gm21440	Y	13252391	13254834	ENSMUSG00000103468	0.00172484	0.0410945	3.60001	1.14872	0.14443	0.000304232	4.54788	1.28286	0.072367	2.91537
Sox17	1	4490931	4497354	ENSMUSG00000025902	1.9014e-05	0.00127467	3.59884	0.841605	0.1666	0.801789	10.1111	21.544	0.484195	15.8276
Pcdhac1	18	37090013	37187657	ENSMUSG00000103255	0.013871	0.168209	3.58935	1.45874	0	0	0.0593951	0.630376	0	0.344886
Slc25a2	18	37637377	37638745	ENSMUSG00000050304	5.39687e-21	7.62037e-18	3.57481	0.380252	0.866605	1.11218	34.361	39.4733	0.989393	36.9171
4930415O20Rik	15	98571004	98589580	ENSMUSG00000022993	2.13551e-05	0.00140248	3.56861	0.839626	0.353039	0.453082	40.4763	7.4479	0.40306	23.9621
Ssxb8	X	8684887	8690844	ENSMUSG00000079703	0.00284877	0.0584386	3.56274	1.19411	0.176029	0	6.44599	4.27284	0.0880146	5.35942
Cldn34b1	X	154886805	154890267	ENSMUSG00000072100	9.95661e-26	2.04491e-22	3.55697	0.339192	1.90223	1.8205	94.7766	48.8957	1.86137	71.8361
Gm8180	14	43779488	43784745	ENSMUSG00000091584	0.0162435	0.18647	3.55626	1.47968	0	0	1.13782	0.61343	0	0.875623
Rhox2h	X	37668989	37673277	ENSMUSG00000079627	5.00951e-05	0.00276036	3.53895	0.872699	0.747577	0.249394	20.9085	15.1328	0.498485	18.0207
Saxo1	4	86444641	86558328	ENSMUSG00000028492	0.00587696	0.0955884	3.53457	1.28317	0.0835472	0.589334	24.2568	3.52044	0.336441	13.8886
Satl1	X	112384303	112406779	ENSMUSG00000025527	0.0122317	0.15606	3.52466	1.40683	0.100748	0	4.2173	0.531358	0.050374	2.37433
Gm1993	X	25548296	25570452	ENSMUSG00000073267	0.000643171	0.0205097	3.52346	1.03245	0.127199	0.311158	21.1653	3.05279	0.219178	12.1091
Acrv1	9	36693220	36698843	ENSMUSG00000032110	0.0174814	0.195321	3.51209	1.47789	1.00746	1.0521	158.904	8.09755	1.02978	83.5006
Cavin4	4	48663514	48673502	ENSMUSG00000028348	0.0177555	0.197318	3.49915	1.47601	0	0	1.50866	0.163795	0	0.836226
Gm28102	Y	88053315	88079494	ENSMUSG00000101915	0.00967393	0.134412	3.49494	1.35082	0	0.355099	7.37492	2.37915	0.177549	4.87704
1700080O16Rik	X	51968695	51972772	ENSMUSG00000031118	7.47196e-26	1.68806e-22	3.4938	0.33231	7.13036	4.5318	250.814	148.213	5.83108	199.513
Gm9602	14	4776337	4785002	ENSMUSG00000090539	0.00261969	0.0555198	3.48862	1.15933	0.0980589	0	2.48954	1.3489	0.0490294	1.91922
Gm28171	Y	5793395	5795728	ENSMUSG00000100634	0.0151446	0.178109	3.48748	1.43583	0.206887	0	7.14046	0.988408	0.103444	4.06443
Gm2888	14	3030002	3038762	ENSMUSG00000090487	7.80546e-05	0.00391869	3.48595	0.882454	0.313064	0.1304	17.5348	3.44895	0.221732	10.4919
Spata31d1d	13	59725925	59731752	ENSMUSG00000043986	0.00979233	0.135557	3.48098	1.34761	0.0873353	0.0747227	11.4668	0.753739	0.081029	6.11028
Gm7275	16	48073444	48074187	ENSMUSG00000067716	0.00472985	0.0834694	3.47933	1.23167	0	0.198968	9.93485	1.42076	0.099484	5.67781
Gm595	X	48841466	48877713	ENSMUSG00000079606	0.00513295	0.0884544	3.47322	1.24107	0.296586	2.98866	52.3911	19.5292	1.64262	35.9602
Gm8212	14	44197661	44203133	ENSMUSG00000094543	0.00118402	0.0325257	3.47093	1.07038	0.532304	0.0637981	12.7579	4.11352	0.298051	8.43571
Pih1h3b	X	140062879	140106797	ENSMUSG00000042433	0.00492195	0.085999	3.4494	1.22663	0	0.0415729	2.1363	0.650757	0.0207864	1.39353
Hrh1	6	114397936	114483296	ENSMUSG00000053004	3.06115e-06	0.000290578	3.43495	0.73606	0.0490674	0.195736	3.2493	3.84817	0.122401	3.54874
Gm10376	14	43010188	43015628	ENSMUSG00000072605	0.00773112	0.115553	3.43274	1.28876	0.981707	0.376934	72.1938	6.17713	0.679321	39.1855
H2bfm	X	136927325	136928376	ENSMUSG00000048155	4.90655e-17	3.95888e-14	3.4284	0.408682	0.891496	1.77975	51.3578	32.6281	1.33562	41.993
Gm21409	Y	84746685	84772902	ENSMUSG00000099840	0.0156535	0.181915	3.42408	1.41672	0	0.300999	4.70808	2.79273	0.1505	3.75041
Gm20807	Y	13042891	13045326	ENSMUSG00000104267	0.0134396	0.164926	3.42082	1.38388	0.204833	0	5.51433	0.993338	0.102417	3.25383
Hipk4	7	27523267	27531175	ENSMUSG00000040424	0.0104704	0.141391	3.41485	1.33398	0.790098	0.337997	59.4586	4.57656	0.564048	32.0176
Erich6b	14	75642259	75667137	ENSMUSG00000022002	0.00286023	0.0585841	3.4081	1.14275	0.189166	0	6.66706	1.36048	0.0945829	4.01377
Fthl17a	X	85249679	85270288	ENSMUSG00000035491	3.78659e-08	6.38408e-06	3.40549	0.61912	0.597835	0.511498	34.525	9.84137	0.554666	22.1832
Ttc23l	15	10500102	10558668	ENSMUSG00000022249	0.00417012	0.076934	3.40464	1.18836	0.843519	0.584362	77.6651	7.16224	0.71394	42.4137
Gm21083	5	15577333	15582078	ENSMUSG00000096878	7.49596e-05	0.00377169	3.40419	0.859652	0.473622	1.00415	48.9123	10.1271	0.738884	29.5197
Spag6	2	18694032	18750413	ENSMUSG00000037708	0.0137955	0.167632	3.39626	1.37917	1.57796	0.526578	108.876	8.14693	1.05227	58.5116
Fthl17c	X	8975710	8976559	ENSMUSG00000060685	2.4392e-09	5.74024e-07	3.39165	0.568547	1.60811	3.94654	111.741	54.7909	2.77733	83.2661
Gm3476	14	6105321	6125807	ENSMUSG00000079371	0.00144837	0.0365452	3.3675	1.05736	1.05181	0.241699	38.2293	7.18368	0.646752	22.7065
Ccdc92b	11	74619605	74641516	ENSMUSG00000069814	0.000540826	0.0179682	3.3579	0.970583	0.0166633	0.0285137	0.665124	1.11853	0.0225885	0.891826
Gpd2	2	57237635	57370719	ENSMUSG00000026827	0.0175712	0.195841	3.35435	1.41264	0.544916	0.451318	62.0291	3.60856	0.498117	32.8188
1700003F12Rik	2	154547085	154550003	ENSMUSG00000038523	0.0161622	0.185755	3.33874	1.38811	4.07682	1.08403	217.963	18.0217	2.58043	117.992
Kcnd2	6	21215503	21729805	ENSMUSG00000060882	0.00309856	0.0621794	3.33465	1.12741	0.0255887	0	0.26078	0.552102	0.0127944	0.406441
Gm5934	X	24474308	24500760	ENSMUSG00000084063	5.90916e-40	1.335e-35	3.31986	0.250939	2.22083	1.91238	73.2697	47.2069	2.06661	60.2383
Iqcm	8	75448694	75984503	ENSMUSG00000031620	0.0138597	0.168162	3.31851	1.3485	0.22432	0.295309	29.8974	1.9893	0.259815	15.9434
Kcne3	7	100176502	100184869	ENSMUSG00000035165	0.0101149	0.138326	3.31025	1.2871	0.507415	0.845554	69.2019	5.40303	0.676485	37.3025
Magea4	X	72222017	72222964	ENSMUSG00000033343	2.00832e-08	3.62977e-06	3.30984	0.589855	0.592248	1.97025	32.7882	30.4192	1.28125	31.6037
Gjc2	11	59175568	59183213	ENSMUSG00000043448	7.41995e-05	0.00375855	3.30055	0.832968	0.128671	0.440355	3.96125	12.678	0.284513	8.31963
Dgkk	X	6779306	6948363	ENSMUSG00000062393	1.00479e-06	0.000114072	3.2983	0.674403	0.0382441	0.155425	2.44489	2.1316	0.0968345	2.28824
Gm3696	14	7083208	7100621	ENSMUSG00000092167	0.0014492	0.0365452	3.28643	1.03195	0.0947115	0.0883878	6.77106	1.55811	0.0915496	4.16459
Spata20	11	94478904	94486179	ENSMUSG00000020867	5.93729e-05	0.00320132	3.28382	0.81783	1.97341	3.37707	157.098	32.9367	2.67524	95.0173
Tex13c2	X	42489691	42491524	ENSMUSG00000105993	0.0148977	0.175937	3.28311	1.34838	0.193794	2.9182	27.8473	16.6508	1.55599	22.2491
Tmem74b	2	151702008	151712157	ENSMUSG00000044364	0.00159145	0.0391656	3.28148	1.03927	0.153812	0	1.89203	1.58069	0.076906	1.73636
Olig1	16	91269772	91271933	ENSMUSG00000046160	0.000380353	0.0137487	3.28128	0.923431	0.0968475	0.0276204	1.37082	2.5075	0.0622339	1.93916
Gm773	X	56189827	56212881	ENSMUSG00000073177	1.50688e-13	7.24327e-11	3.24563	0.439398	1.18608	1.80249	53.2416	29.8123	1.49428	41.527
1700123K08Rik	5	138561840	138564712	ENSMUSG00000029526	0.000739355	0.0229444	3.24373	0.961233	0.578359	0.782066	48.4468	7.08954	0.680212	27.7682
Spaca7	8	12573029	12600744	ENSMUSG00000010435	0.010584	0.142415	3.23668	1.26624	0.895064	0.847173	86.1644	6.66568	0.871119	46.415
Gm8082	14	42988342	42993624	ENSMUSG00000094349	0.0127413	0.159918	3.22224	1.29359	0.196593	0	1.81329	1.8439	0.0982966	1.82859
Kcnu1	8	25849623	25937939	ENSMUSG00000031576	0.00672029	0.104924	3.18038	1.1734	0.113942	1.25324	16.5161	6.92633	0.683592	11.7212
Gm3239	14	4664192	4670850	ENSMUSG00000090872	0.0172448	0.193925	3.17518	1.3333	0	0.313057	4.38768	1.41382	0.156529	2.90075
Fancd2os	6	113596761	113600715	ENSMUSG00000033963	0.00289986	0.0591398	3.17246	1.06524	0.747063	0.290919	32.4122	4.5215	0.518991	18.4669
Izumo1	7	45621811	45628823	ENSMUSG00000064158	0.0107433	0.143873	3.17017	1.24275	0.538698	0.318744	36.0181	3.06874	0.428721	19.5434
Tlx1	19	45150680	45156943	ENSMUSG00000025215	0.00495889	0.0863772	3.16661	1.12703	0.135842	0	0.797967	2.60292	0.0679212	1.70044
1700067K01Rik	8	84001502	84004770	ENSMUSG00000046408	4.04022e-17	3.38061e-14	3.16644	0.376432	2.28788	1.24523	45.1892	38.9247	1.76655	42.057
Lhb	7	45420820	45421897	ENSMUSG00000100916	0.00222944	0.0493798	3.15286	1.03108	0.264595	1.69787	32.5832	10.0223	0.981234	21.3027
Gm8334	X	148613253	148615153	ENSMUSG00000079374	7.33336e-27	2.07094e-23	3.1486	0.29343	7.97005	10.7103	286.382	171.131	9.34019	228.756
Slc7a3	X	101079210	101086020	ENSMUSG00000031297	9.39267e-07	0.000108265	3.13809	0.63991	0.270176	0.447516	15.5732	4.69901	0.358846	10.1361
Otud6a	X	100429013	100429885	ENSMUSG00000051582	0.00026851	0.0104401	3.13301	0.859789	1.03424	4.8266	80.6478	35.974	2.93042	58.3109
Rhox2g	X	37639115	37643470	ENSMUSG00000079629	4.53648e-06	0.000406699	3.13028	0.682698	0.579865	0.849025	19.4262	16.5853	0.714445	18.0058
Tex26	5	149439660	149470979	ENSMUSG00000029660	0.00730539	0.111346	3.12539	1.16506	0.719642	0.173408	24.3506	3.38889	0.446525	13.8697
Srgap1	10	121780991	122047315	ENSMUSG00000020121	1.0556e-08	2.14847e-06	3.11642	0.544681	0.553592	0.509539	22.1371	7.30019	0.531565	14.7187
Slc22a14	9	119169455	119365553	ENSMUSG00000070280	0.00799197	0.118583	3.11622	1.17486	1.02473	0.963609	77.0688	7.1866	0.994171	42.1277
4930444G20Rik	10	22066307	22068079	ENSMUSG00000069712	0.00410833	0.0760781	3.11404	1.08514	0.337557	0.0722347	9.75029	1.73511	0.204896	5.7427
4921504E06Rik	2	19462837	19553914	ENSMUSG00000026734	0.012623	0.159335	3.08786	1.238	0.336821	0.478548	32.4873	2.7302	0.407685	17.6087
Ly9	1	171588624	171607410	ENSMUSG00000004707	0.000801184	0.0243284	3.08166	0.919244	0.333705	0.0571024	2.18221	5.66119	0.195404	3.9217
Ttll10	4	156034840	156059414	ENSMUSG00000029074	0.0103362	0.140278	3.05314	1.1906	0.812829	1.63885	81.1655	8.15185	1.22584	44.6587
Dlx2	2	71543408	71546754	ENSMUSG00000023391	0.00335875	0.0658395	3.00915	1.02602	0.176276	0.126976	4.1741	2.99298	0.151626	3.58354
Glp2r	11	67661502	67771153	ENSMUSG00000049928	0.00098897	0.0283899	3.00342	0.911882	0.0949066	0.0116001	1.49967	0.602077	0.0532534	1.05087
Gm8206	14	6016759	6093942	ENSMUSG00000091568	0.007124	0.109487	2.99553	1.11317	0.354449	0.0617174	2.46553	6.34857	0.208083	4.40705
Speer4f1	5	17476098	17480936	ENSMUSG00000058643	4.87189e-05	0.0027244	2.99002	0.736152	0.319681	0.431967	16.8775	3.89308	0.375824	10.3853
Gm5862	5	26017278	26022916	ENSMUSG00000067700	3.81217e-05	0.002237	2.98014	0.723584	0.227592	0.781503	13.4158	5.89422	0.504548	9.655
Tmem178	17	80944632	81001816	ENSMUSG00000024245	0.00878513	0.125537	2.9766	1.13598	0.126995	0	1.47398	0.730678	0.0634975	1.10233
Fthl17f	X	9063015	9063861	ENSMUSG00000072249	2.29755e-05	0.00147906	2.95705	0.698435	1.73859	0.571061	33.1511	12.8264	1.15483	22.9887
Olfr659	7	104666753	104674948	ENSMUSG00000073922	0.00131821	0.0345086	2.94999	0.918431	0.0955403	0.0116775	1.1183	0.789196	0.0536089	0.95375
Gm5795	14	3188255	3196681	ENSMUSG00000079409	5.08333e-06	0.000443408	2.8632	0.627712	3.11313	1.18832	54.4803	22.819	2.15073	38.6496
Plxna3	X	74329066	74344689	ENSMUSG00000031398	0.00161251	0.039544	2.86105	0.907224	0.115219	0.915104	8.28457	6.04607	0.515162	7.16532
Gm35060	18	32458083	32472589	ENSMUSG00000109238	0.00132736	0.0345879	2.85844	0.89048	0.209418	0.33562	11.4143	2.67081	0.272519	7.04257
Gm21704	Y	3367147	3410167	ENSMUSG00000093987	0.000149343	0.00661561	2.856	0.753133	16.0275	7.8022	238.004	167.959	11.9149	202.981
Gm12695	4	96723647	96785186	ENSMUSG00000078639	0.00226476	0.0499663	2.85354	0.934632	0.334507	0.0953996	7.51248	1.63949	0.214953	4.57599
Gm8237	14	5857918	5880382	ENSMUSG00000090707	0.0106422	0.142743	2.81652	1.10269	0.81347	0.0787701	7.69674	3.35918	0.44612	5.52796
4930433I11Rik	7	40987543	40995435	ENSMUSG00000091692	0.0161584	0.185755	2.78726	1.15879	0.146419	0.67639	13.455	2.22798	0.411405	7.84147
Hoxc5	15	102967443	103017429	ENSMUSG00000022485	0.0139478	0.16888	2.78055	1.13094	0.0232638	0.318466	2.95657	1.27158	0.170865	2.11408
1700034J05Rik	6	146950329	146954422	ENSMUSG00000040163	4.95579e-05	0.00274187	2.77257	0.683286	2.70992	5.98789	116.151	37.8893	4.34891	77.0201
E330034G19Rik	14	24293214	24309966	ENSMUSG00000038925	0.000121009	0.00561364	2.7719	0.721083	0.770797	0.282179	15.2592	4.75421	0.526488	10.0067
Gm9833	3	10088110	10092565	ENSMUSG00000049230	0.00973081	0.13487	2.7709	1.07181	0.830411	0.140044	3.05879	11.636	0.485227	7.3474
Magea8	X	154985775	154995850	ENSMUSG00000079350	4.24304e-05	0.00243297	2.75724	0.673511	1.32806	4.60365	52.1809	31.1875	2.96585	41.6842
Slc22a6	19	8617996	8628299	ENSMUSG00000024650	2.29793e-05	0.00147906	2.75649	0.651069	0.115912	0.240846	4.90793	1.61964	0.178379	3.26378
Pcdhgb7	18	37751600	37841873	ENSMUSG00000104063	0.0175986	0.196049	2.75547	1.16071	0.0519218	0	0.397226	0.229309	0.0259609	0.313268
3830403N18Rik	X	56136572	56153498	ENSMUSG00000031125	4.64663e-18	4.77166e-15	2.75083	0.317584	3.06884	3.40416	60.1959	45.6934	3.2365	52.9447
Gm6890	X	74740927	74742188	ENSMUSG00000079532	1.85513e-07	2.60317e-05	2.74779	0.527073	1.1314	1.03872	30.9836	10.5711	1.08506	20.7773
Gm16430	X	54622211	54639019	ENSMUSG00000094714	0.00119807	0.0326896	2.74512	0.847431	2.36288	1.80101	79.2562	14.4684	2.08194	46.8623
Gabre	X	72255999	72274803	ENSMUSG00000031340	9.68132e-05	0.00469357	2.73567	0.701733	0.698841	0.16609	7.01936	4.62536	0.432466	5.82236
Prss39	1	34498410	34503063	ENSMUSG00000026125	3.62112e-31	1.63617e-27	2.72554	0.234736	10.2057	9.69643	163.164	149.924	9.95108	156.544
Gm8229	14	44365357	44370841	ENSMUSG00000090379	3.899e-05	0.00227026	2.72375	0.662168	0.31858	0.427003	11.1163	3.36218	0.372791	7.23926
Rhox2d	X	37493428	37497623	ENSMUSG00000095698	7.45361e-05	0.00376716	2.72117	0.686936	0.633657	2.4751	25.3336	16.7554	1.55438	21.0445
Clec4a1	6	122921848	122934619	ENSMUSG00000049037	0.00278155	0.0575993	2.71974	0.909339	0.233151	0.0398961	1.74247	2.10162	0.136524	1.92204
Rasef	4	73714579	73790994	ENSMUSG00000043003	5.25977e-10	1.44913e-07	2.70965	0.436255	0.684153	1.52689	18.6159	13.49	1.10552	16.0529
Hrk	5	118164648	118189478	ENSMUSG00000046607	0.0059132	0.0959706	2.70751	0.983634	0.0251837	0.0542352	0.689085	0.760327	0.0397094	0.724706
Prss40	1	34543968	34560943	ENSMUSG00000037529	1.66006e-06	0.000176076	2.70067	0.563705	0.832638	2.43905	18.9043	26.0998	1.63584	22.5021
Cldn4	5	134945119	134946934	ENSMUSG00000047501	0.00146066	0.0367885	2.68827	0.844735	0.117571	0.100591	1.69743	2.10452	0.109081	1.90097
Gm16405	X	54531208	54548016	ENSMUSG00000096468	0.00298481	0.0603889	2.68295	0.903565	2.36288	1.80087	79.2562	12.8987	2.08187	46.0774
Rhox2a	X	37244976	37249686	ENSMUSG00000051827	4.63984e-12	1.87185e-09	2.68037	0.387551	3.36266	4.14317	80.0632	39.9968	3.75291	60.03
Gm5797	14	7323988	7332395	ENSMUSG00000072726	0.0143061	0.171402	2.67422	1.09175	0.611118	0.813891	32.8397	3.66604	0.712505	18.2529
D630003M21Rik	2	158182533	158229222	ENSMUSG00000037813	3.44098e-05	0.00205658	2.66808	0.644132	0.195315	0.0664124	2.7601	1.18016	0.130864	1.97013
AU022751	X	6081219	6083419	ENSMUSG00000073294	1.12493e-15	7.942e-13	2.64767	0.330447	2.89981	1.76035	41.8812	25.9319	2.33008	33.9066
Zfy2	Y	2106015	2170409	ENSMUSG00000000103	4.82205e-07	6.01877e-05	2.63396	0.523312	2.46449	5.69091	73.3388	39.2974	4.0777	56.3181
Spem1	11	69820876	69822180	ENSMUSG00000041165	0.0155285	0.181021	2.63204	1.0877	0.301048	0.193178	11.569	1.29908	0.247113	6.43406
Gpr82	X	13661363	13667433	ENSMUSG00000047678	0.0109482	0.145495	2.63022	1.03375	0.0275764	0.0707817	1.63938	0.396658	0.049179	1.01802
Gm21190	5	15524456	15529222	ENSMUSG00000106445	1.12036e-05	0.000828526	2.63003	0.59875	0.761973	1.42324	23.7302	9.77998	1.09261	16.7551
Magea5	X	155053061	155063145	ENSMUSG00000079349	2.37588e-12	9.93996e-10	2.62648	0.374654	2.45419	3.18809	57.1746	27.9577	2.82114	42.5662
Ccnb3	X	6979652	7041619	ENSMUSG00000051592	2.89071e-17	2.5118e-14	2.6113	0.308996	5.72054	8.8632	123.77	80.116	7.29187	101.943
Pet2	X	89403848	89409689	ENSMUSG00000035395	2.50299e-12	1.02814e-09	2.6071	0.372276	3.32488	6.31622	76.5457	53.277	4.82055	64.9113
Arl13a	X	134187501	134208028	ENSMUSG00000052549	0.00834449	0.121205	2.60677	0.988235	0.205615	0.0703683	4.74971	0.788684	0.137992	2.7692
Nme8	13	19645078	19697794	ENSMUSG00000041138	2.02759e-27	6.5439e-24	2.60535	0.240158	5.51253	5.24047	68.3984	82.0428	5.3765	75.2206
Gm8247	14	44583153	44588402	ENSMUSG00000091122	0.00181029	0.0425136	2.59295	0.831151	0.436608	0.4282	15.0278	2.76053	0.432404	8.89417
Gm10354	5	14974113	14978935	ENSMUSG00000072188	7.28312e-05	0.00370647	2.58673	0.652088	4.43154	1.97777	69.4565	23.8982	3.20465	46.6773
Osbpl10	9	114978569	115232225	ENSMUSG00000040875	0.0141719	0.170527	2.58367	1.05332	1.61184	0.498182	30.4957	5.04708	1.05501	17.7714
Vash2	1	190947646	190979296	ENSMUSG00000037568	7.23071e-05	0.00369584	2.57773	0.649537	0.548366	0.791729	16.9172	4.78741	0.670047	10.8523
Otop1	5	38275972	38304217	ENSMUSG00000051596	0.00104463	0.0294635	2.56296	0.781812	0.151497	0.0746044	3.1977	0.741467	0.113051	1.96958
Gm5458	14	19594139	19602581	ENSMUSG00000095024	0.00592501	0.0960484	2.56185	0.930936	1.64109	2.13848	64.3427	9.97939	1.88979	37.1611
Asb11	X	164436994	164459170	ENSMUSG00000031382	0.00564611	0.0930393	2.54675	0.920184	0.126826	0.139022	2.71619	1.49582	0.132924	2.10601
4931440F15Rik	11	29822395	29825668	ENSMUSG00000078157	2.20922e-19	2.77281e-16	2.53232	0.281295	1.52981	1.35438	15.6625	22.3153	1.44209	18.9889
Gm5565	5	146157802	146160539	ENSMUSG00000104752	2.55296e-05	0.00158452	2.51124	0.596484	0.526443	0.539727	7.57215	6.6263	0.533085	7.09923
Gm3642	14	6832231	6840311	ENSMUSG00000096685	0.00607665	0.0980598	2.51035	0.914979	0.296311	0.119038	3.19522	2.34658	0.207674	2.7709
Rhox2b	X	37412067	37416806	ENSMUSG00000079638	1.65367e-06	0.000176076	2.48798	0.519226	1.75295	2.4479	27.5476	24.793	2.10042	26.1703
Pin4	X	102119447	102127669	ENSMUSG00000079480	0.00114964	0.0318723	2.4792	0.762575	2.33094	1.15359	32.424	13.8136	1.74227	23.1188
Gm21698	5	25982030	25988650	ENSMUSG00000096045	0.00017486	0.00742562	2.47537	0.659604	1.57299	2.22999	43.8756	12.0973	1.90149	27.9864
Gm8138	14	43410827	43416350	ENSMUSG00000096372	0.000227183	0.00919806	2.47019	0.670028	2.09731	0.748009	24.5883	9.76487	1.42266	17.1766
Gm10352	Y	2900989	2912206	ENSMUSG00000091987	3.74281e-09	8.17956e-07	2.46596	0.418302	21.9176	36.6236	477.542	245.737	29.2706	361.639
Dydc1	14	41072911	41092197	ENSMUSG00000021790	1.31875e-18	1.48966e-15	2.46149	0.279583	5.50466	6.49805	72.422	72.2572	6.00135	72.3396
Bcl2l14	6	134396318	134438736	ENSMUSG00000030200	0.016414	0.18773	2.45177	1.02175	1.90451	1.88127	63.88	8.0973	1.89289	35.9886
Gm21677	Y	3294976	3306449	ENSMUSG00000093918	0.000953095	0.0275349	2.44672	0.740528	8.34327	13.9924	200.84	82.0027	11.1678	141.421
Krt222	11	99232761	99244085	ENSMUSG00000035849	0.00135589	0.0350386	2.44068	0.76179	0.114557	0.152745	1.70308	1.75137	0.133651	1.72722
Atoh8	6	72206177	72235577	ENSMUSG00000037621	2.47643e-25	4.6623e-22	2.43182	0.233826	6.13044	7.76998	90.5666	72.143	6.95021	81.3548
Magea2	X	155027201	155093666	ENSMUSG00000055746	1.94941e-10	5.87213e-08	2.42534	0.381027	2.78265	5.15912	55.2383	35.4407	3.97088	45.3395
Olfr701	7	106814129	106821472	ENSMUSG00000036744	0.00755553	0.113972	2.42403	0.907431	0.199139	0.435416	8.10222	1.53147	0.317278	4.81685
1700013H16Rik	X	53742901	53757831	ENSMUSG00000054727	2.38967e-13	1.12474e-10	2.4132	0.329449	14.838	26.6069	262.844	197.837	20.7224	230.341
Fam46c	3	100451628	100489324	ENSMUSG00000044468	9.62274e-07	0.000109796	2.41308	0.492546	1.99571	1.95125	23.7629	23.1457	1.97348	23.4543
Gm5072	X	91392500	91393534	ENSMUSG00000094861	3.20622e-06	0.000301812	2.41163	0.517833	1.56658	3.72357	37.4055	21.0064	2.64507	29.206
Gm8914	X	91480126	91481160	ENSMUSG00000096072	3.20622e-06	0.000301812	2.41163	0.517833	1.56658	3.72357	37.4055	21.0064	2.64507	29.206
Zmynd15	11	70459433	70466202	ENSMUSG00000040829	0.000132912	0.00605394	2.40918	0.63051	3.66275	12.386	88.1228	67.3758	8.02439	77.7493
Trim54	5	31116712	31137630	ENSMUSG00000062077	1.38497e-05	0.000993309	2.40419	0.553166	0.628988	0.403614	5.31648	6.70427	0.516301	6.01037
Tagap	17	7926000	7934897	ENSMUSG00000033450	0.000612077	0.0198394	2.39338	0.69855	0.153155	0.129126	2.29523	1.23175	0.141141	1.76349
Fam46d	X	107792590	107872909	ENSMUSG00000073007	2.06228e-06	0.000206155	2.39089	0.50364	1.28774	2.99489	29.2392	16.8664	2.14132	23.0528
Ssxb3	X	8583404	8591816	ENSMUSG00000079701	0.0143125	0.171402	2.38837	0.975114	0.822358	0.278333	14.2652	2.49848	0.550345	8.38183
Chdh	14	30009023	30040527	ENSMUSG00000015970	0.000846287	0.0253236	2.36699	0.709274	0.537938	1.38632	5.71056	15.9686	0.962131	10.8396
Abhd5	9	122351608	122381524	ENSMUSG00000032540	1.04654e-36	5.91086e-33	2.36412	0.18681	85.7739	81.157	1072.6	773.399	83.4654	923.001
Nxt2	X	142226770	142239692	ENSMUSG00000042271	2.9213e-13	1.3469e-10	2.35207	0.32229	8.26746	6.62162	109.609	58.2361	7.44454	83.9227
Cd209c	8	3940222	3954746	ENSMUSG00000040165	2.73044e-24	4.74509e-21	2.34904	0.231003	47.8082	37.3555	562.012	368.159	42.5818	465.086
Fa2h	8	111345135	111393824	ENSMUSG00000033579	3.5033e-20	4.65568e-17	2.33877	0.25415	3.88274	4.39694	43.0397	45.2591	4.13984	44.1494
Cap2	13	46501848	46650281	ENSMUSG00000021373	0.000740967	0.0229628	2.33511	0.692098	0.899271	3.27727	14.6277	23.2324	2.08827	18.9301
Gm15127	X	148663598	148703849	ENSMUSG00000096834	3.70416e-10	1.0593e-07	2.33279	0.372292	2.31636	2.11727	26.8769	20.6786	2.21682	23.7777
Grm7	6	110645581	111567230	ENSMUSG00000056755	0.00117897	0.032482	2.31612	0.713989	0.259715	0.0925867	2.7566	1.06785	0.176151	1.91223
Ttll7	3	146852367	146984009	ENSMUSG00000036745	0.00935317	0.131084	2.30818	0.888147	0.850559	1.79035	28.9678	5.68802	1.32046	17.3279
Med14	X	12675369	12762073	ENSMUSG00000064127	9.59765e-18	9.03459e-15	2.30681	0.268901	2.13224	1.3445	20.4401	15.0248	1.73837	17.7324
Map4k1	7	28982050	29003279	ENSMUSG00000037337	0.000124077	0.00574417	2.30598	0.600839	2.28385	6.5198	30.5055	52.0617	4.40183	41.2836
Ppp2r5a	1	191351975	191403272	ENSMUSG00000026626	1.02793e-30	3.87051e-27	2.30068	0.199685	93.6937	80.603	1086.36	729.959	87.1484	908.159
Xlr4a	X	73074345	73082478	ENSMUSG00000079845	1.44751e-12	6.28888e-10	2.2945	0.324108	5.43771	7.62656	83.0966	52.539	6.53214	67.8178
Tomm20l	12	71111428	71123221	ENSMUSG00000021078	7.01657e-08	1.10852e-05	2.29317	0.42539	7.33777	16.8112	108.64	118.906	12.0745	113.773
Vmn2r107	17	20345425	20375772	ENSMUSG00000056910	0.0019892	0.0459508	2.2908	0.740919	0.108703	0.158999	2.044	1.01996	0.133851	1.53198
Esx1	X	137115397	137122083	ENSMUSG00000023443	4.16824e-13	1.88338e-10	2.28442	0.315093	21.6879	25.35	323.189	172.995	23.519	248.092
Hist1h4c	13	23697635	23698454	ENSMUSG00000060678	0.00544537	0.0910599	2.28283	0.821328	0.296825	0.952767	4.69133	7.27324	0.624796	5.98228
Bex1	X	136213972	136215513	ENSMUSG00000050071	7.08218e-11	2.38807e-08	2.28084	0.349881	6.27065	8.82054	102.521	55.0985	7.54559	78.8098
Mmp25	17	23629458	23645269	ENSMUSG00000023903	0.00327096	0.0645958	2.27696	0.774199	0.0608317	0.121242	0.680626	1.3104	0.0910368	0.995516
Kcnip4	5	48389502	49524907	ENSMUSG00000029088	1.73823e-05	0.00120092	2.26751	0.527806	2.27421	6.32804	41.7573	34.0987	4.30113	37.928
Xk	X	9272756	9313250	ENSMUSG00000015342	0.00131466	0.0345086	2.26248	0.704216	1.58576	0.803485	21.0674	5.93397	1.19462	13.5007
Tex47	5	7304119	7311491	ENSMUSG00000040514	0.000698491	0.0220222	2.25023	0.663752	5.46318	1.89381	48.5308	20.5686	3.67849	34.5497
Xlr	X	53777118	53797706	ENSMUSG00000054626	1.51222e-15	1.03527e-12	2.24013	0.28086	4.94086	6.98858	71.2106	45.5389	5.96472	58.3748
BC048502	15	103438965	103448459	ENSMUSG00000053508	5.18118e-06	0.00044592	2.23272	0.48992	8.05868	7.62614	124.436	45.781	7.84241	85.1083
Gzmm	10	79689020	79695261	ENSMUSG00000054206	0.0131331	0.162935	2.21801	0.894309	0.11649	0.747501	4.42757	2.28863	0.431996	3.3581
Ephb3	16	21204755	21223305	ENSMUSG00000005958	3.84156e-06	0.000354239	2.21168	0.478743	0.304276	0.275171	3.65598	2.10947	0.289724	2.88273
Zxdb	X	94724569	94730187	ENSMUSG00000073062	6.87766e-05	0.00354749	2.20918	0.555004	0.081945	0.235105	1.52916	1.18845	0.158525	1.35881
Ehd3	17	73804841	73832093	ENSMUSG00000024065	0.00827031	0.120824	2.20504	0.83498	0.590942	0.105946	2.88424	2.03975	0.348444	2.462
Gm21103	14	6296365	6304843	ENSMUSG00000094811	0.000109961	0.00514337	2.20334	0.569709	4.86698	10.7451	101.916	44.7329	7.80605	73.3247
Grin3b	10	79970715	79977190	ENSMUSG00000035745	0.013521	0.165565	2.19982	0.89071	0.195977	0.0787027	1.49975	1.17831	0.13734	1.33903
Gm2974	14	4182576	4204895	ENSMUSG00000079391	0.0052762	0.0897304	2.1614	0.774789	0.273705	0.524525	4.05028	3.21771	0.399115	3.634
Gm21663	5	25935791	25942381	ENSMUSG00000104824	0.00938358	0.131428	2.15464	0.829424	1.12426	1.3381	25.1956	4.74602	1.23118	14.9708
Sox5	6	143828425	144781977	ENSMUSG00000041540	0.0013111	0.0345086	2.14374	0.667095	3.68438	3.95453	65.8916	17.0538	3.81945	41.4727
Dnaic2	11	114727408	114757889	ENSMUSG00000034706	0.00562498	0.0930393	2.14328	0.774061	10.785	2.88607	32.3275	74.2663	6.83552	53.2969
Gabrr1	4	33132521	33163588	ENSMUSG00000028280	0.0016807	0.0404802	2.14312	0.68219	0.516195	0.181855	4.56323	1.71793	0.349025	3.14058
Gm7347	5	26051883	26058581	ENSMUSG00000073117	3.20502e-05	0.00192574	2.13014	0.512252	1.13622	0.438638	7.0728	5.40678	0.787428	6.23979
Gm6268	X	36401280	36404655	ENSMUSG00000079642	8.27406e-07	9.73581e-05	2.12138	0.430406	3.08262	2.1186	33.0035	14.7317	2.60061	23.8676
Nxf7	X	135579555	135598777	ENSMUSG00000031410	0.0122069	0.155909	2.11999	0.845931	0.212275	0.378764	5.10401	1.36245	0.295519	3.23323
Chac1	2	119351229	119354381	ENSMUSG00000027313	0.0128779	0.161237	2.11668	0.851053	0.176274	0.188521	3.78001	0.760657	0.182398	2.27034
Dmrtc1c1	X	102802963	102809942	ENSMUSG00000067562	8.99574e-07	0.000104221	2.11479	0.430498	3.18409	2.96985	41.0132	16.9992	3.07697	29.0062
Gm10220	5	26114764	26121421	ENSMUSG00000067698	0.000502809	0.0170563	2.09362	0.601744	0.994931	1.07864	16.0153	4.72458	1.03679	10.37
Rtl10	16	18498901	18501658	ENSMUSG00000086965	0.0174751	0.195321	2.09165	0.880117	1.15194	0.166004	4.9375	3.41026	0.65897	4.17388
Rhox2c	X	37453680	37469861	ENSMUSG00000079637	0.000845446	0.0253236	2.08065	0.623422	1.88273	3.87892	38.0214	13.4997	2.88083	25.7606
Prss46	9	110844506	110856522	ENSMUSG00000049719	0.0123786	0.157465	2.07927	0.83132	4.25699	5.08573	88.5517	16.6332	4.67136	52.5924
Col11a2	17	34039437	34066685	ENSMUSG00000024330	2.05196e-06	0.000206035	2.07353	0.436694	0.516	1.10651	7.73838	5.07443	0.811253	6.40641
Fgf2	3	37348346	37410108	ENSMUSG00000037225	0.0180155	0.199512	2.06234	0.871914	4.32441	0.736527	20.4919	11.4888	2.53047	15.9903
Tspan18	2	93201760	93334505	ENSMUSG00000027217	2.3794e-15	1.53587e-12	2.05478	0.259449	6.82594	6.0512	63.9282	41.7645	6.43857	52.8463
Usp9y	Y	1298961	1459782	ENSMUSG00000069044	5.47884e-07	6.72707e-05	2.05271	0.409825	1.26019	1.52458	16.667	7.39685	1.39238	12.0319
Ankrd29	18	12252362	12305720	ENSMUSG00000057766	0.0131266	0.162935	2.05034	0.826644	0.411497	0.11073	1.31401	2.62325	0.261114	1.96863
Gabrq	X	72825178	72842602	ENSMUSG00000031344	0.00724008	0.110594	2.05025	0.763425	0.100304	0.431301	1.31483	2.29629	0.265802	1.80556
Rhcg	7	79593363	79617657	ENSMUSG00000030549	0.000240993	0.00959409	2.04841	0.5579	3.80642	6.68058	25.5525	65.5367	5.2435	45.5446
St3gal3	4	117932154	118134914	ENSMUSG00000028538	3.86252e-06	0.000354724	2.04421	0.4426	0.719476	0.669734	5.71592	5.49137	0.694605	5.60365
Tekt4	17	25471590	25476594	ENSMUSG00000024175	2.02257e-06	0.000204906	2.0423	0.429853	9.79319	17.9373	142.48	77.3619	13.8653	109.921
Prss21	17	23868056	23873114	ENSMUSG00000024116	7.61014e-12	2.91404e-09	2.03945	0.297917	11.9661	10.6014	67.0475	118.277	11.2837	92.6623
4932443I19Rik	8	13705889	13743414	ENSMUSG00000090336	5.16035e-12	2.01004e-09	2.03892	0.295449	4.84031	5.99855	52.0825	35.0419	5.41943	43.5622
Ott	X	149074282	149138152	ENSMUSG00000094885	0.0158945	0.183865	2.03503	0.843946	6.34444	3.82282	59.9355	25.092	5.08363	42.5138
Tktl1	X	74177259	74208500	ENSMUSG00000031397	3.27482e-07	4.27887e-05	2.03305	0.398098	12.1781	23.5806	165.147	107.052	17.8793	136.1
Ccdc177	12	80754043	80760687	ENSMUSG00000062961	0.00195613	0.0452912	2.03094	0.655817	0.0795541	0.0875123	0.984483	0.479519	0.0835332	0.732001
Gm15085	X	149447617	149487784	ENSMUSG00000095621	0.0117972	0.152158	2.02944	0.805926	2.11481	1.27427	19.9785	8.364	1.69454	14.1713
Ube2a	X	36873900	36884222	ENSMUSG00000016308	2.06608e-14	1.16692e-11	2.0202	0.264201	12.2207	14.1882	131.773	79.3368	13.2044	105.555
Prdm8	5	98167198	98188991	ENSMUSG00000035456	1.24904e-18	1.48518e-15	2.01624	0.228853	3.40443	3.01516	20.3195	30.1243	3.20979	25.2219
Syt12	19	4445908	4477447	ENSMUSG00000049303	0.000421983	0.0149193	2.01435	0.571294	0.585787	0.526635	5.23328	3.77868	0.556211	4.50598
Gm14692	X	67695698	67706350	ENSMUSG00000079577	0.00140009	0.0357412	2.0141	0.630464	2.77178	7.76547	52.0645	24.9639	5.26862	38.5142
Gm1140	X	67682900	67693562	ENSMUSG00000079578	0.00140009	0.0357412	2.0141	0.630464	2.77178	7.76547	52.0645	24.9639	5.26862	38.5142
Slfn4	11	83175186	83190216	ENSMUSG00000000204	0.000478546	0.0164306	2.01111	0.575838	0.244549	0.175691	2.86487	0.941998	0.21012	1.90343
AC166263.2	10	112141754	112160327	ENSMUSG00000112611	0.00132467	0.0345578	2.00279	0.62381	2.72745	3.29831	43.1539	12.3325	3.01288	27.7432
Yipf6	X	98936316	98949017	ENSMUSG00000047694	0.00206606	0.0470568	1.9923	0.646732	2.51149	6.70318	47.6322	20.3608	4.60734	33.9965
Dmrtc1c2	X	102847639	102854616	ENSMUSG00000067561	7.28432e-05	0.00370647	1.98821	0.501212	5.63308	12.4166	85.4114	46.2596	9.02482	65.8355
Gm17577	X	123246440	123246907	ENSMUSG00000095034	2.52794e-05	0.00158203	1.98447	0.471115	11.7896	8.27732	116.961	47.3653	10.0335	82.163
Gm17467	X	123704324	123704791	ENSMUSG00000095108	2.52794e-05	0.00158203	1.98447	0.471115	11.7896	8.27732	116.961	47.3653	10.0335	82.163
Gm5128	X	135373284	135383393	ENSMUSG00000094004	1.426e-05	0.0010195	1.98251	0.456819	3.25729	7.47514	43.9864	30.8238	5.36622	37.4051
Fndc11	2	181220013	181222854	ENSMUSG00000047841	0.00122041	0.0330594	1.9824	0.612975	7.13514	7.42279	101.349	29.1806	7.27896	65.265
Gfra2	14	70890130	70979838	ENSMUSG00000022103	1.1534e-06	0.000127733	1.97935	0.406982	0.402613	0.739546	4.17876	4.04622	0.57108	4.11249
Ubl4a	X	74365718	74373218	ENSMUSG00000015290	4.64733e-06	0.00041499	1.96743	0.429559	3.36481	5.11498	45.0387	21.0101	4.2399	33.0244
Cacna1s	1	136052750	136119822	ENSMUSG00000026407	0.000334303	0.0123813	1.96455	0.547661	1.0272	0.724433	10.8168	3.72376	0.875818	7.27029
Ccdc178	18	21810897	22171396	ENSMUSG00000024306	1.03417e-09	2.81095e-07	1.95466	0.320224	6.30867	6.41076	33.848	62.8973	6.35971	48.3726
Ccna1	3	55045469	55055501	ENSMUSG00000027793	7.37582e-13	3.26735e-10	1.95025	0.271915	24.7028	26.1482	141.612	237.832	25.4255	189.722
1700012P22Rik	4	144418189	144438772	ENSMUSG00000028589	0.0016344	0.0399183	1.94109	0.616279	7.44093	3.00827	53.0545	21.8765	5.2246	37.4655
Gm7173	X	79266559	79517285	ENSMUSG00000073077	7.96441e-08	1.2076e-05	1.93835	0.361099	2.81012	2.62396	28.3065	13.4826	2.71704	20.8946
Trap1a	X	139333683	139338169	ENSMUSG00000051257	0.00163708	0.0399406	1.93448	0.614274	5.17839	13.5381	87.4068	40.719	9.35822	64.0629
Lrriq4	3	30644507	30672431	ENSMUSG00000027703	0.00201092	0.0463106	1.93441	0.626303	2.06434	2.74826	31.5454	9.16465	2.4063	20.355
Magea10	X	72381870	72386858	ENSMUSG00000043453	3.10536e-15	1.94879e-12	1.93307	0.245108	5.89948	5.38176	44.6275	35.9663	5.64062	40.2969
Gm8297	14	4983935	4992409	ENSMUSG00000090827	0.0139756	0.169024	1.92987	0.785174	8.81221	2.40925	52.8088	20.4158	5.61073	36.6123
Htr5b	1	121509842	121528465	ENSMUSG00000050534	0.00217478	0.0488135	1.92805	0.628999	0.730075	1.21805	3.84417	11.8666	0.974062	7.85538
AV320801	X	135494588	135504594	ENSMUSG00000054994	3.78405e-08	6.38408e-06	1.92747	0.350408	3.0778	4.32789	35.1761	18.9026	3.70285	27.0394
Gm10439	X	149594570	149636764	ENSMUSG00000072923	0.0117799	0.152158	1.92651	0.76489	1.70567	7.19383	31.8547	19.3152	4.44975	25.5849
Ppef1	X	160623094	160735765	ENSMUSG00000062168	4.74467e-05	0.00266646	1.92386	0.47294	1.46742	2.60382	19.163	10.1418	2.03562	14.6524
Gm21860	Y	90754513	90754821	ENSMUSG00000095366	0.00880365	0.125563	1.92303	0.734096	2.59243	3.20384	17.3687	27.3456	2.89813	22.3572
Gm21748	Y	90838869	90839177	ENSMUSG00000096850	0.00880365	0.125563	1.92303	0.734096	2.59243	3.20384	17.3687	27.3456	2.89813	22.3572
Gm5114	7	39407294	39413160	ENSMUSG00000053742	0.000335873	0.012419	1.92088	0.535671	0.709848	0.652259	8.32912	2.79537	0.681053	5.56224
Erich6	3	58616300	58637207	ENSMUSG00000070471	0.00195189	0.0452912	1.91987	0.61982	0.730221	1.43968	12.2952	4.29274	1.08495	8.29396
Map7d2	X	159414572	159498757	ENSMUSG00000041020	0.000833345	0.0250692	1.91893	0.574276	3.07197	0.93869	11.8576	12.2467	2.00533	12.0521
Ccl28	13	119623819	119654359	ENSMUSG00000074715	3.38177e-07	4.39085e-05	1.91495	0.375419	0.84527	1.09167	7.73691	5.90961	0.968471	6.82326
Grip1	10	119453830	120087261	ENSMUSG00000034813	0.0104694	0.141391	1.91435	0.747816	1.40555	0.978581	17.1978	3.92137	1.19206	10.5596
Chrne	11	70614883	70619216	ENSMUSG00000014609	1.35459e-09	3.43852e-07	1.9123	0.31552	5.28839	4.66262	28.7392	41.8314	4.9755	35.2853
Cd244	1	171559193	171609746	ENSMUSG00000004709	0.00792626	0.1178	1.91214	0.720151	0.255151	0.152355	1.64436	1.28277	0.203753	1.46357
Dsg1a	18	20310811	20343350	ENSMUSG00000069441	0.014894	0.175937	1.90308	0.781568	0.28468	0.282014	4.37654	0.894556	0.283347	2.63555
Prame	X	135613002	135627705	ENSMUSG00000031411	2.54739e-05	0.00158452	1.8979	0.450748	0.980114	2.27986	12.0695	8.86997	1.62999	10.4697
Cadm2	16	66655421	67620908	ENSMUSG00000064115	6.18587e-06	0.000504517	1.8963	0.41954	1.54204	1.68197	7.38803	16.6679	1.61201	12.028
Hpn	7	31098725	31115290	ENSMUSG00000001249	0.00553994	0.0920281	1.89025	0.681456	0.397906	0.911736	5.22803	3.6081	0.654821	4.41807
C7	15	4988762	5063773	ENSMUSG00000079105	1.19765e-06	0.00013161	1.8871	0.388609	1.00989	0.734437	5.40328	6.43996	0.872163	5.92162
Grm6	11	50850685	50866208	ENSMUSG00000000617	0.00633854	0.101059	1.88684	0.691219	0.102013	0.157105	0.695832	1.17388	0.129559	0.934858
1700017N19Rik	10	100590484	100618401	ENSMUSG00000056912	0.00473524	0.0834694	1.88366	0.666897	3.44981	5.79888	56.388	16.2912	4.62435	36.3396
Map6d1	16	20233310	20241358	ENSMUSG00000041205	0.00257712	0.0547716	1.88288	0.624681	0.32984	0.105827	1.69824	1.02973	0.217834	1.36399
Plekha6	1	133164210	133303435	ENSMUSG00000041757	1.87702e-05	0.00126207	1.87732	0.438724	3.31255	2.13169	26.5721	12.0398	2.72212	19.306
Gipr	7	19156061	19166127	ENSMUSG00000030406	0.00317488	0.063307	1.87332	0.634964	0.297414	0.346878	2.56601	1.95025	0.322146	2.25813
Mageb18	X	92118879	92599572	ENSMUSG00000067649	1.02596e-06	0.000115622	1.8732	0.383335	2.71035	3.03669	28.3804	13.0671	2.87352	20.7238
Lhx8	3	154306294	154330659	ENSMUSG00000096225	0.00722222	0.11047	1.87297	0.697198	0.557064	0.776983	2.83233	7.56974	0.667024	5.20104
Peli2	14	48120869	48260883	ENSMUSG00000021846	1.90333e-14	1.10257e-11	1.86768	0.243919	2.77423	4.18396	20.4096	25.1569	3.47909	22.7833
Gm6880	X	74480287	74481399	ENSMUSG00000079536	0.00608984	0.0982025	1.86704	0.680678	2.62047	5.52896	45.7623	14.3912	4.07471	30.0768
1700028P14Rik	19	23558760	23652812	ENSMUSG00000033053	0.001129	0.031418	1.86196	0.571814	12.9772	21.2337	185.106	65.219	17.1054	125.163
Gm8127	14	43288312	43293813	ENSMUSG00000090713	0.000254256	0.0100598	1.85339	0.506676	0.862733	1.46759	11.0916	5.07574	1.16516	8.08365
Chrna5	9	54980880	55007779	ENSMUSG00000035594	0.0013461	0.0348752	1.85238	0.577791	0.381712	0.476607	4.64843	1.79298	0.42916	3.2207
Svip	7	51997171	52006018	ENSMUSG00000074093	1.25615e-08	2.405e-06	1.85029	0.325073	27.5765	45.6403	193.243	278.78	36.6084	236.012
Pnma5	X	73033981	73037103	ENSMUSG00000050424	7.59108e-14	3.72821e-11	1.84734	0.247063	4.20602	5.25531	37.8162	24.8833	4.73066	31.3497
Gm3460	14	6613967	6622418	ENSMUSG00000096839	0.00571725	0.0938345	1.84661	0.668198	6.969	2.24681	38.1843	17.5908	4.60791	27.8875
Slc25a54	3	109080469	109116687	ENSMUSG00000027880	0.00237296	0.0514985	1.83942	0.605255	2.64667	6.1154	17.156	39.7061	4.38104	28.4311
Mageb4	X	86250254	86305093	ENSMUSG00000035427	0.0146499	0.174195	1.8354	0.751931	4.18543	15.5318	74.563	36.1847	9.85861	55.3738
Efhc2	X	17132049	17319368	ENSMUSG00000025038	1.41363e-06	0.000152807	1.83075	0.379583	2.20653	2.87785	23.2642	11.2763	2.54219	17.2702
Osbp2	11	3703731	3863903	ENSMUSG00000020435	4.86284e-05	0.0027244	1.82874	0.450193	9.64345	13.5688	111.569	47.9439	11.6061	79.7562
Asb4	6	5383386	5433022	ENSMUSG00000042607	0.0102901	0.139877	1.82309	0.710501	2.38186	3.19375	8.87974	34.861	2.7878	21.8704
AI593442	9	52673042	52679780	ENSMUSG00000078307	0.00423838	0.077722	1.81773	0.635603	0.156605	0.0900976	1.38588	0.437584	0.123351	0.911733
Best3	10	116986314	117025040	ENSMUSG00000020169	0.00125666	0.033678	1.81707	0.563311	0.502941	0.193638	2.32786	1.78446	0.34829	2.05616
Rbm41	X	139889511	139998595	ENSMUSG00000031433	1.07571e-05	0.000807391	1.81144	0.411562	0.720649	1.111	7.65089	4.23762	0.915822	5.94426
Zfp280c	X	48541625	48594504	ENSMUSG00000036916	0.00354625	0.0684435	1.79586	0.615877	3.93474	1.13407	14.4771	11.8691	2.53441	13.1731
Gm15091	X	149941655	149984982	ENSMUSG00000095082	0.0133577	0.164456	1.79452	0.725328	1.35015	3.8204	23.49	8.48018	2.58528	15.9851
Glipr1l1	10	112060189	112078510	ENSMUSG00000020213	8.05673e-05	0.00401805	1.79441	0.455122	10.4714	17.6458	122.564	57.748	14.0586	90.1561
Gpr155	2	73341506	73386572	ENSMUSG00000041762	0.000512007	0.0172904	1.79201	0.515776	0.389117	0.432844	2.43099	2.73955	0.41098	2.58527
Zfp773	7	7127073	7136755	ENSMUSG00000063535	5.79212e-16	4.22115e-13	1.78143	0.220104	7.73323	7.17929	57.1106	36.1642	7.45626	46.6374
Gm8356	14	6528612	6537290	ENSMUSG00000090627	0.00539566	0.0904707	1.78045	0.639895	0.884555	0.560739	7.01189	2.85327	0.722647	4.93258
Xlr4c	X	73233688	73243130	ENSMUSG00000031362	3.47768e-09	7.70272e-07	1.77944	0.301228	10.5949	12.9105	89.5519	56.8224	11.7527	73.1871
Fam78a	2	32050055	32084857	ENSMUSG00000050592	1.68417e-05	0.00117073	1.77896	0.413412	4.48221	2.88043	31.6329	15.2	3.68132	23.4165
Hnf1b	11	83850063	83905819	ENSMUSG00000020679	2.0025e-07	2.75857e-05	1.77468	0.341343	1.2808	1.86789	8.38164	10.6072	1.57435	9.49442
Ghrl	6	113716119	113719880	ENSMUSG00000064177	1.29241e-06	0.000140585	1.76626	0.364861	14.377	17.871	73.674	127.472	16.124	100.573
Tmem198	1	75479532	75485705	ENSMUSG00000051703	0.00569994	0.093653	1.76564	0.638671	0.574355	0.382207	2.30765	3.73825	0.478281	3.02295
Adgrb2	4	129984870	130022633	ENSMUSG00000028782	0.00433044	0.0788978	1.76423	0.61837	0.925602	0.499709	5.46435	3.08859	0.712655	4.27647
Gm3029	14	3931756	3940185	ENSMUSG00000096901	0.000761205	0.0234934	1.76417	0.524031	3.43702	3.91387	31.2189	15.7868	3.67544	23.5028
1700022I11Rik	4	42969604	42983640	ENSMUSG00000028451	1.87391e-05	0.00126207	1.76155	0.411634	3.49211	7.69924	34.5153	28.2675	5.59568	31.3914
Dok7	5	35056766	35087839	ENSMUSG00000044716	0.00400201	0.0748468	1.75931	0.611294	1.15452	2.77246	7.1246	16.1626	1.96349	11.6436
Slc35a2	X	7884028	7894492	ENSMUSG00000031156	2.17458e-07	2.94181e-05	1.75806	0.339148	6.88601	7.67147	61.2022	30.8038	7.27874	46.003
Praf2	X	7728439	7731064	ENSMUSG00000031149	0.00130705	0.0344965	1.75438	0.545782	2.72382	1.43593	18.8374	7.46275	2.07987	13.1501
Mustn1	14	30879257	30881608	ENSMUSG00000042485	0.00584379	0.095186	1.75373	0.636234	0.453572	0.720699	3.24671	3.85237	0.587136	3.54954
Gm21149	5	15471703	15476523	ENSMUSG00000099762	0.00142013	0.0361301	1.75094	0.548793	6.87502	5.06974	60.1521	20.3991	5.97238	40.2756
Fam71f2	6	29279593	29290680	ENSMUSG00000079652	0.000321842	0.0119985	1.74831	0.48604	3.39485	1.33126	10.6916	15.1556	2.36306	12.9236
E030030I06Rik	10	22113050	22149270	ENSMUSG00000097327	7.66256e-18	7.52663e-15	1.74236	0.202493	49.7581	38.0942	302.625	215.512	43.9261	259.068
Ak1	2	32621758	32635058	ENSMUSG00000026817	3.15924e-05	0.00190873	1.7347	0.416827	7.54309	5.74521	57.7245	25.5393	6.64415	41.6319
Sptbn4	7	27356383	27447686	ENSMUSG00000011751	9.27225e-06	0.000705315	1.73034	0.390289	2.0305	1.70763	7.44457	15.6996	1.86907	11.5721
Rims1	1	22286251	22805994	ENSMUSG00000041670	0.000597213	0.0194606	1.72824	0.503438	0.197596	0.217965	0.903745	1.6536	0.207781	1.27867
Gm4951	18	60212080	60247820	ENSMUSG00000073555	0.00158855	0.0391368	1.72679	0.546798	0.449235	0.255066	1.75775	2.30004	0.35215	2.0289
Tmprss9	10	80871848	80899492	ENSMUSG00000059406	0.00461929	0.0823021	1.72609	0.609398	0.211363	0.176347	1.74526	0.762483	0.193855	1.25387
4930562C15Rik	16	4835416	4867691	ENSMUSG00000022518	0.00013288	0.00605394	1.71537	0.448925	4.43094	2.89207	31.0038	13.6107	3.66151	22.3072
Zfy1	Y	725128	797409	ENSMUSG00000053211	0.0065077	0.102597	1.71218	0.629237	2.19139	4.43708	30.0669	10.5174	3.31423	20.2922
Foxa3	7	19013284	19023538	ENSMUSG00000040891	0.0155593	0.181287	1.71017	0.706945	0.379258	1.56344	4.18718	4.76094	0.971347	4.47406
Gla	X	134588149	134601125	ENSMUSG00000031266	0.000104605	0.00498151	1.70926	0.44057	1.01923	1.49662	8.15181	6.16488	1.25792	7.15834
2003-09-01	15	82274935	82294442	ENSMUSG00000022456	0.00271658	0.0569322	1.70422	0.568431	0.528803	0.555751	5.52275	1.73475	0.542277	3.62875
Dyrk4	6	126876020	126921839	ENSMUSG00000030345	0.00293225	0.0596268	1.70412	0.57286	0.33954	0.528191	2.06994	2.92154	0.433865	2.49574
Abcg4	9	44273188	44288615	ENSMUSG00000032131	0.00501625	0.0870615	1.70328	0.607018	0.77935	1.10853	6.10523	4.83703	0.94394	5.47113
Hck	2	153108468	153151441	ENSMUSG00000003283	0.00130523	0.0344887	1.69991	0.528771	0.368476	0.709262	3.1681	2.7381	0.538869	2.9531
Dclk2	3	86786151	86920852	ENSMUSG00000028078	0.000765071	0.0235805	1.69919	0.504941	0.543079	0.608489	4.29206	2.51784	0.575784	3.40495
Gm17019	5	15028950	15032998	ENSMUSG00000091897	0.00091615	0.0268439	1.6986	0.512384	4.46631	4.15195	40.9458	14.4046	4.30913	27.6752
Emd	X	74254687	74261548	ENSMUSG00000001964	0.000441182	0.0154052	1.69808	0.483215	2.04007	1.39819	14.1448	6.59706	1.71913	10.3709
C1qtnf9	14	60768134	60780869	ENSMUSG00000071347	0.0124054	0.157668	1.68995	0.675871	0.632218	0.159093	1.83185	1.89009	0.395655	1.86097
Gm3629	14	6583959	6590613	ENSMUSG00000093898	0.00372558	0.0709084	1.68819	0.582033	1.13425	0.604683	6.60692	3.32043	0.869465	4.96368
Morc4	X	139821632	139871677	ENSMUSG00000031434	5.81154e-06	0.000482699	1.68478	0.37166	2.00493	3.28335	18.9394	10.794	2.64414	14.8667
Zfp69	4	120930137	120951699	ENSMUSG00000064141	0.000364674	0.0132882	1.67932	0.471135	1.1426	1.07786	6.64506	5.82254	1.11023	6.2338
4930519P11Rik	2	154612937	154613437	ENSMUSG00000097602	0.0081261	0.119754	1.67777	0.633889	2.09836	7.18129	18.5335	25.756	4.63983	22.1448
Itgbl1	14	123659971	123975618	ENSMUSG00000032925	0.0129453	0.16161	1.67714	0.674833	0.33806	0.43476	4.20792	1.09164	0.38641	2.64978
Tmem169	1	72284369	72303104	ENSMUSG00000026188	0.0105922	0.14244	1.67573	0.655641	0.255433	0.544365	3.09013	1.46695	0.399899	2.27854
Eda2r	X	97333840	97377216	ENSMUSG00000034457	0.00112601	0.031406	1.66788	0.512091	0.889918	1.12177	9.16655	3.31473	1.00584	6.24064
Ccdc166	15	75979872	75982455	ENSMUSG00000098176	0.00277747	0.0575993	1.66278	0.555863	1.19615	2.66324	14.3633	6.5936	1.92969	10.4784
4933427I04Rik	4	123859679	123863165	ENSMUSG00000073761	5.98467e-15	3.62678e-12	1.66043	0.212759	8.88272	10.9233	63.8436	44.4062	9.90303	54.1249
4933430I17Rik	4	62525369	62547993	ENSMUSG00000058046	1.24941e-07	1.77527e-05	1.65901	0.313843	2.60043	3.11484	13.0809	18.1844	2.85764	15.6326
Xlr5a	X	73107635	73292976	ENSMUSG00000058328	2.02981e-07	2.77924e-05	1.65158	0.31782	4.08638	5.41015	30.5973	20.8431	4.74826	25.7202
Pacsin1	17	27655509	27711106	ENSMUSG00000040276	2.57062e-06	0.000249251	1.63421	0.347524	2.53832	2.15089	8.88368	17.2064	2.3446	13.0451
Phf6	X	52912266	52956943	ENSMUSG00000025626	1.80669e-08	3.31843e-06	1.63251	0.28999	6.80979	6.44296	46.9785	25.8074	6.62638	36.3929
Tspan6	X	133891068	133898429	ENSMUSG00000067377	5.15913e-06	0.00044592	1.63005	0.357608	7.19521	10.8766	62.0683	35.0938	9.0359	48.5811
Slc22a8	19	8591254	8611834	ENSMUSG00000063796	0.00387049	0.0730511	1.62622	0.562993	0.229472	0.298538	2.25153	0.873056	0.264005	1.56229
Gm15107	X	148180724	148224710	ENSMUSG00000072930	2.0882e-09	4.96596e-07	1.62132	0.270635	6.62601	6.50508	42.156	27.6662	6.56554	34.9111
Gm1141	X	71921002	71940870	ENSMUSG00000073130	0.0109218	0.145333	1.6207	0.636768	1.65389	3.33026	20.9917	7.15873	2.49207	14.0752
Nkx6-1	5	101658139	101664996	ENSMUSG00000035187	0.00117445	0.0323969	1.62037	0.49934	0.409677	0.368961	2.3256	1.81953	0.389319	2.07256
Nutm2	13	50467307	50475355	ENSMUSG00000071909	0.0130997	0.162788	1.61784	0.652081	0.242799	0.253898	0.870626	2.04371	0.248348	1.45717
Gm364	X	57409154	57488767	ENSMUSG00000079584	0.000635616	0.0203975	1.61451	0.472639	44.395	93.8647	442.648	250.432	69.1298	346.54
Bcas1	2	170346991	170427845	ENSMUSG00000013523	0.0177329	0.197254	1.61157	0.679657	1.69509	3.27369	6.8393	21.9768	2.48439	14.408
Hspb7	4	141420779	141425311	ENSMUSG00000006221	1.02868e-06	0.000115622	1.60977	0.329462	1.43033	1.69533	6.93297	9.31876	1.56283	8.12586
5730559C18Rik	1	136213531	136234264	ENSMUSG00000041605	0.00164706	0.040028	1.60903	0.511219	1.93602	1.3833	6.11266	12.0869	1.65966	9.09979
Prtg	9	72806874	72917291	ENSMUSG00000036030	0.00362002	0.0693081	1.60805	0.552688	0.230998	0.621237	2.5386	1.52876	0.426117	2.03368
Aqp11	7	97724006	97738289	ENSMUSG00000042797	4.40078e-16	3.42836e-13	1.60561	0.197565	40.281	51.064	230.639	233.308	45.6725	231.973
1700025F22Rik	19	11139664	11165320	ENSMUSG00000024728	1.54294e-11	5.71443e-09	1.60415	0.237871	27.3211	30.5575	131.026	166.593	28.9393	148.81
Lkaaear1	2	181696793	181698442	ENSMUSG00000045794	1.53527e-08	2.84302e-06	1.60397	0.283508	18.0665	16.2575	104.556	73.6682	17.162	89.112
Parp10	15	76231174	76243441	ENSMUSG00000063268	7.33258e-07	8.76496e-05	1.59952	0.322982	2.30065	2.30232	9.60825	14.3692	2.30148	11.9887
Psmd10	X	140948429	140956728	ENSMUSG00000031429	3.93818e-09	8.47345e-07	1.59162	0.270372	7.54352	5.79299	42.9774	25.9756	6.66826	34.4765
Clec5a	6	40574894	40585821	ENSMUSG00000029915	0.0131649	0.163149	1.58453	0.639108	0.384647	0.940753	2.59888	3.76048	0.6627	3.17968
Lat2	5	134600022	134615025	ENSMUSG00000040751	0.000213713	0.00874674	1.58167	0.42722	2.90834	4.05508	12.7161	23.5896	3.48171	18.1529
Galm	17	80127471	80185101	ENSMUSG00000035473	0.00786121	0.117085	1.58006	0.594461	1.43661	0.845966	9.69495	3.21443	1.14129	6.45469
Asb9	X	164506327	164539752	ENSMUSG00000031384	0.00811502	0.119754	1.57815	0.596147	3.0337	5.59491	34.5812	12.2829	4.3143	23.4321
Bcor	X	12036740	12160355	ENSMUSG00000040363	1.9739e-05	0.00131547	1.57345	0.368678	0.479377	0.544846	3.30873	1.961	0.512112	2.63486
Tex21	12	76198686	76246746	ENSMUSG00000021056	0.00351944	0.0680163	1.57316	0.539068	9.79361	5.62111	59.4153	22.8006	7.70736	41.108
Renbp	X	73922121	73930850	ENSMUSG00000031387	0.00534096	0.0903843	1.56856	0.563073	1.75593	3.8366	19.561	8.57083	2.79627	14.0659
Elavl3	9	22015005	22052023	ENSMUSG00000003410	9.04342e-05	0.00441272	1.56004	0.398485	1.03454	2.12869	8.56983	6.19941	1.58162	7.38462
Ppp1r32	19	10474257	10482897	ENSMUSG00000035179	0.00496848	0.0864776	1.55737	0.554407	12.9358	25.3652	137.517	56.7137	19.1505	97.1153
Amy1	3	113555710	113606699	ENSMUSG00000074264	0.000652109	0.0207207	1.5556	0.456326	1.63184	2.13322	7.47168	11.2087	1.88253	9.34017
Per2	1	91415982	91459324	ENSMUSG00000055866	0.0169687	0.192228	1.55279	0.650415	0.584889	1.57389	3.12453	7.05601	1.07939	5.09027
Hnrnph2	X	134601179	134607060	ENSMUSG00000045427	2.06367e-09	4.96596e-07	1.55114	0.258837	11.5148	14.11	78.7656	48.4008	12.8124	63.5832
Med12	X	101274030	101297465	ENSMUSG00000079487	1.16776e-10	3.66417e-08	1.5498	0.240522	6.72828	7.9801	36.8747	34.0869	7.35419	35.4808
Chrna7	7	63098692	63212569	ENSMUSG00000030525	0.00455565	0.0818133	1.54814	0.54572	0.416952	0.432827	1.93119	2.2798	0.424889	2.10549
Taf7l	X	134460118	134476490	ENSMUSG00000009596	5.51214e-05	0.00300073	1.53831	0.381452	42.6123	75.5813	348.284	211.323	59.0968	279.803
Prr15l	11	96928104	96937830	ENSMUSG00000047040	0.002318	0.0506954	1.53644	0.504388	1.2409	1.07833	4.4711	7.06179	1.15962	5.76645
Pcdh8	14	79766775	79771312	ENSMUSG00000036422	0.00988987	0.136572	1.52791	0.592291	2.85756	1.00671	6.00667	10.7996	1.93214	8.40315
Wdr13	X	8123301	8132892	ENSMUSG00000031166	3.29592e-09	7.44614e-07	1.52348	0.257513	8.99471	10.2692	45.6896	44.992	9.63197	45.3408
Rhox13	X	38121219	38129967	ENSMUSG00000050197	2.29364e-08	4.08016e-06	1.51822	0.27168	23.8693	24.5866	150.405	85.8114	24.2279	118.108
Abcb7	X	104280657	104413856	ENSMUSG00000031333	0.000294411	0.0111787	1.51499	0.418487	1.28671	1.20499	8.97625	3.80917	1.24585	6.39271
Suv39h1	X	8061171	8074760	ENSMUSG00000039231	2.21029e-10	6.57039e-08	1.514	0.238577	8.91935	13.3334	57.4584	45.0886	11.1264	51.2735
Irf2	8	46739732	46847458	ENSMUSG00000031627	0.00765822	0.114883	1.5121	0.567013	2.33588	2.55132	12.147	11.1662	2.4436	11.6566
Fam3b	16	97471050	97504936	ENSMUSG00000022938	0.0140118	0.16928	1.51102	0.614996	1.45345	1.07774	11.0362	3.22759	1.2656	7.13187
Ophn1	X	98554277	98891025	ENSMUSG00000031214	0.0014782	0.0371062	1.51006	0.475023	2.51798	2.15445	17.5787	6.71956	2.33621	12.1491
Meltf	16	31878810	31899020	ENSMUSG00000022780	0.0132135	0.163304	1.50958	0.609204	1.40143	0.537502	2.76343	5.9625	0.969467	4.36296
D11Wsu47e	11	113684412	113694647	ENSMUSG00000041623	0.0169066	0.191816	1.50948	0.631916	11.9344	10.0039	96.1025	26.8603	10.9692	61.4814
Armcx1	X	134717963	134721917	ENSMUSG00000033460	5.10434e-06	0.000443528	1.50518	0.33005	2.64842	2.99609	13.6768	12.4992	2.82225	13.088
Atxn7l1	12	33147693	33373185	ENSMUSG00000020564	8.33214e-12	3.13733e-09	1.50207	0.219834	12.3834	12.1607	53.5825	59.7951	12.272	56.6888
Vwa3b	1	37026596	37187613	ENSMUSG00000050122	0.00614709	0.0987731	1.50096	0.54783	11.5886	14.2962	102.421	34.3781	12.9424	68.3994
D16Ertd472e	16	78544012	78576657	ENSMUSG00000022864	2.62248e-07	3.48513e-05	1.50093	0.291514	12.0006	21.0697	74.8225	71.7539	16.5351	73.2882
Rnf26	9	44066327	44113500	ENSMUSG00000111409	0.00204078	0.0467126	1.50081	0.486609	0.82474	0.580727	4.44531	2.33576	0.702734	3.39054
Tmsb15b1	X	136974022	136976874	ENSMUSG00000089768	0.00363028	0.0694457	1.49541	0.514131	6.8968	5.56579	48.2709	17.1487	6.2313	32.7098
1700003H04Rik	3	124556352	124581101	ENSMUSG00000039174	1.85769e-11	6.68285e-09	1.4906	0.221921	28.4831	36.5998	152.242	142.493	32.5415	147.367
Dlg2	7	91090706	92449247	ENSMUSG00000052572	0.000241636	0.00959409	1.48952	0.405758	2.8967	2.96768	9.01442	19.8867	2.93219	14.4506
Cyp7b1	3	18071950	18243338	ENSMUSG00000039519	0.00970388	0.134699	1.48802	0.575367	0.289952	0.606412	1.91525	2.0081	0.448182	1.96167
B630019K06Rik	X	8892382	8894964	ENSMUSG00000052364	0.000629664	0.0202736	1.48739	0.4351	1.38224	1.38731	9.88453	4.0529	1.38478	6.96872
Igsf9	1	172481788	172498878	ENSMUSG00000037995	0.0117315	0.151885	1.4834	0.588621	0.767065	2.54289	6.41193	6.64222	1.65498	6.52707
Zfp607b	7	27689340	27706484	ENSMUSG00000057093	0.000166606	0.00714223	1.48328	0.393975	2.8762	2.56049	16.4378	9.28786	2.71834	12.8628
Foxm1	6	128362967	128376146	ENSMUSG00000001517	0.00015907	0.00692429	1.48221	0.392485	2.32238	3.51983	12.7877	13.3023	2.92111	13.045
Dusp9	X	73639419	73643514	ENSMUSG00000031383	8.34088e-06	0.000649784	1.47768	0.331597	2.41419	2.3792	15.2261	7.68444	2.3967	11.4553
Snai3	8	122454208	122460733	ENSMUSG00000006587	0.0109176	0.145333	1.47133	0.57805	0.886921	2.35239	8.96346	4.76279	1.61965	6.86312
Deup1	9	15559864	15627933	ENSMUSG00000039977	0.000201339	0.00831562	1.47021	0.395503	12.9287	11.7706	82.5258	36.7965	12.3496	59.6611
Pgk2	17	40207018	40208609	ENSMUSG00000031233	6.10028e-15	3.62678e-12	1.46685	0.188013	41.6253	39.3504	170.225	190.593	40.4879	180.409
Hey2	10	30832359	30842801	ENSMUSG00000019789	0.0144464	0.172319	1.46522	0.599035	0.300522	0.405222	1.69791	1.49917	0.352872	1.59854
Rfx1	8	84066834	84096992	ENSMUSG00000031706	0.0126459	0.159339	1.46368	0.586979	2.2661	3.07648	20.8531	6.6098	2.67129	13.7314
Bcl7c	7	127661456	127708933	ENSMUSG00000030814	0.000881755	0.02604	1.46335	0.440004	11.0085	26.0096	78.417	72.1208	18.509	75.2689
Rnf113a2	12	84417196	84418578	ENSMUSG00000098134	3.05899e-09	7.05192e-07	1.46316	0.246806	7.81427	11.1735	42.0002	41.0082	9.49387	41.5042
Zfp658	7	43562256	43575461	ENSMUSG00000056592	0.00251308	0.0537137	1.46285	0.484106	0.334206	0.641545	2.1833	1.99684	0.487875	2.09007
Gm44	X	90892142	90893134	ENSMUSG00000091497	0.0110591	0.146195	1.46054	0.574827	0.957741	1.29743	5.55807	4.59205	1.12758	5.07506
Piga	X	164419787	164433916	ENSMUSG00000031381	0.00397939	0.0746698	1.459	0.506635	4.66035	3.5081	29.4634	10.8493	4.08422	20.1563
Epyc	10	97644068	97682454	ENSMUSG00000019936	0.000154305	0.00674508	1.45857	0.385454	4.36608	7.36436	19.2461	32.6572	5.86522	25.9517
Rhox1	X	37213804	37222258	ENSMUSG00000071773	0.00344409	0.0671925	1.45572	0.497674	1.66765	1.98168	11.6449	5.6859	1.82466	8.66541
Cxcl1	5	90891241	90893115	ENSMUSG00000029380	6.47301e-14	3.3236e-11	1.45565	0.194135	36.3057	32.7542	173.501	132.785	34.5299	153.143
Pgf	12	85166635	85177790	ENSMUSG00000004791	0.00738527	0.112203	1.4536	0.5426	0.499672	1.37213	3.72257	3.73484	0.935901	3.72871
St6galnac1	11	116765025	116775507	ENSMUSG00000009588	0.0155851	0.181494	1.45081	0.599884	0.704502	0.211775	1.86546	1.63156	0.458138	1.74851
Kdm5d	Y	897788	956786	ENSMUSG00000056673	4.78547e-14	2.51426e-11	1.44908	0.192245	13.9137	10.637	61.7133	45.8542	12.2754	53.7838
Ap1s2	X	163909017	163933666	ENSMUSG00000031367	1.9585e-05	0.00130906	1.44708	0.338929	10.0445	9.785	61.3755	30.5387	9.91478	45.9571
B4galt6	18	20684599	20746404	ENSMUSG00000056124	0.00351332	0.0679563	1.44509	0.495091	0.925106	0.388919	3.45766	2.00021	0.657012	2.72894
Npnt	3	132881745	132950291	ENSMUSG00000040998	8.76274e-05	0.00432079	1.44019	0.36716	1.20822	0.933024	4.67004	4.58868	1.07062	4.62936
Klhl41	2	69670120	69684230	ENSMUSG00000075307	0.00645584	0.102208	1.43937	0.528465	0.719793	0.357822	2.62829	1.90898	0.538807	2.26863
Ints6l	X	56454857	56507843	ENSMUSG00000035967	9.78817e-11	3.20485e-08	1.43862	0.222347	4.63347	6.09031	26.5879	19.9016	5.36189	23.2447
Timm17b	X	7899357	7908351	ENSMUSG00000031158	0.00809175	0.119745	1.43461	0.541726	19.5339	44.4938	180.635	89.5406	32.0138	135.088
Rflna	5	125003221	125012547	ENSMUSG00000037962	0.00742996	0.112656	1.43389	0.535646	0.830372	0.736943	2.53098	4.65109	0.783658	3.59103
Phka2	X	160502166	160598878	ENSMUSG00000031295	4.37081e-07	5.50711e-05	1.43357	0.283761	3.98957	6.41432	25.1939	18.9035	5.20194	22.0487
Sirt4	5	115478010	115484725	ENSMUSG00000029524	2.1201e-05	0.00139642	1.42957	0.336223	6.59477	8.89966	30.7406	35.4136	7.74721	33.0771
Plac9b	14	26167405	26182480	ENSMUSG00000072674	0.00127141	0.0338322	1.42618	0.442588	20.188	20.7781	138.066	55.8603	20.483	96.9633
Eif2s3y	Y	1010543	1028847	ENSMUSG00000069049	5.23995e-05	0.00286637	1.42427	0.352136	28.8598	37.1081	195.258	99.9149	32.984	147.586
Mid1	X	169685199	170005736	ENSMUSG00000035299	1.2456e-08	2.405e-06	1.42294	0.249929	23.9423	14.7672	88.9551	72.124	19.3548	80.5396
Spred3	7	29158829	29170411	ENSMUSG00000037239	0.00129152	0.0342256	1.42214	0.441952	1.47064	1.58275	8.6066	4.99639	1.52669	6.80149
Ssr4	X	73787028	73790830	ENSMUSG00000002014	1.05658e-07	1.53015e-05	1.41782	0.266673	30.3404	42.4121	187.491	123.42	36.3763	155.455
Klhl15	X	94234599	94277724	ENSMUSG00000043929	0.00149557	0.0374589	1.41686	0.446179	9.1583	5.07507	41.2213	20.2926	7.11669	30.757
Plk1	7	122159439	122169873	ENSMUSG00000030867	1.12305e-06	0.000124985	1.41507	0.290643	20.4474	35.5905	120.864	107.792	28.0189	114.328
Xaf1	11	72301629	72313733	ENSMUSG00000040483	0.000454934	0.0157636	1.41202	0.402747	4.9012	5.71313	21.7265	23.2568	5.30716	22.4917
Sv2b	7	75114894	75309262	ENSMUSG00000053025	0.0152437	0.179086	1.40875	0.580558	0.483797	0.202883	1.40631	1.29277	0.34334	1.34954
Rgcc	14	79288756	79301645	ENSMUSG00000022018	2.85121e-07	3.76694e-05	1.40246	0.273223	11.2815	10.7834	40.42	52.6544	11.0325	46.5372
Taf9b	X	106206883	106221158	ENSMUSG00000047242	8.6002e-06	0.000663125	1.39938	0.314491	16.9317	20.1075	104.611	56.3372	18.5196	80.4741
Flt4	11	49609263	49652739	ENSMUSG00000020357	0.0113179	0.148396	1.39796	0.551959	0.209282	0.196964	0.660573	1.12433	0.203123	0.89245
Pex6	17	46711463	46725541	ENSMUSG00000002763	3.66184e-07	4.72733e-05	1.39712	0.274712	3.34264	4.66342	17.6908	15.2485	4.00303	16.4697
Plxdc1	11	97923238	97986444	ENSMUSG00000017417	1.99051e-09	4.88799e-07	1.3964	0.232788	8.52241	7.39997	26.5873	40.8695	7.96119	33.7284
Nalcn	14	123276641	123627144	ENSMUSG00000000197	0.00710558	0.109278	1.39241	0.517268	0.12828	0.21167	0.85599	0.562342	0.169975	0.709166
Upp2	2	58567298	58792971	ENSMUSG00000026839	0.00287463	0.0587726	1.3847	0.464535	1.31732	0.843111	6.19965	3.08194	1.08022	4.6408
Pitx2	3	129199878	129219591	ENSMUSG00000028023	0.0141234	0.170212	1.38447	0.564144	0.848966	0.681938	3.10142	3.25123	0.765452	3.17633
Igsf1	X	49782536	49797749	ENSMUSG00000031111	0.00518826	0.0889325	1.38218	0.494499	0.38453	0.982616	2.51908	2.59382	0.683573	2.55645
Gm5142	14	59158503	59178749	ENSMUSG00000053868	2.21657e-06	0.000220602	1.38162	0.291937	26.4168	46.0923	151.246	134.771	36.2545	143.009
Fam3a	X	74384719	74393272	ENSMUSG00000031399	0.000228022	0.0092155	1.37806	0.373888	3.13125	5.10611	21.5357	12.4878	4.11868	17.0118
Tmem177	1	119907890	119913208	ENSMUSG00000036975	0.00576792	0.0943583	1.37539	0.498204	2.35976	6.26397	15.2959	15.9947	4.31187	15.6453
Usp11	X	20703906	20720539	ENSMUSG00000031066	1.4234e-10	4.40513e-08	1.37501	0.214397	8.64192	6.02629	33.7021	25.5024	7.33411	29.6023
Pcdhga12	18	37765580	37841873	ENSMUSG00000102428	1.55249e-06	0.000167018	1.37007	0.285171	1.90458	1.40895	5.89762	7.46383	1.65676	6.68073
Chst15	7	132235780	132317228	ENSMUSG00000030930	0.000395068	0.0141898	1.36994	0.386622	0.790428	1.35227	3.23827	5.46186	1.07135	4.35007
Rpgr	X	10073621	10216920	ENSMUSG00000031174	0.0038129	0.072145	1.36369	0.471338	4.77569	4.31772	29.4969	11.2964	4.5467	20.3966
Actl7b	4	56740005	56741443	ENSMUSG00000070980	0.00825786	0.120824	1.36147	0.515448	18.866	19.8664	131.054	45.924	19.3662	88.489
Nxf2	X	134944526	134964754	ENSMUSG00000009941	4.59174e-08	7.6277e-06	1.36031	0.248848	22.2193	29.8788	126.161	84.2273	26.049	105.194
Zfp449	X	56346400	56365674	ENSMUSG00000073176	0.000416306	0.014788	1.35917	0.385085	0.606713	1.07635	4.14072	2.55599	0.841531	3.34835
Fut11	14	20694968	20701016	ENSMUSG00000039357	1.31666e-05	0.00095646	1.35674	0.311371	1.6043	1.40906	6.7391	5.36866	1.50668	6.05388
Hbegf	18	36504929	36515805	ENSMUSG00000024486	0.000154957	0.0067583	1.35496	0.358173	1.34087	1.92035	7.12958	5.78611	1.63061	6.45784
Tro	X	150645304	150657583	ENSMUSG00000025272	0.000137565	0.00621573	1.35484	0.355367	2.80388	2.73303	12.8079	9.55426	2.76845	11.1811
Gm4779	X	101790053	101794423	ENSMUSG00000045010	0.0022087	0.0492099	1.35452	0.442561	21.2415	24.4088	141.473	58.0451	22.8252	99.7589
Cngb1	8	95239045	95306585	ENSMUSG00000031789	0.0017937	0.0422558	1.35442	0.433771	0.935368	1.37107	4.48639	4.60233	1.15322	4.54436
Bahd1	2	118900377	118924528	ENSMUSG00000040007	6.45371e-05	0.00338288	1.35403	0.338881	1.88886	1.79154	8.37363	6.44321	1.8402	7.40842
Arc	15	74669083	74672570	ENSMUSG00000022602	2.48424e-06	0.000241913	1.35388	0.287483	17.9309	26.1443	70.6175	104.889	22.0376	87.7532
Fmr1nb	X	68761839	68804567	ENSMUSG00000062170	1.70662e-06	0.0001785	1.35337	0.282814	53.9324	77.3026	319.522	206.037	65.6175	262.78
Inpp5a	7	139389109	139579652	ENSMUSG00000025477	3.43999e-09	7.69468e-07	1.35336	0.229029	9.19052	8.15145	33.614	35.2392	8.67099	34.4266
Ifitm7	16	13981702	13986855	ENSMUSG00000065968	0.00511448	0.0882707	1.35084	0.48249	9.48246	13.6949	29.3484	69.6659	11.5887	49.5072
Rasl2-9	7	5124938	5125950	ENSMUSG00000083649	0.00361712	0.0693081	1.34969	0.463851	29.6507	48.5495	103.094	218.936	39.1001	161.015
Slc25a14	X	48623413	48662294	ENSMUSG00000031105	0.000100172	0.00483564	1.34961	0.346927	5.97968	7.74135	37.4599	19.4342	6.86051	28.4471
Ccdc7b	8	129067134	129183732	ENSMUSG00000056018	2.19787e-07	2.95561e-05	1.34891	0.260318	30.8761	29.8061	93.4594	154.19	30.3411	123.825
Pdzph1	17	58878808	58991375	ENSMUSG00000024227	0.000113803	0.0052902	1.34295	0.347995	5.30519	5.16607	17.2007	24.8774	5.23563	21.039
Slc37a1	17	31295483	31350696	ENSMUSG00000024036	5.76129e-06	0.000482071	1.34292	0.296126	2.28863	2.03786	7.56278	9.58934	2.16325	8.57606
Zfp712	13	67038596	67061170	ENSMUSG00000090641	0.00177212	0.0419662	1.34142	0.429121	0.655731	0.461112	3.07003	1.54782	0.558422	2.30893
Fer	17	63896018	64139494	ENSMUSG00000000127	0.00855285	0.123231	1.33727	0.50858	4.30777	11.161	23.5486	31.2721	7.73439	27.4104
Rnf125	18	20944625	20983848	ENSMUSG00000033107	9.77959e-08	1.44863e-05	1.33608	0.250635	9.93828	9.84058	40.1392	37.264	9.88943	38.7016
Pcdhgc4	18	37815079	37841873	ENSMUSG00000023036	0.000179798	0.00759254	1.33359	0.356019	2.9714	3.05653	9.06828	15.2567	3.01396	12.1625
Gm15128	X	147765991	147833456	ENSMUSG00000095872	0.000471896	0.0162831	1.33274	0.381194	6.3488	7.68098	39.6717	18.6789	7.01489	29.1753
1700125H20Rik	11	85170404	85181145	ENSMUSG00000018479	0.000222116	0.00904151	1.33197	0.36073	7.24725	14.1531	35.7217	43.7038	10.7002	39.7128
Unc5d	8	28646717	29219636	ENSMUSG00000063626	0.00172622	0.0410945	1.32978	0.42435	0.758309	0.589487	2.38629	2.8807	0.673898	2.63349
Tmem130	5	144735915	144761818	ENSMUSG00000043388	0.00361929	0.0693081	1.32895	0.456753	3.2274	2.26914	6.94854	15.9953	2.74827	11.4719
Zfp57	17	37001163	37010635	ENSMUSG00000036036	0.00417157	0.076934	1.32726	0.463287	2.44593	3.24126	15.8096	7.70606	2.8436	11.7578
Elk1	X	20933395	20950608	ENSMUSG00000009406	2.27066e-05	0.00146988	1.32683	0.313192	1.9744	2.02964	8.30543	7.27318	2.00202	7.78931
Rapgef3	15	97744770	97767972	ENSMUSG00000022469	0.00984364	0.1361	1.32648	0.513886	2.13531	2.44715	6.01639	13.3841	2.29123	9.70025
Tceanc	X	166499812	166518567	ENSMUSG00000051224	0.0110812	0.146351	1.32524	0.521721	0.958911	1.61365	6.0477	3.96856	1.28628	5.00813
Zswim2	2	83915079	83941228	ENSMUSG00000034552	9.71252e-05	0.00469861	1.32513	0.339981	10.9217	15.9955	67.9394	38.4517	13.4586	53.1955
Slc22a15	3	101855776	101924453	ENSMUSG00000033147	7.77989e-08	1.18759e-05	1.32459	0.246566	5.01314	5.32612	19.9815	19.9653	5.16963	19.9734
Cetn2	X	72913532	72918411	ENSMUSG00000031347	0.00017769	0.00753164	1.32278	0.352855	14.7325	26.99	91.5249	64.6242	20.8613	78.0746
Dhrs4	14	55478758	55490338	ENSMUSG00000022210	7.88266e-07	9.32382e-05	1.31898	0.267094	7.66193	7.73903	24.6272	35.6139	7.70048	30.1206
Tln2	9	67217087	67559703	ENSMUSG00000052698	0.0162917	0.18685	1.31672	0.548107	2.77363	4.11151	21.7279	7.71295	3.44257	14.7204
Galntl6	8	57774052	58912640	ENSMUSG00000096914	0.00103511	0.0293414	1.31545	0.400954	15.8427	22.9067	51.8743	102.604	19.3747	77.2391
Tmsb15l	X	136954988	136976869	ENSMUSG00000072955	0.00359713	0.0691041	1.31302	0.450981	2.79546	3.89615	19.5036	8.29111	3.34581	13.8974
Camkv	9	107935674	107949691	ENSMUSG00000032936	0.00620444	0.099553	1.3121	0.479431	1.1375	1.07246	4.49223	4.00097	1.10498	4.2466
Ubald2	11	116434094	116439077	ENSMUSG00000050628	0.000161528	0.00700775	1.31029	0.347314	7.0022	11.0297	43.7137	25.742	9.01595	34.7279
Lgals8	13	12439415	12464944	ENSMUSG00000057554	0.00174227	0.0413894	1.30788	0.417722	17.7504	39.0627	112.107	89.1483	28.4065	100.628
Scml2	X	161117193	161258213	ENSMUSG00000000037	0.0126656	0.159499	1.30711	0.524303	25.9316	59.6084	204.358	108.802	42.77	156.58
2010107G23Rik	10	62107655	62143920	ENSMUSG00000020083	2.47637e-05	0.00157152	1.30517	0.309507	12.9936	7.99636	39.0814	38.3635	10.495	38.7225
Icam5	9	21032073	21039036	ENSMUSG00000032174	0.00101645	0.0290679	1.30464	0.397039	0.830182	1.14436	4.1911	3.29492	0.987268	3.74301
A830018L16Rik	1	11414105	11975901	ENSMUSG00000057715	3.27658e-07	4.27887e-05	1.30315	0.255179	6.35193	6.80707	30.4986	20.3015	6.5795	25.4001
Trpm4	7	45302632	45333780	ENSMUSG00000038260	8.60471e-07	0.000100205	1.29881	0.263925	5.30953	4.46122	23.8323	14.0941	4.88537	18.9632
Dbil5	11	76217608	76218666	ENSMUSG00000038057	1.65913e-09	4.11903e-07	1.29374	0.214619	58.062	58.051	256.412	184.372	58.0565	220.392
Gm9780	14	26027282	26042711	ENSMUSG00000094800	3.79385e-05	0.00223205	1.2855	0.312039	15.0038	11.3358	64.8712	36.2751	13.1698	50.5731
Fundc1	X	17556564	17572325	ENSMUSG00000025040	0.00400504	0.0748468	1.28329	0.445933	5.93385	2.63788	12.9862	16.9633	4.28587	14.9747
Clcn5	X	7153810	7319358	ENSMUSG00000004317	7.38657e-05	0.00375006	1.27833	0.322528	2.26156	3.73047	9.4559	12.1748	2.99602	10.8154
Xlr4b	X	73214333	73222453	ENSMUSG00000067768	2.58897e-06	0.000249957	1.27795	0.271847	15.8808	13.663	63.9985	46.1603	14.7719	55.0794
Psmb8	17	34197721	34201454	ENSMUSG00000024338	0.0168826	0.191761	1.27546	0.533831	0.895782	0.91026	3.3571	3.3838	0.903021	3.37045
Bcap31	X	73686178	73716175	ENSMUSG00000002015	7.34807e-06	0.00058868	1.27271	0.283876	34.978	42.8966	186.148	108.31	38.9373	147.229
Dppa5a	9	78367052	78368177	ENSMUSG00000060461	0.00144226	0.0365285	1.26993	0.398588	5.73727	6.81873	27.1761	19.5182	6.278	23.3472
Kcnc1	7	46396497	46438704	ENSMUSG00000058975	0.00941671	0.131811	1.26959	0.488952	0.61239	0.456853	2.19856	1.74287	0.534621	1.97071
8030474K03Rik	X	101794656	101798642	ENSMUSG00000046774	0.0004884	0.0167181	1.26703	0.363355	19.4556	23.453	111.412	54.4137	21.4543	82.9129
Slco3a1	7	74275419	74554780	ENSMUSG00000025790	0.000629962	0.0202736	1.2632	0.369532	6.89415	4.37739	15.5217	25.9477	5.63577	20.7347
Zfx	X	94074631	94123702	ENSMUSG00000079509	0.0115936	0.150964	1.25904	0.498774	3.48953	5.63329	25.0928	10.3338	4.56141	17.7133
Kbtbd11	8	15011025	15033333	ENSMUSG00000055675	0.0147191	0.174834	1.2443	0.510123	2.16766	1.21505	3.81819	8.82368	1.69136	6.32093
Alg13	X	144317804	144374450	ENSMUSG00000041718	0.00322338	0.0638781	1.24418	0.422389	9.94197	14.5326	62.9165	29.2634	12.2373	46.0899
Las1l	X	95935335	95956962	ENSMUSG00000057421	2.78383e-10	8.06312e-08	1.24211	0.196837	17.7886	16.8245	67.346	56.1677	17.3065	61.7569
Ccnb1	13	100778650	100786570	ENSMUSG00000041431	1.03789e-10	3.34971e-08	1.23746	0.191518	46.2741	58.4479	196.237	172.55	52.361	184.394
Pigg	5	108312609	108349355	ENSMUSG00000029263	0.00239039	0.051827	1.23705	0.407343	3.59302	2.90578	17.1813	7.62425	3.2494	12.4028
Gm9938	19	23723279	23725034	ENSMUSG00000054178	0.00925784	0.12999	1.23641	0.475106	0.753545	1.5529	3.21355	4.66561	1.15322	3.93958
Cnbd2	2	156312299	156375638	ENSMUSG00000038085	2.42933e-06	0.000239136	1.23604	0.262207	6.82386	9.40679	33.1439	24.2597	8.11533	28.7018
Rnf222	11	68888553	68895777	ENSMUSG00000046490	0.00654016	0.102894	1.23378	0.453698	0.568395	0.583106	2.68762	1.56409	0.575751	2.12586
E2f1	2	154559407	154569892	ENSMUSG00000027490	0.00205477	0.0469851	1.23161	0.399587	1.49797	0.764644	4.40193	3.26859	1.13131	3.83526
1700001O22Rik	2	30794769	30803661	ENSMUSG00000044320	4.59867e-05	0.00261038	1.22999	0.301829	10.689	11.4363	34.9253	43.4032	11.0627	39.1643
Gm6583	5	112353801	112356033	ENSMUSG00000051503	0.00119953	0.0326896	1.22796	0.379117	1.77587	1.38612	3.92305	7.79767	1.581	5.86036
Fbxo24	5	137612503	137629002	ENSMUSG00000089984	0.00264681	0.0559372	1.22655	0.408028	1.47777	1.10651	5.43766	3.74037	1.29214	4.58902
Tsr2	X	151087094	151096543	ENSMUSG00000025264	2.21298e-05	0.0014408	1.22482	0.288721	10.8905	14.4214	56.5999	33.8921	12.656	45.246
Fam46b	4	133480132	133487938	ENSMUSG00000046694	0.000136338	0.00617265	1.22462	0.321026	5.09878	6.49171	15.1558	26.717	5.79524	20.9364
Tchh	3	93442330	93449077	ENSMUSG00000052415	9.50963e-06	0.000720945	1.21373	0.274101	1.30707	1.76423	6.10529	4.52735	1.53565	5.31632
Gripap1	X	7789765	7820567	ENSMUSG00000031153	1.60499e-06	0.000171848	1.2118	0.25258	7.37577	9.74538	32.6123	26.2679	8.56058	29.4401
Atp6ap2	X	12587801	12617049	ENSMUSG00000031007	2.07804e-09	4.96596e-07	1.21013	0.201972	23.893	23.9328	94.3416	71.882	23.9129	83.1118
Kdm6a	X	18162575	18279936	ENSMUSG00000037369	0.00102207	0.0290845	1.20981	0.368351	3.30642	6.7782	16.2773	16.3667	5.04231	16.322
Pde3a	6	141249269	141507448	ENSMUSG00000041741	0.0132021	0.163262	1.20887	0.487789	0.311357	0.342907	1.86039	0.689598	0.327132	1.27499
Art1	7	102101743	102113933	ENSMUSG00000030996	0.0113241	0.148396	1.20764	0.47685	2.04615	0.813326	4.79451	4.21013	1.42974	4.50232
Rbmx	X	57383530	57393036	ENSMUSG00000031134	4.08064e-08	6.82888e-06	1.20688	0.21994	12.2231	9.80952	41.7554	33.8576	11.0163	37.8065
Samd8	14	21750531	21798726	ENSMUSG00000021770	2.70853e-09	6.30836e-07	1.20413	0.20243	20.2564	25.5282	87.7189	69.076	22.8923	78.3975
Hpdl	4	116819904	116821707	ENSMUSG00000043155	0.0126314	0.159335	1.20302	0.482368	0.710697	1.35125	4.05734	2.83963	1.03097	3.44848
Heca	10	17868612	17948067	ENSMUSG00000039879	0.00059867	0.0194606	1.1996	0.349511	2.25373	2.43759	8.37201	7.67632	2.34566	8.02417
Fam189a2	19	23972751	24031019	ENSMUSG00000071604	0.00638608	0.101323	1.19942	0.439789	1.13354	0.831293	5.11137	2.17399	0.982418	3.64268
Alpk1	3	127670310	127780527	ENSMUSG00000028028	0.0158782	0.183864	1.19933	0.497296	3.19712	1.58542	11.1913	5.2897	2.39127	8.24053
Lpar1	4	58435255	58553898	ENSMUSG00000038668	3.84146e-05	0.00224835	1.19587	0.290483	4.51089	3.48328	14.0231	12.9397	3.99708	13.4814
1700020D05Rik	19	5502767	5503787	ENSMUSG00000100937	8.48322e-07	9.9302e-05	1.19224	0.242133	78.8662	105.074	257.831	367.492	91.9699	312.661
Fgd1	X	151046150	151089521	ENSMUSG00000025265	0.0143717	0.171636	1.19037	0.486293	1.06687	0.733807	3.40623	2.68187	0.900338	3.04405
Hs2st1	3	144429706	144570181	ENSMUSG00000040151	0.00755712	0.113972	1.18883	0.445046	0.743742	1.24608	2.78272	3.85726	0.994911	3.31999
Usp26	X	51753959	51801233	ENSMUSG00000055780	0.000139027	0.00625677	1.18845	0.311937	2.81191	3.33229	14.0405	7.59355	3.0721	10.817
Hccs	X	169250193	169320372	ENSMUSG00000031352	0.0113426	0.148417	1.18715	0.468866	12.4949	23.8802	81.6045	41.4062	18.1876	61.5053
Fzd4	7	89404355	89413134	ENSMUSG00000049791	0.0109981	0.145901	1.18669	0.466695	0.285909	0.633632	1.15208	1.80546	0.459771	1.47877
Mmgt1	X	56585512	56598069	ENSMUSG00000061273	0.000424384	0.0149808	1.18291	0.33563	2.72566	4.99286	14.1324	10.8317	3.85926	12.482
Vbp1	X	75514299	75534942	ENSMUSG00000031197	1.46671e-05	0.00104201	1.18165	0.27267	17.4314	21.3224	75.5745	55.2871	19.3769	65.4308
Hipk3	2	104426481	104494446	ENSMUSG00000027177	1.11778e-09	2.9509e-07	1.1756	0.192987	11.7316	16.7146	44.8762	48.338	14.2231	46.6071
Tsc22d3	X	140539528	140600659	ENSMUSG00000031431	0.000233862	0.00937892	1.17486	0.319314	41.4228	55.6695	212.733	119.709	48.5461	166.221
Mocs3	2	168230622	168232594	ENSMUSG00000074576	1.16116e-07	1.66031e-05	1.17451	0.221627	12.2883	10.1469	37.952	36.3101	11.2176	37.1311
Klhdc7a	4	139960220	139968026	ENSMUSG00000078234	0.000821473	0.0248443	1.17291	0.350598	2.08499	1.02372	5.23213	4.50246	1.55435	4.86729
Sez6	11	77930800	77979048	ENSMUSG00000000632	0.000557879	0.0183994	1.16982	0.338949	1.88665	2.031	5.19533	8.11194	1.95882	6.65363
Itpk1	12	102568582	102704930	ENSMUSG00000057963	0.0124545	0.157897	1.1672	0.467068	5.6951	8.19307	21.9946	23.6774	6.94409	22.836
Myl10	5	136693146	136701094	ENSMUSG00000005474	1.67411e-06	0.000176736	1.1652	0.243295	31.5191	36.5425	105.596	118.427	34.0308	112.012
Dcaf12l1	X	44786570	44790197	ENSMUSG00000045284	0.00072557	0.0226098	1.16495	0.344686	3.65511	2.92086	15.1217	7.66689	3.28798	11.3943
Plp1	X	136822671	136839733	ENSMUSG00000031425	0.00115119	0.0318723	1.16291	0.35774	3.97598	7.36705	21.2239	14.9532	5.67152	18.0885
2610524H06Rik	5	114821935	114823468	ENSMUSG00000092486	2.12308e-07	2.88944e-05	1.16168	0.223907	30.1503	31.8962	128.161	80.8017	31.0232	104.481
Ppp1r14b	19	6975048	6977324	ENSMUSG00000056612	1.68356e-06	0.000176907	1.161	0.242476	22.7323	17.2567	66.272	63.7253	19.9945	64.9986
Ofd1	X	166390033	166440704	ENSMUSG00000040586	6.52341e-06	0.000530133	1.15516	0.256209	3.72417	5.81188	17.0665	13.485	4.76803	15.2758
Fam89b	19	5728087	5729653	ENSMUSG00000024939	9.6057e-07	0.000109796	1.15453	0.235641	39.4498	27.7462	92.0403	126.184	33.598	109.112
Tmem89	9	108914619	108915563	ENSMUSG00000025652	8.90478e-06	0.000681955	1.15407	0.259798	18.3594	20.4055	63.117	63.0797	19.3824	63.0983
Ccnf	17	24223232	24251409	ENSMUSG00000072082	9.81059e-08	1.44863e-05	1.15198	0.216123	7.16742	8.52543	22.3996	28.8125	7.84643	25.606
Art5	7	102096879	102109489	ENSMUSG00000070424	0.00600369	0.09716	1.14984	0.418493	21.4569	25.7622	51.3191	113.368	23.6095	82.3435
Trpc5os	X	144456581	144477066	ENSMUSG00000072934	0.0116746	0.151587	1.14569	0.454311	1.14666	0.931987	5.29095	2.12578	1.03932	3.70837
Ammecr1	X	142851146	142966728	ENSMUSG00000042225	6.83028e-05	0.00354735	1.14129	0.286604	1.38907	1.53426	4.50007	4.91275	1.46167	4.70641
Dsel	1	111858702	111864918	ENSMUSG00000038702	0.0125476	0.158708	1.14075	0.456967	3.3514	1.97944	5.7236	12.0547	2.66542	8.88917
Tstd3	4	21757382	21767212	ENSMUSG00000028251	0.00564401	0.0930393	1.13452	0.409904	2.10515	1.56568	4.44249	7.67018	1.83541	6.05633
Cdh3	8	106510891	106557297	ENSMUSG00000061048	0.00705135	0.10874	1.1337	0.420762	0.3937	0.816196	2.16045	1.53917	0.604948	1.84981
Krt8	15	101996711	102004342	ENSMUSG00000049382	0.00610847	0.0984326	1.13129	0.412594	1.69672	1.48545	3.93083	6.58384	1.59108	5.25733
AF366264	8	13835233	13838389	ENSMUSG00000057116	0.0103758	0.140533	1.13069	0.44115	2.88892	2.14416	12.1856	5.16249	2.51654	8.67406
Upf3b	X	37091678	37110322	ENSMUSG00000036572	0.00221599	0.0492267	1.12742	0.36848	6.3268	4.41615	23.5132	11.9687	5.37148	17.741
A730017C20Rik	18	59062248	59076962	ENSMUSG00000050875	0.00099074	0.0284046	1.12401	0.341317	2.18957	3.5993	11.0802	7.15234	2.89444	9.11625
Atxn1	13	45549755	45965008	ENSMUSG00000046876	0.0135077	0.165565	1.12213	0.454285	1.07939	0.583887	2.80102	2.26747	0.83164	2.53424
Cenpi	X	134308084	134362639	ENSMUSG00000031262	0.00142752	0.0362772	1.12197	0.351823	5.83545	5.95358	26.6883	12.9543	5.89452	19.8213
Agpat5	8	18846277	18891361	ENSMUSG00000031467	0.00862482	0.123952	1.12162	0.427028	2.83033	4.33106	16.0518	7.59026	3.58069	11.821
Gbp6	5	105270702	105293698	ENSMUSG00000104713	0.0099962	0.137316	1.12027	0.434893	2.0941	0.879392	4.82359	3.80854	1.48675	4.31607
4933421I07Rik	7	42445462	42448120	ENSMUSG00000030463	0.000984472	0.0282967	1.1183	0.3394	6.49105	9.94281	33.0074	19.3718	8.21693	26.1896
Gm45711	8	104281347	104310081	ENSMUSG00000031876	0.00198755	0.0459508	1.11779	0.361499	8.99447	4.76079	17.1691	24.6953	6.87763	20.9322
Toporsl	4	52596274	52612430	ENSMUSG00000028314	0.000450441	0.0156559	1.11607	0.318095	23.2025	22.601	52.7277	97.6596	22.9017	75.1936
Siah1b	X	164070705	164076493	ENSMUSG00000040749	8.36262e-08	1.25952e-05	1.11281	0.207649	16.9143	22.7127	68.5594	54.7019	19.8135	61.6306
Myom1	17	71019521	71126856	ENSMUSG00000024049	0.0103445	0.140278	1.11276	0.433977	0.527794	0.331276	1.40017	1.23985	0.429535	1.32001
Cp	3	19957054	20009145	ENSMUSG00000003617	0.00284221	0.0584386	1.11262	0.372822	6.98791	3.24606	15.6649	14.2343	5.11698	14.9496
Catip	1	74362108	74369321	ENSMUSG00000073650	0.000266273	0.0103897	1.11206	0.305002	7.05211	11.1959	24.8034	31.11	9.124	27.9567
Dyrk3	1	131127455	131138340	ENSMUSG00000016526	1.93895e-08	3.53265e-06	1.11106	0.197791	24.5842	27.4208	91.5069	71.6326	26.0025	81.5698
Cmc4	X	75404846	75416584	ENSMUSG00000090110	0.006299	0.100671	1.11105	0.40671	7.27765	9.26679	31.86	20.8691	8.27222	26.3646
Cdk6	5	3341485	3531008	ENSMUSG00000040274	0.00167439	0.0403712	1.10946	0.353035	4.54111	3.3842	11.9492	12.5524	3.96265	12.2508
Fst	13	114452262	114458949	ENSMUSG00000021765	0.017975	0.199306	1.10631	0.467562	3.67892	1.41429	7.63296	6.64409	2.54661	7.13853
Tekt3	11	63061654	63094964	ENSMUSG00000042189	5.57316e-09	1.17672e-06	1.1035	0.18931	34.324	43.753	115.489	124.518	39.0385	120.003
Ctps2	X	162901238	163032508	ENSMUSG00000031360	0.00358094	0.068969	1.10256	0.378512	4.45945	8.7439	20.8687	18.0669	6.60167	19.4678
Dnajb14	3	137867675	137916557	ENSMUSG00000074212	6.39275e-09	1.33727e-06	1.10023	0.189494	30.9774	39.8428	102.709	114.279	35.4101	108.494
Adam3	8	24677225	24725852	ENSMUSG00000031553	6.02106e-06	0.000493856	1.09943	0.242934	83.7384	101.561	230.854	350.244	92.6496	290.549
Rtkn2	10	67979570	68059740	ENSMUSG00000037846	0.00891708	0.126542	1.09807	0.419876	1.18372	2.68835	5.76933	5.25938	1.93604	5.51436
Gab3	X	74966843	75085458	ENSMUSG00000032750	5.12247e-05	0.00281574	1.0966	0.270768	7.48171	6.07499	25.6006	16.8194	6.77835	21.21
Gm3411	14	6259747	6287250	ENSMUSG00000079396	0.00911404	0.128369	1.09374	0.41942	1.46948	1.63856	4.49852	5.09202	1.55402	4.79527
Ndufb11	X	20615326	20617619	ENSMUSG00000031059	7.13953e-06	0.000575631	1.09213	0.243264	19.038	20.571	74.1467	49.5401	19.8045	61.8434
Nrip3	7	109758055	109782025	ENSMUSG00000034825	0.00279982	0.0579244	1.09162	0.365224	5.5018	3.66221	18.9229	9.97277	4.58201	14.4479
Tmem200b	4	131921771	131923140	ENSMUSG00000070720	0.00388054	0.0730576	1.08813	0.376813	2.5976	3.28739	6.98582	11.4686	2.94249	9.22722
Epha7	4	28813131	28967499	ENSMUSG00000028289	0.00253689	0.0541715	1.08644	0.359878	1.9287	1.81195	5.12281	6.36223	1.87033	5.74252
Trappc2	X	166440574	166453140	ENSMUSG00000079317	0.000376885	0.0136671	1.08485	0.305096	7.73115	11.6509	36.2078	23.0054	9.69104	29.6066
Ndufa4l2	10	127514967	127517154	ENSMUSG00000040280	1.79845e-05	0.00122751	1.08413	0.252795	18.6664	14.3818	43.5961	56.8661	16.5241	50.2311
Fes	7	80377756	80387946	ENSMUSG00000053158	0.0149385	0.176143	1.08177	0.444468	0.985519	2.33279	4.30353	4.96107	1.65915	4.6323
Osbpl1a	18	12755314	12941841	ENSMUSG00000044252	5.98194e-07	7.23296e-05	1.08177	0.21671	22.887	16.5137	52.98	65.4566	19.7004	59.2183
Six5	7	19094594	19098549	ENSMUSG00000040841	0.0124155	0.157668	1.07873	0.431475	1.10582	0.57926	2.47243	2.40216	0.842542	2.43729
Galnt14	17	73493228	73710453	ENSMUSG00000024064	0.006448	0.102155	1.07836	0.395863	1.35479	0.988279	2.59439	4.75695	1.17154	3.67567
Aldh3b1	19	3913493	3929761	ENSMUSG00000024885	0.0143598	0.171636	1.07774	0.44023	3.56944	4.68011	18.9207	8.06765	4.12477	13.4942
Abhd3	18	10644411	10706771	ENSMUSG00000002475	0.000491764	0.0167824	1.07745	0.309149	4.0977	3.28014	13.4706	9.11882	3.68892	11.2947
Rhebl1	15	98877778	98881404	ENSMUSG00000023755	0.013159	0.163149	1.07493	0.433539	2.89216	2.43282	6.53383	9.89674	2.66249	8.21529
Hook2	8	84990603	85003349	ENSMUSG00000052566	0.00123889	0.03336	1.0749	0.332811	20.1033	26.1482	51.5266	92.2619	23.1257	71.8942
Bex2	X	136066564	136068236	ENSMUSG00000042750	1.20006e-06	0.00013161	1.07359	0.221102	28.369	32.1926	98.3923	83.8128	30.2808	91.1025
Depdc7	2	104721784	104742878	ENSMUSG00000027173	0.0131805	0.163164	1.0734	0.433021	1.87734	3.96126	10.278	6.62425	2.9193	8.45114
Dgka	10	128720134	128744855	ENSMUSG00000025357	0.000234141	0.00937892	1.07122	0.291171	12.8917	21.6864	45.3923	55.3052	17.2891	50.3487
C77080	4	129219578	129261404	ENSMUSG00000050390	0.00292163	0.0595179	1.06846	0.359042	1.19284	1.51308	3.01565	5.3702	1.35296	4.19293
Prps1	X	140456613	140476140	ENSMUSG00000031432	8.69446e-05	0.00430757	1.06837	0.272238	25.7826	23.2127	96.6518	55.317	24.4976	75.9844
Uba1y	Y	818649	844224	ENSMUSG00000069053	0.00151121	0.0377251	1.06498	0.335689	20.9458	25.8838	95.9435	50.0878	23.4148	73.0157
Adcy10	1	165485183	165576774	ENSMUSG00000026567	5.08374e-07	6.27605e-05	1.06401	0.211822	7.94279	10.8057	28.2703	26.8789	9.37423	27.5746
Homez	14	54852736	54870961	ENSMUSG00000057156	0.00466233	0.0828727	1.06214	0.375382	10.4241	12.0187	48.4453	22.8127	11.2214	35.629
Dnajc12	10	63382443	63410576	ENSMUSG00000036764	0.000167221	0.00715502	1.06034	0.281705	8.5525	12.1703	37.7403	24.246	10.3614	30.9932
Ddhd1	14	45593174	45658143	ENSMUSG00000037697	0.00012849	0.00592419	1.06028	0.276883	10.4893	6.25888	27.4713	21.0138	8.37407	24.2425
Gm11639	11	104685707	105117394	ENSMUSG00000040838	0.0169078	0.191816	1.05879	0.443246	1.18728	0.782001	3.45224	2.38082	0.98464	2.91653
Kcnk5	14	20140057	20181809	ENSMUSG00000023243	0.0180303	0.19954	1.0586	0.447614	2.14344	1.66827	8.76467	3.60602	1.90586	6.18534
Fam169b	7	68273839	68363092	ENSMUSG00000074071	0.00684802	0.10633	1.05773	0.39115	1.2574	2.46917	5.43505	5.03278	1.86329	5.23392
Dusp22	13	30659999	30711231	ENSMUSG00000069255	6.00192e-06	0.000493856	1.05306	0.232653	7.42895	9.7205	22.6804	27.6025	8.57473	25.1414
Plxna2	1	194618218	194816869	ENSMUSG00000026640	9.82304e-06	0.000742214	1.05306	0.238193	6.23684	4.38592	16.2164	14.6285	5.31138	15.4224
Xlr5c	X	73282896	73292976	ENSMUSG00000067764	0.00241932	0.052154	1.051	0.346494	7.11549	9.99408	29.1561	21.1188	8.55478	25.1375
Zmynd11	13	9684833	9765330	ENSMUSG00000021156	2.3743e-07	3.17397e-05	1.05054	0.203304	33.2379	43.2509	115.564	107.185	38.2444	111.375
Cul7	17	46650337	46664364	ENSMUSG00000038545	0.00812662	0.119754	1.04842	0.396116	3.68332	6.08134	18.8935	10.1905	4.88233	14.542
Kif4	X	100625737	100727214	ENSMUSG00000034311	0.0149364	0.176143	1.04758	0.430408	4.1006	4.19064	15.1744	9.85895	4.14562	12.5167
Six2	17	85684277	85688274	ENSMUSG00000024134	0.0173967	0.194567	1.04739	0.440412	1.51097	0.974057	2.96404	4.32277	1.24251	3.64341
Cdkn3	14	46760541	46771525	ENSMUSG00000037628	1.47594e-05	0.00104528	1.04612	0.241472	50.7847	74.3383	158.549	203.372	62.5615	180.96
Trim34a	7	104244457	104262234	ENSMUSG00000056144	0.00250424	0.0536197	1.04297	0.34503	1.77529	2.2617	6.86573	4.99703	2.01849	5.93138
Pla2g7	17	43568098	43612201	ENSMUSG00000023913	0.00717094	0.109835	1.03787	0.385999	17.0051	8.71271	44.102	28.3199	12.8589	36.211
Iqsec2	X	152144268	152225236	ENSMUSG00000041115	0.0135623	0.16571	1.03416	0.418917	1.00445	0.782133	1.99178	3.31251	0.893293	2.65215
Stk26	X	50841047	50893097	ENSMUSG00000031112	0.00770771	0.115453	1.03242	0.387458	1.52152	0.97197	3.71543	3.34279	1.24674	3.52911
Ppp1r9a	6	4902917	5165661	ENSMUSG00000032827	1.15418e-05	0.000849357	1.03175	0.235235	5.14021	5.47192	17.3308	13.4818	5.30607	15.4063
Sh2d6	6	72513644	72521634	ENSMUSG00000052631	0.000182561	0.00768049	1.02915	0.275025	14.2637	13.3732	34.3601	45.9449	13.8184	40.1525
Ttll11	2	35751241	35979913	ENSMUSG00000026885	0.000385953	0.0139066	1.02748	0.28947	5.58459	8.66296	16.9028	23.6078	7.12378	20.2553
Col2a1	15	97975602	98004695	ENSMUSG00000022483	0.0170248	0.192312	1.0264	0.430145	5.51757	4.27066	14.5232	13.5317	4.89411	14.0274
Xylb	9	119357381	119393797	ENSMUSG00000035769	0.00345897	0.0673164	1.02509	0.350615	1.75152	3.44489	7.47987	6.63575	2.59821	7.05781
Runx1t1	4	13743436	13893649	ENSMUSG00000006586	0.00240328	0.051957	1.02504	0.337712	2.72048	3.71253	7.35858	11.2766	3.2165	9.31759
Tekt2	4	126322121	126325688	ENSMUSG00000028845	6.21332e-05	0.00331847	1.02256	0.255349	56.8046	44.2785	181.697	112.789	50.5415	147.243
Nedd4l	18	64887705	65217831	ENSMUSG00000024589	0.00520787	0.0889987	1.0225	0.365979	1.63998	1.91975	5.06186	5.09746	1.77987	5.07966
Itgae	11	73090583	73147446	ENSMUSG00000005947	5.70662e-06	0.000481059	1.0212	0.225084	10.0637	10.8559	24.1503	36.7545	10.4598	30.4524
Cxcl16	11	70453983	70459984	ENSMUSG00000018920	0.00500003	0.0869597	1.02042	0.363522	2.83	2.71551	7.15515	8.78276	2.77276	7.96895
Hdac8	X	102284639	102505359	ENSMUSG00000067567	0.0100699	0.137963	1.01983	0.396296	1.73809	2.72615	6.06188	6.39137	2.23212	6.22663
Nuak2	1	132316126	132333488	ENSMUSG00000009772	0.0027086	0.0568706	1.01934	0.339894	3.19676	2.74834	10.9211	6.55307	2.97255	8.73711
Nup62cl	X	140006805	140062712	ENSMUSG00000072944	0.00014343	0.00643589	1.01642	0.267326	20.7902	18.8779	61.3496	51.6183	19.834	56.484
Xiap	X	42059679	42109656	ENSMUSG00000025860	0.000519849	0.0175029	1.01255	0.291774	16.7012	10.0133	43.2556	30.8994	13.3572	37.0775
Mllt11	3	95219135	95232171	ENSMUSG00000053192	0.000107658	0.00510968	1.01174	0.261252	21.6535	29.3139	58.5843	86.5937	25.4837	72.589
Pgm2l1	7	100227394	100278868	ENSMUSG00000030729	0.000536132	0.0178586	1.01164	0.292212	2.70174	2.48516	8.71597	6.1626	2.59345	7.43929
Gm10382	5	125389322	125390554	ENSMUSG00000072612	7.51763e-06	0.000600136	1.01147	0.225852	16.0943	23.2268	56.1219	53.1238	19.6605	54.6228
Mxra8	4	155839680	155844088	ENSMUSG00000029070	1.65119e-05	0.00115491	1.00788	0.233983	28.7376	42.0228	90.892	105.231	35.3802	98.0615
Trit1	4	123016597	123054949	ENSMUSG00000028653	0.0051946	0.0889738	1.0065	0.360146	2.51028	3.34202	5.94342	11.2038	2.92615	8.57361
Ccdc83	7	90223873	90265777	ENSMUSG00000030617	0.00459836	0.0820586	1.00627	0.355083	29.2719	32.7448	61.9437	122.021	31.0083	91.9824
Naa30	14	49172226	49191031	ENSMUSG00000036282	2.72716e-05	0.0016788	1.00447	0.239437	9.31513	8.31228	23.077	26.3784	8.81371	24.7277
Maoa	X	16619698	16687818	ENSMUSG00000025037	1.10641e-05	0.000824948	1.00419	0.22847	5.04755	4.59721	16.6384	10.9622	4.82238	13.8003
Rora	9	68653786	69388246	ENSMUSG00000032238	0.00958493	0.133409	1.00258	0.387028	3.23884	3.9304	11.5491	8.71909	3.58462	10.1341
Tbc1d25	X	8154472	8176181	ENSMUSG00000039201	0.00112922	0.031418	1.00244	0.307859	7.51164	10.2643	32.1681	18.7727	8.88798	25.4704
Adcy6	15	98589994	98607633	ENSMUSG00000022994	0.0106764	0.143061	1.00159	0.3923	1.34526	1.61506	2.8516	5.97087	1.48016	4.41124
Nmnat3	9	98287435	98420438	ENSMUSG00000032456	0.00359171	0.0690587	1.0003	0.343515	41.0079	65.3397	114.461	182.339	53.1738	148.4
4932438H23Rik	16	91053935	91095122	ENSMUSG00000039851	0.00990845	0.136629	0.998462	0.38715	3.31866	5.06726	15.8868	8.2427	4.19296	12.0648
Prom1	5	43993620	44102032	ENSMUSG00000029086	7.74399e-06	0.000609589	0.997615	0.223073	12.7402	9.52341	28.5105	32.9975	11.1318	30.754
Tex13b	X	140808307	140813433	ENSMUSG00000042386	0.000697756	0.0220222	0.996896	0.29403	11.1534	14.3886	46.1903	26.914	12.771	36.5522
Gsdmd	15	75862339	75867404	ENSMUSG00000022575	0.0135355	0.165652	0.994564	0.402762	1.72792	2.888	4.64128	8.36187	2.30796	6.50158
4933405L10Rik	8	105707655	105710246	ENSMUSG00000013158	0.000262411	0.010294	0.993234	0.272131	15.6506	13.1765	30.9754	51.2406	14.4136	41.108
Esyt3	9	99309963	99358557	ENSMUSG00000037681	0.0117244	0.151885	0.989998	0.392804	6.33014	8.13363	21.0083	18.93	7.23188	19.9692
Aldh3b2	19	3972328	3981645	ENSMUSG00000075296	0.00404553	0.0752756	0.985827	0.342945	3.09193	2.00941	7.54547	6.27476	2.55067	6.91011
Ifih1	2	62595798	62646255	ENSMUSG00000026896	0.0169129	0.191816	0.983021	0.411548	2.77666	1.25754	6.03377	4.38638	2.0171	5.21008
Zrsr2	X	163935443	163958661	ENSMUSG00000031370	0.000264137	0.0103421	0.982153	0.26922	24.8446	25.4095	90.3099	52.6409	25.127	71.4754
Slc34a2	5	53038081	53071664	ENSMUSG00000029188	0.00036196	0.0132107	0.981985	0.275346	11.1475	13.0612	25.7514	42.5111	12.1044	34.1312
4931406B18Rik	7	43492044	43505940	ENSMUSG00000013353	0.0167551	0.190696	0.981545	0.410338	4.95392	7.09889	11.4137	23.1854	6.02641	17.2995
Fam122b	X	53243415	53269805	ENSMUSG00000036022	0.00612582	0.0985015	0.979514	0.35736	2.17829	2.01586	8.2856	3.97862	2.09708	6.13211
Cep57	9	13807792	13827107	ENSMUSG00000031922	5.98692e-07	7.23296e-05	0.978198	0.195967	54.6117	50.6843	140.299	147.023	52.648	143.661
Efcab6	15	83866712	84065379	ENSMUSG00000022441	0.000134095	0.00609553	0.977377	0.255937	37.4614	45.9744	90.8939	141.149	41.7179	116.021
Macrod1	19	7056768	7198061	ENSMUSG00000036278	0.00492781	0.0860092	0.97655	0.347315	5.65913	3.27834	11.0641	12.5493	4.46874	11.8067
Zc2hc1c	12	85288591	85299358	ENSMUSG00000045064	4.21812e-06	0.000384257	0.975535	0.212057	7.47189	5.29149	17.2274	17.0258	6.38169	17.1266
Bex3	X	136270253	136271978	ENSMUSG00000046432	2.86815e-06	0.000274564	0.973919	0.2081	43.6365	46.1636	140.956	105.657	44.9001	123.307
Neil3	8	53586867	53639065	ENSMUSG00000039396	0.00319485	0.063537	0.972913	0.329987	10.5609	9.34617	20.2512	36.1354	9.95355	28.1933
Tmsb15b2	X	136955265	136975497	ENSMUSG00000089996	0.0109231	0.145333	0.972598	0.382138	27.1818	20.0945	81.0847	50.1248	23.6381	65.6048
Atp11c	X	60223290	60592698	ENSMUSG00000062949	7.13011e-05	0.00365269	0.971662	0.244634	2.37867	2.608	7.42937	6.15373	2.49334	6.79155
Nt5c	11	115490420	115491862	ENSMUSG00000020736	0.000372893	0.0135659	0.969285	0.272381	18.0838	29.0802	55.9553	68.9371	23.582	62.4462
Noct	3	51224447	51251644	ENSMUSG00000023087	7.27568e-07	8.7432e-05	0.964643	0.194726	56.6374	49.8466	174.257	117.469	53.242	145.863
Lamp2	X	38401357	38456454	ENSMUSG00000016534	0.00184593	0.0432157	0.964531	0.309744	45.5937	44.7544	167.45	88.342	45.174	127.896
Gm9758	5	14910122	14914899	ENSMUSG00000033219	0.0063356	0.101059	0.964383	0.353268	24.7326	12.2633	52.2938	42.1762	18.498	47.235
Hyal6	6	24733245	24745452	ENSMUSG00000029679	0.00169131	0.0406327	0.96207	0.306423	13.5975	19.0841	34.0977	54.921	16.3408	44.5094
Card10	15	78775138	78803042	ENSMUSG00000033170	0.0110573	0.146195	0.957372	0.376787	2.66776	1.2253	4.87421	4.82575	1.94653	4.84998
Crlf1	8	70493158	70504081	ENSMUSG00000007888	0.00318167	0.0633866	0.957332	0.324561	17.7816	15.1853	38.0035	51.0714	16.4835	44.5375
Kpna6	4	129643980	129672767	ENSMUSG00000003731	0.00246054	0.0529856	0.955103	0.315408	21.2286	28.7604	87.4263	49.8305	24.9945	68.6284
Phka1	X	102513975	102644246	ENSMUSG00000034055	1.25824e-05	0.000919938	0.954784	0.218624	4.73605	3.74515	11.7425	10.7513	4.2406	11.2469
Zfp711	X	112600526	112635070	ENSMUSG00000025529	3.66902e-06	0.000341113	0.95373	0.20602	14.595	15.0443	42.2924	36.8515	14.8197	39.572
Plekha4	7	45526330	45554229	ENSMUSG00000040428	0.00177833	0.0420252	0.9507	0.304229	7.80637	4.20936	14.4668	16.068	6.00787	15.2674
Gm9970	5	31240675	31241232	ENSMUSG00000055424	0.0138277	0.167865	0.949366	0.385653	11.8065	7.5074	25.5943	24.6113	9.65697	25.1028
Prdx4	X	155323918	155340754	ENSMUSG00000025289	0.00786196	0.117085	0.94831	0.356784	84.3071	135.078	369.817	216.139	109.692	292.978
Stag2	X	42149317	42277185	ENSMUSG00000025862	0.00120643	0.0327987	0.94776	0.292758	7.26487	6.11179	22.9533	13.6168	6.68833	18.2851
Hcfc1	X	73942792	73966357	ENSMUSG00000031386	0.000108659	0.00511969	0.945849	0.244381	6.6866	9.13329	24.9459	17.1307	7.90995	21.0383
Lin54	5	100441918	100500639	ENSMUSG00000035310	0.00207898	0.0472994	0.944709	0.306852	4.7156	8.52232	17.3555	16.1565	6.61896	16.756
Slc12a9	5	137314558	137333597	ENSMUSG00000037344	0.00518171	0.0889325	0.941	0.336611	4.48663	5.96439	14.6409	12.7219	5.22551	13.6814
Hprt	X	52988137	53021659	ENSMUSG00000025630	4.45243e-06	0.000401914	0.940091	0.204855	32.4411	29.7457	92.6269	71.9739	31.0934	82.3004
Fmr1	X	68678541	68717963	ENSMUSG00000000838	0.00573624	0.0940444	0.939585	0.340123	12.6392	12.9274	47.6295	23.675	12.7833	35.6523
Wfs1	5	36966104	36989205	ENSMUSG00000039474	0.0038772	0.0730576	0.936505	0.324276	1.84997	1.9224	4.79725	5.11022	1.88619	4.95374
Reln	5	21884454	22344702	ENSMUSG00000042453	0.00835248	0.121205	0.935163	0.354567	3.00396	1.85082	7.55902	5.05893	2.42739	6.30897
Rpl10-ps3	9	50344201	50344968	ENSMUSG00000058443	0.000946332	0.0274097	0.934256	0.282593	36.7186	29.9897	106.639	70.5693	33.3542	88.6042
Trim8	19	46501648	46516444	ENSMUSG00000025034	0.00529438	0.0897304	0.932468	0.334391	1.63078	1.9498	3.88856	5.59363	1.79029	4.7411
Ctnna3	10	63430098	65003667	ENSMUSG00000060843	8.83512e-05	0.0043392	0.932348	0.237811	7.50992	5.4396	14.0222	19.8392	6.47476	16.9307
Bex4	X	136138996	136140443	ENSMUSG00000047844	4.37698e-06	0.000397128	0.931745	0.202878	61.9278	51.1333	172.166	124.957	56.5306	148.561
Erdr1	Y	90784738	90816464	ENSMUSG00000096768	0.00233462	0.0509602	0.928379	0.304987	72.9811	107.369	291.56	181.323	90.1749	236.442
Chic1	X	103356476	103396092	ENSMUSG00000031327	0.000348651	0.0128254	0.92637	0.259039	1.99149	1.40186	4.25983	4.41365	1.69667	4.33674
Tram2	1	20996299	21079229	ENSMUSG00000041779	0.0062919	0.10067	0.925661	0.338801	1.82925	1.79207	3.5999	6.13946	1.81066	4.86968
Xkrx	X	134149043	134162076	ENSMUSG00000031258	7.72741e-06	0.000609589	0.925647	0.20696	28.8141	21.4057	70.402	58.7997	25.1099	64.6009
Ctif	18	75431224	75697696	ENSMUSG00000052928	0.0175007	0.19544	0.923332	0.388605	0.585962	0.547202	1.32793	1.62791	0.566582	1.47792
Kctd9	14	67715937	67742310	ENSMUSG00000034327	0.00990026	0.136629	0.922687	0.357729	14.0163	16.3755	27.9431	54.8201	15.1959	41.3816
Cmtm1	8	104292923	104310145	ENSMUSG00000110430	0.0090838	0.128183	0.921917	0.353376	4.41671	3.94787	9.3608	12.4742	4.18229	10.9175
Lrrc43	5	123489305	123508205	ENSMUSG00000063409	7.86946e-06	0.000615388	0.920918	0.206082	19.9051	16.4502	49.6486	43.8507	18.1776	46.7496
Kdm5c	X	152233020	152274535	ENSMUSG00000025332	3.50723e-05	0.00208514	0.920909	0.222563	8.01862	7.51839	23.8608	16.8024	7.7685	20.3316
Col6a4	9	105989454	106096783	ENSMUSG00000032572	0.00579151	0.0946757	0.919885	0.333369	4.02868	5.31577	14.4856	9.86014	4.67222	12.1729
Tlcd1	11	78176711	78181909	ENSMUSG00000019437	0.00129225	0.0342256	0.919736	0.285837	18.7374	22.1736	41.4885	66.608	20.4555	54.0482
Gemin8	X	166170454	166190512	ENSMUSG00000040621	0.00813132	0.119754	0.919237	0.347332	8.64429	5.05067	21.7482	13.3596	6.84748	17.5539
Drp2	X	134404551	134456573	ENSMUSG00000000223	0.000108775	0.00511969	0.918969	0.237451	4.18098	5.5593	15.0423	10.2434	4.87014	12.6429
Syt14	1	192891233	193035775	ENSMUSG00000016200	0.011084	0.146351	0.918932	0.361779	3.19747	1.52901	5.43586	5.98209	2.36324	5.70897
Ppp2cb	8	33599625	33619441	ENSMUSG00000009630	0.00859109	0.123667	0.918932	0.349681	14.3706	21.346	34.3675	59.1412	17.8583	46.7544
Tmem217	17	29526033	29549593	ENSMUSG00000079580	0.000310982	0.0116513	0.918545	0.254729	18.6635	20.8006	43.7756	58.7777	19.7321	51.2767
Zdhhc9	X	48171969	48208878	ENSMUSG00000036985	0.000238381	0.00953188	0.918199	0.249889	7.29769	6.94286	23.029	14.5702	7.12028	18.7996
Poc1b	10	99107036	99198074	ENSMUSG00000019952	0.000442567	0.0154297	0.916656	0.26091	10.9329	10.7853	27.9707	27.8354	10.8591	27.903
Top1mt	15	75657035	75678800	ENSMUSG00000000934	0.00863712	0.124049	0.915513	0.348622	2.23136	3.65913	9.41191	5.74159	2.94524	7.57675
Adam18	8	24602246	24674755	ENSMUSG00000031552	0.00181697	0.0426261	0.91243	0.292574	19.3432	28.9305	49.8918	73.2993	24.1368	61.5956
Idh3g	X	73778963	73786897	ENSMUSG00000002010	4.07499e-05	0.00234852	0.911584	0.222165	42.857	47.4023	124.512	106.525	45.1296	115.519
Vma21	X	71815924	71839757	ENSMUSG00000073131	4.32114e-05	0.00246611	0.908299	0.2221	15.7752	12.9788	42.6082	31.1392	14.377	36.8737
Prkag2	5	24862744	25100642	ENSMUSG00000028944	0.00058896	0.0192573	0.906198	0.263687	42.9536	63.7494	114.12	154.918	53.3515	134.519
Gmds	13	31819579	32338740	ENSMUSG00000038372	0.000867602	0.0257567	0.905677	0.271953	10.6638	10.044	32.2655	21.4573	10.3539	26.8614
Ppp2r2d	7	138846079	138883057	ENSMUSG00000041769	0.000725328	0.0226098	0.903597	0.26735	22.3013	16.8068	50.0454	48.2057	19.554	49.1256
Araf	X	20797814	20860519	ENSMUSG00000001127	2.93691e-05	0.00179326	0.903574	0.216254	18.5709	22.7749	53.1432	51.1246	20.6729	52.1339
Fmn1	2	113327736	113716767	ENSMUSG00000044042	0.00124211	0.0334068	0.902751	0.279573	4.92727	4.12535	13.1666	9.92207	4.52631	11.5444
Acyp2	11	30505991	30649587	ENSMUSG00000060923	0.0116422	0.151335	0.902433	0.35771	8.78025	15.2694	23.9103	36.0582	12.0248	29.9842
Ufm1	3	53853376	53863830	ENSMUSG00000027746	0.00164136	0.0400017	0.902393	0.286614	24.8315	20.6789	55.8989	58.9962	22.7552	57.4475
Zbbx	3	75037907	75165034	ENSMUSG00000034151	3.56694e-05	0.00211507	0.899674	0.217634	27.5215	37.2221	94.4406	69.0907	32.3718	81.7656
Pax9	12	56691767	56712822	ENSMUSG00000001497	0.00484765	0.0849636	0.897934	0.318757	1.65579	1.61885	4.74418	3.60272	1.63732	4.17345
Taf13	3	108571698	108583222	ENSMUSG00000048100	0.0113454	0.148417	0.896308	0.35401	25.2635	28.1531	96.0148	46.8998	26.7083	71.4573
Txlng	X	162778919	162829454	ENSMUSG00000038344	0.0160532	0.184943	0.896259	0.372246	8.74371	5.04839	21.9559	12.7309	6.89605	17.3434
Plk2	13	110395046	110400844	ENSMUSG00000021701	0.00158063	0.0389843	0.892827	0.282589	24.9522	14.5348	53.9236	42.2897	19.7435	48.1067
Fdft1	14	63145150	63179578	ENSMUSG00000021273	5.32254e-06	0.00045548	0.892232	0.196024	52.3615	73.9272	169.005	143.695	63.1443	156.35
Hexim2	11	103132429	103139876	ENSMUSG00000043372	0.00445123	0.0806169	0.889133	0.312604	11.9266	15.8316	30.287	39.0577	13.8791	34.6724
Pon2	6	5264147	5298455	ENSMUSG00000032667	0.000198036	0.00823946	0.887622	0.238511	8.97691	14.1129	27.4362	28.7324	11.5449	28.0843
2210013O21Rik	X	153723590	153741920	ENSMUSG00000086316	0.00467174	0.0829097	0.887516	0.313739	12.7483	18.5424	49.5225	29.7678	15.6454	39.6452
3110070M22Rik	13	119487261	119488383	ENSMUSG00000074635	0.00111124	0.0311092	0.886852	0.271979	35.9497	44.9445	79.3261	126.488	40.4471	102.907
Bhlhb9	X	135797594	135891081	ENSMUSG00000072964	1.87549e-05	0.00126207	0.886197	0.207093	14.3783	11.3325	33.1589	30.4797	12.8554	31.8193
Ankrd55	13	112288451	112384002	ENSMUSG00000049985	0.0108439	0.14479	0.883017	0.346595	4.21029	3.42908	6.82984	13.0776	3.81968	9.9537
Pdgfa	5	138976014	138997370	ENSMUSG00000025856	0.00157328	0.0388453	0.881963	0.27903	8.31304	11.1254	19.2773	29.5721	9.71923	24.4247
Papd7	13	69497959	69534617	ENSMUSG00000034575	0.00552043	0.0919069	0.881477	0.317651	2.15456	1.22809	4.64655	3.51362	1.69132	4.08009
1700123L14Rik	6	96164497	96166243	ENSMUSG00000072878	0.000203298	0.00836593	0.88089	0.237125	115.033	119.366	231.606	363.544	117.199	297.575
A830080D01Rik	X	159526688	159593081	ENSMUSG00000044150	0.00656233	0.103099	0.879389	0.32351	9.55874	10.4275	33.2089	18.4524	9.99312	25.8306
Cyp2d26	15	82790107	82794245	ENSMUSG00000022445	0.00236398	0.0513529	0.879363	0.289242	6.28749	5.54168	12.8874	16.5899	5.91458	14.7387
Epb41	4	131923413	132075321	ENSMUSG00000028906	0.00673311	0.104979	0.878947	0.324363	5.30776	4.67709	17.1414	8.857	4.99243	12.9992
Hrasls	16	29209695	29230531	ENSMUSG00000022525	1.74882e-05	0.00120455	0.876886	0.204176	65.3545	83.1946	171.083	193.481	74.2745	182.282
Pomt2	12	87106861	87147968	ENSMUSG00000034126	0.00149795	0.0374769	0.876796	0.276149	17.996	30.1351	54.259	60.8079	24.0656	57.5335
Izumo4	10	80702184	80705373	ENSMUSG00000055862	0.0136856	0.166676	0.875687	0.355189	99.897	135.893	211.589	389.544	117.895	300.567
Oasl2	5	114896936	114912234	ENSMUSG00000029561	0.00547338	0.0913254	0.871706	0.313815	11.9379	9.45542	26.5414	25.7276	10.6966	26.1345
Fam199x	X	137049594	137082503	ENSMUSG00000042595	0.00114556	0.0318332	0.870487	0.267669	1.13441	1.64664	3.4085	3.30098	1.39053	3.35474
Ankrd60	2	173568666	173578365	ENSMUSG00000027517	4.52098e-05	0.00257275	0.869086	0.213058	47.3927	42.3286	112.971	106.454	44.8607	109.712
Rims3	4	120854816	120896579	ENSMUSG00000032890	0.00337568	0.066086	0.868482	0.296281	3.28307	2.01214	5.77645	6.86222	2.64761	6.31933
Irgm1	11	48861968	48871683	ENSMUSG00000046879	0.00027964	0.0107626	0.868409	0.239003	7.0716	10.769	23.6767	19.2704	8.9203	21.4735
Hk1	10	62268855	62379908	ENSMUSG00000037012	0.0103394	0.140278	0.865505	0.337525	29.4511	42.1974	114.912	64.4267	35.8243	89.6691
Aurkb	11	69045647	69051664	ENSMUSG00000020897	0.00189708	0.0442299	0.863121	0.277898	17.801	19.9071	42.0227	50.0558	18.854	46.0392
Aqp8	7	123462291	123468004	ENSMUSG00000030762	0.0142959	0.171402	0.861321	0.351597	3.14885	4.87131	12.6137	7.21865	4.01008	9.91617
3110001I22Rik	16	13671929	13678388	ENSMUSG00000079737	0.00822228	0.120519	0.85537	0.32366	5.34077	3.80672	12.9455	9.19733	4.57374	11.0714
Derl3	10	75893413	75895941	ENSMUSG00000009092	0.00844485	0.122142	0.855157	0.324692	18.9497	33.6455	70.3435	52.9315	26.2976	61.6375
Tbc1d24	17	24175431	24209387	ENSMUSG00000036473	0.00316385	0.0631988	0.85515	0.289749	3.11606	3.0761	7.34921	7.61487	3.09608	7.48204
Ddx3x	X	13280970	13294052	ENSMUSG00000000787	0.00160482	0.0394089	0.853511	0.270524	18.0141	15.1214	45.9134	34.5494	16.5678	40.2314
D3Ertd254e	3	36151017	36170342	ENSMUSG00000033883	0.00958979	0.133409	0.852338	0.329052	1.64662	2.66346	6.31238	4.0336	2.15504	5.17299
4930550L24Rik	X	58909360	58920304	ENSMUSG00000046180	8.41855e-06	0.000653581	0.847964	0.190372	40.9393	48.2954	119.945	94.6707	44.6173	107.308
Gcnt4	13	96924689	96950906	ENSMUSG00000091387	0.00414619	0.0766537	0.844101	0.294438	2.17804	1.24233	4.41514	3.50585	1.71018	3.96049
1700129C05Rik	14	59133040	59142893	ENSMUSG00000021977	0.010752	0.143904	0.842071	0.330139	65.9637	35.7192	135.244	98.981	50.8414	117.113
Efcab10	12	33394854	33401267	ENSMUSG00000020562	0.000830134	0.0250392	0.840881	0.251569	24.1984	36.0315	80.0464	61.7937	30.115	70.92
Fam76a	4	132899213	132922558	ENSMUSG00000028878	2.67967e-05	0.00165407	0.838218	0.199618	45.8218	38.0061	110.336	88.8946	41.9139	99.6151
Ydjc	16	17144621	17160701	ENSMUSG00000041774	0.00566829	0.0932688	0.835426	0.301993	10.0032	8.27404	29.0975	15.9629	9.13864	22.5302
Slc25a18	6	120773578	120794336	ENSMUSG00000004902	0.0132521	0.163602	0.834235	0.336803	5.66337	5.19385	18.1386	9.08682	5.42861	13.6127
Emilin1	5	30913402	30921277	ENSMUSG00000029163	0.00707278	0.108965	0.833707	0.309537	3.39765	1.9817	5.9212	6.36681	2.68967	6.144
Cd72	4	43446462	43454628	ENSMUSG00000028459	0.0155064	0.18095	0.832264	0.343864	8.64931	5.08401	16.1822	15.2067	6.86666	15.6944
Rnf128	X	139563316	139673145	ENSMUSG00000031438	0.00773948	0.115565	0.832256	0.312499	9.27125	11.944	33.2255	18.5626	10.6076	25.8941
Cacng5	11	107874605	107915055	ENSMUSG00000040373	0.00320177	0.0635626	0.83211	0.282294	2.59087	2.83001	7.94753	5.14778	2.71044	6.54765
Tcp10c	17	13354572	13377223	ENSMUSG00000052469	0.00126929	0.0338322	0.830246	0.257614	84.7784	85.5144	156.525	256.654	85.1464	206.589
Btbd16	7	130774069	130825899	ENSMUSG00000040298	1.26839e-05	0.000924372	0.82948	0.190009	37.7687	42.0288	102.609	85.6194	39.8988	94.1141
Tmem237	1	59100590	59120408	ENSMUSG00000038079	0.0141542	0.170454	0.829324	0.338041	23.6602	45.2109	73.5839	80.5403	34.4356	77.0621
Cnp	11	100574904	100591729	ENSMUSG00000006782	0.014751	0.175027	0.826388	0.338901	6.85191	3.73527	14.2559	9.90756	5.29359	12.0817
Pqbp1	X	7894519	7899269	ENSMUSG00000031157	0.000875779	0.0258974	0.825033	0.247932	18.0898	16.9193	51.5053	32.6467	17.5046	42.076
Thsd7b	1	129273302	130219278	ENSMUSG00000042581	0.00563877	0.0930393	0.822469	0.297126	8.0943	10.3726	16.5904	27.6479	9.23345	22.1192
Msi2	11	88339382	88718513	ENSMUSG00000069769	0.000690321	0.0218428	0.821462	0.242077	13.2124	9.11553	23.4131	28.0575	11.164	25.7353
Fgfr1op2	6	146577203	146599198	ENSMUSG00000040242	1.33262e-05	0.000964952	0.82068	0.188459	102.928	111.373	218.386	285.428	107.15	251.907
Gem	4	11704457	11714752	ENSMUSG00000028214	6.07019e-05	0.00325743	0.820486	0.204607	22.3367	17.6572	40.0367	53.5713	19.9969	46.804
Nrtn	17	56751325	56757530	ENSMUSG00000039481	0.0169942	0.192228	0.820278	0.343668	6.30629	6.71155	21.6188	10.6934	6.50892	16.1561
Porcn	X	8193848	8206525	ENSMUSG00000031169	0.00653275	0.102849	0.820251	0.301589	5.21164	4.77724	14.6513	9.26363	4.99444	11.9575
Rbmx2	X	48695004	48710723	ENSMUSG00000031107	0.00432782	0.0788978	0.816153	0.286046	13.8708	11.5412	34.0561	25.3912	12.706	29.7236
Magt1	X	105968084	106011906	ENSMUSG00000031232	0.000561426	0.0184894	0.815788	0.236488	7.01618	8.38499	20.5887	15.404	7.70059	17.9963
Uba1	X	20658326	20683179	ENSMUSG00000001924	0.00561627	0.0930226	0.813516	0.293753	25.9012	36.6128	90.6844	56.1269	31.257	73.4057
4930563M21Rik	9	55962589	56010550	ENSMUSG00000050702	0.0135145	0.165565	0.813423	0.329332	4.38935	6.13967	11.7073	12.3996	5.26451	12.0534
Tnip2	5	34496087	34513991	ENSMUSG00000059866	0.00195395	0.0452912	0.812951	0.262484	11.678	13.7729	35.8325	24.0791	12.7254	29.9558
Gba	3	89202928	89208966	ENSMUSG00000028048	0.000499087	0.0169554	0.810134	0.232714	13.0336	12.839	30.3996	29.3407	12.9363	29.8702
Fam110b	4	5644090	6108223	ENSMUSG00000049119	0.0143448	0.17156	0.808157	0.330061	8.69827	9.39441	22.5539	19.3094	9.04634	20.9316
Ggh	4	20042052	20066750	ENSMUSG00000073987	0.000183541	0.00769545	0.806034	0.215479	13.6717	17.0086	39.7696	30.9002	15.3401	35.3349
Gmeb1	4	132221025	132261602	ENSMUSG00000028901	0.00164775	0.040028	0.8054	0.2559	8.60833	7.07335	22.7807	14.1234	7.84084	18.452
Wipi1	11	109573331	109611967	ENSMUSG00000041895	0.0165889	0.189186	0.805231	0.336116	4.75205	8.91309	13.8088	16.2243	6.83257	15.0166
Rpl10	X	74270812	74273135	ENSMUSG00000008682	0.00135706	0.0350386	0.804258	0.251046	42.8665	39.8703	117.405	76.6825	41.3684	97.044
Zscan12	13	21362820	21372289	ENSMUSG00000036721	0.000843033	0.0252932	0.802394	0.240363	11.6292	14.6756	24.6324	36.3487	13.1524	30.4906
Tiprl	1	165212286	165236996	ENSMUSG00000040843	9.0222e-05	0.00441189	0.802234	0.204887	54.7293	68.0017	132.979	146.734	61.3655	139.856
Nptx2	5	144545902	144557478	ENSMUSG00000059991	0.000198799	0.00825602	0.799069	0.214773	11.4159	12.3193	33.2767	22.0242	11.8676	27.6504
Apbb1	7	105558483	105581653	ENSMUSG00000037032	0.00459394	0.0820586	0.797326	0.281322	12.2505	14.0496	30.9749	28.9042	13.15	29.9395
Rhno1	6	128357000	128362911	ENSMUSG00000048668	0.00814918	0.119901	0.797131	0.301279	21.7535	35.8446	74.8787	54.0674	28.7991	64.473
Ogt	X	101640060	101684351	ENSMUSG00000034160	2.38917e-05	0.00152475	0.796443	0.188506	25.2846	31.614	68.4458	60.4972	28.4493	64.4715
Znhit2	19	6061192	6062472	ENSMUSG00000075227	0.00311758	0.0624401	0.796434	0.269439	116.023	174.081	277.001	377.638	145.052	327.319
Spc25	2	69193895	69206194	ENSMUSG00000005233	0.000161921	0.00700788	0.796295	0.211105	33.2648	37.1245	84.057	76.1245	35.1947	80.0907
Mtm1	X	71210767	71315691	ENSMUSG00000031337	0.000916782	0.0268439	0.795486	0.239973	6.15279	5.1165	12.2925	13.2597	5.63464	12.7761
Penk	4	4133531	4138819	ENSMUSG00000045573	4.06676e-05	0.00234852	0.795365	0.193819	63.2049	61.1424	168.339	118.685	62.1736	143.512
Speer4d	5	15619064	15623864	ENSMUSG00000070933	0.0152594	0.179086	0.794393	0.327428	13.7496	7.14634	24.8417	20.4831	10.448	22.6624
Mxd4	5	34173883	34187720	ENSMUSG00000037235	5.15834e-05	0.00282857	0.793837	0.19609	21.9781	25.843	51.441	56.9094	23.9105	54.1752
Sms	X	157443855	157492287	ENSMUSG00000071708	0.00228714	0.0502637	0.790694	0.25923	10.7639	9.9068	28.7632	19.0201	10.3353	23.8916
Msantd3	4	48539935	48561919	ENSMUSG00000039693	0.00481481	0.0845191	0.788278	0.279614	9.58966	10.8438	25.3796	20.9271	10.2167	23.1534
Pcsk1n	X	7919822	7924410	ENSMUSG00000039278	2.23105e-05	0.00144839	0.787955	0.18582	48.0841	48.7262	123.939	96.272	48.4051	110.105
8030411F24Rik	2	148782009	148785937	ENSMUSG00000027444	0.00864659	0.124107	0.786885	0.299683	19.3414	19.7771	36.8583	52.927	19.5592	44.8927
Ptar1	19	23687400	23721129	ENSMUSG00000074925	0.000328828	0.0122185	0.786685	0.219043	14.475	16.6	28.7705	42.4562	15.5375	35.6133
Arl5b	2	15049395	15082456	ENSMUSG00000017418	0.00463393	0.0824979	0.785439	0.277399	11.8316	18.3782	39.2066	28.1672	15.1049	33.6869
Gm4969	7	19099046	19118368	ENSMUSG00000085601	4.63721e-05	0.00262566	0.784545	0.192612	20.2439	25.6092	49.4971	52.9879	22.9266	51.2425
H2-D1	17	35262730	35267499	ENSMUSG00000073411	0.000379542	0.0137413	0.781693	0.219953	64.1467	69.3877	178.754	125.348	66.7672	152.051
Mycbpap	11	94501347	94521742	ENSMUSG00000039110	0.00219822	0.0490752	0.780669	0.254949	39.0732	30.4607	98.0937	60.9382	34.7669	79.5159
Tbx1	16	18581713	18586969	ENSMUSG00000009097	0.0147896	0.175027	0.78028	0.320116	4.69857	6.49388	16.4047	9.35782	5.59623	12.8813
Ppp1r42	1	9968624	10009136	ENSMUSG00000025916	0.00103942	0.0293899	0.779824	0.237778	29.0643	43.0273	71.0503	88.2821	36.0458	79.6662
Zfp78	7	6363280	6382605	ENSMUSG00000055150	0.0159228	0.184003	0.779426	0.323322	3.6211	3.4643	6.81453	9.25377	3.5427	8.03415
Fam210a	18	68260187	68300333	ENSMUSG00000038121	0.0088363	0.125799	0.778169	0.297201	4.12577	3.35777	11.1519	6.21185	3.74177	8.68187
Pigm	1	172376546	172384099	ENSMUSG00000050229	0.00020732	0.00851596	0.775857	0.20913	4.15212	4.63861	10.5514	9.07948	4.39537	9.81542
Gm26657	4	56740070	56741377	ENSMUSG00000096930	0.0157353	0.182578	0.77575	0.321222	30.4475	36.1613	101.544	53.9132	33.3044	77.7288
Csrnp1	9	119971163	119984658	ENSMUSG00000032515	0.000351042	0.0128746	0.769311	0.215229	19.1549	18.7167	52.5482	33.4888	18.9358	43.0185
Nsdhl	X	72918557	72958514	ENSMUSG00000031349	0.00517356	0.0889325	0.766841	0.274261	6.43682	8.70144	19.1877	14.2893	7.56913	16.7385
Rlim	X	103957163	103981284	ENSMUSG00000056537	3.70645e-05	0.00218632	0.766562	0.185831	23.4131	22.0931	56.4813	44.6802	22.7531	50.5807
4930590J08Rik	6	91902809	91950725	ENSMUSG00000034063	0.00432282	0.0788978	0.765432	0.268235	6.55093	6.85537	15.7873	13.8735	6.70315	14.8304
Ccser2	14	36874936	36968777	ENSMUSG00000058690	0.00132951	0.0346041	0.765083	0.238378	17.7392	14.3993	41.4891	29.9912	16.0692	35.7402
Cd302	2	60251993	60284488	ENSMUSG00000060703	0.00338277	0.0661675	0.764785	0.260963	20.3658	14.0701	45.8142	30.4505	17.2179	38.1323
Eif1ax	X	159372178	159389928	ENSMUSG00000067194	0.0029692	0.0602156	0.764597	0.257361	13.1414	13.9919	38.9378	22.9631	13.5666	30.9504
Zbtb6	2	37425500	37443171	ENSMUSG00000066798	0.00500937	0.0870552	0.763169	0.271936	2.87833	2.03357	4.77988	5.94935	2.45595	5.36462
Aste1	9	105395392	105412229	ENSMUSG00000032567	0.000163491	0.00704882	0.763022	0.202413	40.8476	41.6977	87.7463	94.0827	41.2726	90.9145
Gpr55	1	85938318	85961007	ENSMUSG00000049608	0.00818126	0.120098	0.76091	0.287733	2.53698	2.62324	6.07991	5.29693	2.58011	5.68842
Pdk2	11	95026258	95041354	ENSMUSG00000038967	0.00137192	0.035301	0.760218	0.237531	36.5257	40.4225	77.6729	91.7084	38.4741	84.6906
Olfr1033	2	86020633	86045171	ENSMUSG00000045392	0.000212918	0.00873003	0.758459	0.204813	107.026	117.81	286.753	211.048	112.418	248.9
Acrbp	6	125049689	125063267	ENSMUSG00000072770	4.32267e-05	0.00246611	0.757836	0.185312	234.232	293.482	504.781	652.935	263.857	578.858
Rfx8	1	39665301	39720997	ENSMUSG00000057173	0.0117116	0.151885	0.756575	0.300143	41.0772	27.5397	58.876	91.9415	34.3085	75.4088
Ptprf	4	118208213	118291405	ENSMUSG00000033295	0.00285054	0.0584386	0.756556	0.253587	4.34547	5.3496	10.5792	10.5275	4.84753	10.5534
Stard9	2	120629126	120731895	ENSMUSG00000033705	0.0104178	0.140934	0.755495	0.294926	5.73331	3.70707	12.5528	8.08963	4.72019	10.3212
Slc25a45	19	5877808	5885766	ENSMUSG00000024818	0.0132922	0.163829	0.755153	0.305009	6.38287	6.01612	16.6213	11.0561	6.1995	13.8387
Lpin1	12	16535669	16610966	ENSMUSG00000020593	0.00538494	0.0904707	0.754342	0.271048	7.30633	12.2525	21.6468	19.7049	9.77943	20.6759
Atp6ap1l	13	90883433	90905355	ENSMUSG00000078958	0.000860656	0.0255916	0.752944	0.225939	44.4907	35.252	76.6211	97.2919	39.8714	86.9565
Pik3cd	4	149649168	149702571	ENSMUSG00000039936	0.00458522	0.0820388	0.751569	0.265121	9.45594	9.37983	15.8874	26.4731	9.41789	21.1802
Bod1	11	31665181	31671885	ENSMUSG00000044502	0.0101031	0.138249	0.750798	0.29188	15.0865	18.0434	27.5554	46.7838	16.565	37.1696
Dgkq	5	108646693	108669672	ENSMUSG00000004815	0.00383417	0.0724261	0.746334	0.258114	5.09501	3.4126	8.72666	9.34936	4.2538	9.03801
Tsga10ip	19	5390049	5394401	ENSMUSG00000039330	0.00293626	0.0596546	0.744759	0.250395	47.0878	56.2896	111.748	110.986	51.6887	111.367
Rnaset2b	17	6978860	7011299	ENSMUSG00000094724	0.00187384	0.0437784	0.743391	0.239068	124.364	174.759	375.959	269.245	149.561	322.602
D10Wsu102e	10	83360221	83488505	ENSMUSG00000020255	0.00970653	0.134699	0.743112	0.287347	22.6439	15.6449	45.1006	36.5597	19.1444	40.8301
Naaa	5	92257659	92278170	ENSMUSG00000029413	0.0124432	0.157843	0.743016	0.297288	5.58747	6.69165	13.1797	13.2469	6.13956	13.2133
Csrnp2	15	100479570	100495239	ENSMUSG00000044636	0.000179551	0.00759254	0.739856	0.197496	11.6143	12.535	28.7077	23.465	12.0747	26.0863
Usp44	10	93831555	93858088	ENSMUSG00000020020	0.000296634	0.0112442	0.738192	0.204021	16.2613	14.3794	31.1104	34.6666	15.3204	32.8885
Mapk10	5	102907948	103211334	ENSMUSG00000046709	0.00206599	0.0470568	0.737245	0.23932	12.7228	16.4698	25.8197	37.3641	14.5963	31.5919
Papolb	5	142525838	142530076	ENSMUSG00000074817	0.000343379	0.0126552	0.736947	0.205842	70.6252	55.1568	113.829	157.347	62.891	135.588
Slc5a3	16	92058322	92087473	ENSMUSG00000089774	0.00131674	0.0345086	0.734874	0.228768	4.38375	3.12836	7.995	7.86484	3.75606	7.92992
Pgrmc1	X	36598206	36606079	ENSMUSG00000006373	0.0129266	0.16161	0.73443	0.295452	126.244	123.088	361.862	196.452	124.666	279.157
1700008O03Rik	7	44360043	44385820	ENSMUSG00000008028	0.00265497	0.056057	0.734347	0.244367	22.6502	23.7333	43.6015	56.4863	23.1918	50.0439
Ercc6l	X	102141716	102157091	ENSMUSG00000051220	0.00651834	0.102693	0.733108	0.269475	2.52781	2.9066	7.57371	4.43502	2.71721	6.00436
Zfp39	11	58888153	58904225	ENSMUSG00000037001	0.0159665	0.184133	0.732286	0.303893	33.6861	47.0239	67.0177	107.676	40.355	87.347
Ehd1	19	6276725	6300096	ENSMUSG00000024772	0.00221446	0.0492267	0.728895	0.238213	35.9162	39.6047	88.2186	73.0549	37.7604	80.6367
Galnt6	15	100691813	100729376	ENSMUSG00000037280	0.0168349	0.191411	0.728272	0.304679	2.60689	1.79273	5.36509	3.95102	2.19981	4.65806
Wdr20	12	110737944	110804238	ENSMUSG00000037957	0.00513107	0.0884544	0.727757	0.260035	17.257	18.8112	34.897	42.0771	18.0341	38.4871
Itgb1bp1	12	21240825	21286237	ENSMUSG00000062352	0.000233509	0.00937892	0.725322	0.197114	72.2122	92.5111	162.978	184.217	82.3617	173.598
2002-03-01	1	184813068	184846451	ENSMUSG00000073481	0.00563678	0.0930393	0.725031	0.261915	22.2207	35.9662	59.4054	60.5339	29.0935	59.9697
Ncoa7	10	30628999	30803326	ENSMUSG00000039697	0.0119587	0.153593	0.724197	0.288139	5.13708	3.55508	7.57832	10.8338	4.34608	9.20604
Caps2	10	112163621	112216555	ENSMUSG00000035694	0.0092829	0.13026	0.723585	0.278146	4.38402	5.43031	10.6247	10.0583	4.90716	10.3415
Jade2	11	51813455	51857653	ENSMUSG00000020387	0.00375043	0.0712944	0.723197	0.249514	2.25251	2.95731	6.5764	4.53906	2.60491	5.55773
Pros1	16	62854307	62929346	ENSMUSG00000022912	0.0168696	0.191709	0.722202	0.302235	11.0019	12.9136	33.1276	19.2127	11.9577	26.1701
Arhgef3	14	27114899	27403911	ENSMUSG00000021895	0.00146865	0.0369139	0.720628	0.226555	7.26875	8.66197	20.7526	13.5153	7.96536	17.134
Ndrg3	2	156927345	156992056	ENSMUSG00000027634	0.000781084	0.0239109	0.720559	0.21449	54.8019	63.9433	114.493	136.308	59.3726	125.4
N4bp2l2	5	150608007	150666183	ENSMUSG00000029655	0.00112248	0.0313849	0.720505	0.221158	33.6232	48.1218	93.7878	76.8324	40.8725	85.3101
Hspa5	2	34771970	34777547	ENSMUSG00000026864	0.000360959	0.0131955	0.716758	0.200936	489.219	674.708	1355.17	1075.57	581.964	1215.37
Gosr1	11	76726602	76763579	ENSMUSG00000010392	0.00896053	0.127079	0.715173	0.27364	18.234	30.1784	45.9487	52.7421	24.2062	49.3454
Inpp4a	1	37299865	37410736	ENSMUSG00000026113	0.00469066	0.083056	0.712849	0.252109	4.79003	6.34591	13.1718	10.1297	5.56797	11.6508
Pvr	7	19903578	19921160	ENSMUSG00000040511	0.0033038	0.065017	0.712456	0.2425	13.251	9.1858	25.6305	20.8244	11.2184	23.2274
Agfg1	1	82839483	82901182	ENSMUSG00000026159	0.00518222	0.0889325	0.708267	0.253361	16.1929	26.3028	42.6316	43.3962	21.2479	43.0139
Atf3	1	191170296	191218039	ENSMUSG00000026628	0.000199917	0.00828391	0.705717	0.189754	56.9852	38.4645	98.3286	96.3117	47.7249	97.3201
Armcx2	X	134804145	134809221	ENSMUSG00000033436	0.00290045	0.0591398	0.705038	0.236741	7.62273	6.67467	18.0988	12.1421	7.1487	15.1204
Pak6	2	118663303	118698020	ENSMUSG00000074923	0.00376321	0.071444	0.704121	0.243022	10.3804	9.67559	21.2182	20.3978	10.028	20.808
Rnaseh2a	8	84956610	84969767	ENSMUSG00000052926	0.0104811	0.141452	0.694191	0.271217	310.431	416.854	598.613	912.458	363.642	755.536
Map4k3	17	80580512	80728093	ENSMUSG00000024242	0.0100928	0.138192	0.691318	0.26872	2.34304	3.67526	5.34543	6.77717	3.00915	6.0613
Spata17	1	187044648	187215465	ENSMUSG00000026611	0.00134988	0.034933	0.686365	0.214144	42.5729	49.8265	93.364	94.4906	46.1997	93.9273
Lrch4	5	137629121	137641099	ENSMUSG00000093445	0.00175441	0.0415904	0.68571	0.219151	39.5548	52.9205	109.888	79.1139	46.2377	94.5008
Tcte1	17	45523434	45542679	ENSMUSG00000023949	0.00539692	0.0904707	0.684056	0.245857	40.5469	54.0414	79.379	114.19	47.2942	96.7847
Fem1b	9	62791821	62811934	ENSMUSG00000032244	0.000262453	0.010294	0.683768	0.187344	12.1237	13.9375	26.9664	25.909	13.0306	26.4377
Cd55b	1	130388537	130423009	ENSMUSG00000026401	0.00165858	0.0402046	0.681996	0.216823	66.9252	79.9302	123.643	178.284	73.4277	150.964
Tex22	12	113074502	113088917	ENSMUSG00000012211	0.0123498	0.157187	0.680021	0.271792	101.7	127.14	182.472	290.807	114.42	236.64
Cmtm2b	8	104322230	104330764	ENSMUSG00000035785	0.00752438	0.113782	0.678465	0.25385	237.924	266.22	402.391	643.918	252.072	523.154
Rnd2	11	101464999	101471853	ENSMUSG00000001313	0.0134635	0.165129	0.677358	0.274093	9.71485	8.93976	19.0542	18.647	9.32731	18.8506
Inpp5f	7	128611328	128696425	ENSMUSG00000042105	0.017259	0.193988	0.675761	0.283797	10.6057	8.0041	24.1693	14.3047	9.30488	19.237
Gm8113	14	43925390	43933411	ENSMUSG00000089901	0.000472809	0.0162831	0.671436	0.192074	24.2255	26.3215	56.8955	45.216	25.2735	51.0558
Azi2	9	118040499	118069794	ENSMUSG00000039285	0.00549363	0.0915956	0.670803	0.241595	44.856	54.2382	124.317	78.8666	49.5471	101.592
Gykl1	18	52693679	52695668	ENSMUSG00000053624	0.000280693	0.0107664	0.670684	0.184635	72.5347	89.1537	177.562	146.678	80.8442	162.12
Nsmaf	4	6396207	6454271	ENSMUSG00000028245	0.00759474	0.114311	0.670293	0.251086	26.5181	25.0322	47.258	56.6142	25.7751	51.9361
Ckap2l	2	129268210	129297212	ENSMUSG00000048327	0.000375631	0.0136435	0.667449	0.187663	28.2557	30.099	55.6869	61.1197	29.1774	58.4033
Slc41a3	6	90604725	90646412	ENSMUSG00000030089	0.00201703	0.0463521	0.667323	0.216122	17.809	23.2072	34.9166	47.373	20.5081	41.1448
Gm128	3	95236920	95241598	ENSMUSG00000068860	0.000302338	0.011403	0.667157	0.18464	117.194	113.725	257.102	207.305	115.459	232.203
Ankrd28	14	31700015	31830415	ENSMUSG00000014496	0.00351301	0.0679563	0.666767	0.228433	4.84066	4.06992	10.3853	7.58841	4.45529	8.98687
Map7d3	X	56797858	56822326	ENSMUSG00000067878	0.00904388	0.127878	0.665243	0.254844	8.62117	6.52829	17.2522	13.0183	7.57473	15.1353
Ehmt1	2	24789928	24919614	ENSMUSG00000036893	0.0114218	0.149243	0.663548	0.262321	9.99992	12.7221	24.5261	20.6289	11.361	22.5775
Irf9	14	55603571	55610030	ENSMUSG00000002325	0.00553308	0.0919819	0.658364	0.237313	10.1432	8.36582	15.2166	21.9379	9.25453	18.5772
Slc6a14	X	21714896	21742355	ENSMUSG00000031089	0.0143739	0.171636	0.657863	0.268759	3.44767	4.00565	7.05379	7.70167	3.72666	7.37773
1700017D01Rik	19	11096816	11130876	ENSMUSG00000024729	0.000629074	0.0202736	0.65676	0.192105	35.8578	45.5031	70.5293	90.6328	40.6805	80.5811
Avl9	6	56714899	56761912	ENSMUSG00000029787	0.0155159	0.180968	0.655576	0.270887	8.93528	10.3015	24.5011	14.7111	9.61841	19.6061
Vsig10	5	117319083	117355005	ENSMUSG00000066894	0.00529303	0.0897304	0.654299	0.23463	13.9284	11.4262	23.052	26.9306	12.6773	24.9913
Zfp944	17	22337989	22361400	ENSMUSG00000033972	0.0052878	0.0897304	0.652114	0.23382	6.66652	9.11089	15.006	15.7259	7.8887	15.366
Gm5617	9	48495442	48495972	ENSMUSG00000042293	0.000412715	0.0146836	0.651501	0.184466	422.216	506.749	892.543	929.093	464.483	910.818
Sertad2	11	20543253	20653021	ENSMUSG00000049800	0.0034713	0.0673164	0.650521	0.222583	36.4046	48.8045	71.494	96.1309	42.6045	83.8124
Rbm10	X	20617503	20650901	ENSMUSG00000031060	0.00910113	0.128347	0.649923	0.249181	8.31104	9.01899	21.9501	13.2069	8.66501	17.5785
Cfap126	1	171113918	171126967	ENSMUSG00000026649	0.00240292	0.051957	0.648744	0.213733	68.4423	61.9638	143.163	114.264	65.2031	128.714
Mtdh	15	34082694	34142386	ENSMUSG00000022255	0.000902189	0.0265394	0.64639	0.194732	59.8308	67.679	137.893	112.689	63.7549	125.291
Cir1	2	73283105	73312701	ENSMUSG00000041777	0.00143504	0.0364152	0.643315	0.201824	30.2164	30.9636	54.6231	65.3327	30.59	59.9779
Ppp1r15a	7	45522916	45526268	ENSMUSG00000040435	0.00165104	0.0400648	0.642694	0.204242	34.7439	39.0022	87.9734	58.6674	36.8731	73.3204
Ckap4	10	84526305	84534062	ENSMUSG00000046841	0.00996791	0.137147	0.642003	0.249134	14.8751	10.8798	20.481	30.0685	12.8774	25.2747
Zbtb41	1	139422288	139453005	ENSMUSG00000033964	0.00649726	0.102504	0.640484	0.235336	5.74988	5.83063	11.4043	11.1578	5.79025	11.2811
Asap1	15	64086857	64382919	ENSMUSG00000022377	0.00274933	0.0572468	0.639821	0.213668	32.3569	26.7061	54.4378	60.1088	29.5315	57.2733
Npl	1	153503015	153550045	ENSMUSG00000042684	0.0136671	0.166631	0.638454	0.258914	9.36245	11.6415	21.0868	19.5526	10.502	20.3197
Tmem255a	X	38196573	38252439	ENSMUSG00000036502	0.00211793	0.0479871	0.638026	0.207611	11.8018	11.9377	22.7983	23.3273	11.8698	23.0628
Zfp871	17	32771236	32788287	ENSMUSG00000024298	0.00884802	0.125799	0.636213	0.243027	7.54369	4.79779	12.6603	10.7611	6.17074	11.7107
Incenp	19	9872297	9899533	ENSMUSG00000024660	0.000712483	0.0222942	0.635782	0.187838	28.5566	26.6423	49.6278	57.5867	27.5995	53.6073
Gm1661	4	117213333	117252125	ENSMUSG00000060268	0.00171742	0.0410581	0.634056	0.202239	30.8255	38.7274	59.8546	74.686	34.7765	67.2703
Cdk16	X	20687954	20699880	ENSMUSG00000031065	0.00460742	0.0821554	0.632621	0.223283	71.2423	52.4805	141.737	98.5002	61.8614	120.119
Hspa13	16	75755190	75766821	ENSMUSG00000032932	0.00295822	0.0600469	0.627172	0.211024	11.3851	14.9319	24.2256	25.9235	13.1585	25.0745
Defb36	2	152604327	152612729	ENSMUSG00000044863	0.0139003	0.168474	0.626504	0.254694	50.6493	59.0561	105.836	104.367	54.8527	105.102
Wfdc3	2	164731180	164745931	ENSMUSG00000076434	0.00505318	0.087413	0.625962	0.223269	35.1017	34.9121	64.7712	69.7405	35.0069	67.2558
Parp11	6	127446840	127494261	ENSMUSG00000037997	0.0121003	0.154709	0.623789	0.2486	20.2437	20.8399	38.4337	40.3029	20.5418	39.3683
Nfkbia	12	55489410	55492647	ENSMUSG00000021025	0.0101864	0.138968	0.621508	0.241885	147.57	95.8009	260.585	198.041	121.685	229.313
Rasgef1b	5	99217426	99729065	ENSMUSG00000089809	0.00560644	0.0929279	0.619873	0.223785	10.9772	10.9123	22.6787	19.2322	10.9448	20.9555
Tlnrd1	7	83879873	83884305	ENSMUSG00000070462	0.0130049	0.162078	0.619244	0.24933	3.83157	3.71361	7.42323	6.97527	3.77259	7.19925
Tsx	X	103414467	103424580	ENSMUSG00000031329	0.0105734	0.142357	0.616267	0.24106	56.5476	47.3198	124.757	77.5214	51.9337	101.139
Bag3	7	128523616	128546981	ENSMUSG00000030847	0.00273854	0.0571994	0.614309	0.205066	15.2593	17.8052	32.4778	30.114	16.5323	31.2959
Nudt5	2	5845019	5871895	ENSMUSG00000025817	0.0143319	0.171497	0.611289	0.249624	15.2475	19.5506	37.1099	28.7682	17.3991	32.939
Pigh	12	79080664	79089651	ENSMUSG00000021120	0.0151137	0.177837	0.610488	0.251266	6.14297	9.10633	16.4388	12.1687	7.62465	14.3037
Ankrd13c	3	157947239	158008034	ENSMUSG00000039988	0.00538904	0.0904707	0.609502	0.219024	26.874	28.5475	59.0656	46.3195	27.7108	52.6925
Fem1c	18	46501746	46525971	ENSMUSG00000033319	0.00101325	0.0290131	0.608478	0.185127	20.512	22.7391	35.6582	46.5189	21.6256	41.0885
Irf1	11	53770014	53778374	ENSMUSG00000018899	0.0058992	0.0958512	0.608335	0.220945	51.851	34.6648	72.8062	87.8425	43.2579	80.3244
Haspin	11	73135485	73138294	ENSMUSG00000050107	0.00446133	0.0806322	0.606552	0.213308	132.906	132.526	203.855	306.051	132.716	254.953
Gramd3	18	56432132	56503792	ENSMUSG00000001700	0.0175534	0.195815	0.60461	0.254583	6.87436	5.67877	13.4882	10.229	6.27657	11.8586
Pgm2	4	99929414	99987294	ENSMUSG00000025791	0.00523725	0.0891636	0.604528	0.216516	13.1981	12.6425	25.974	22.6817	12.9203	24.3279
Syap1	X	162857057	162888447	ENSMUSG00000031357	0.0120887	0.154648	0.60448	0.240872	29.9798	42.3717	79.0902	56.6879	36.1758	67.889
1600012H06Rik	17	14943184	14959570	ENSMUSG00000050088	0.00773354	0.115553	0.602528	0.226218	12.9529	15.9902	30.0436	24.2469	14.4716	27.1452
Tet3	6	83362373	83459084	ENSMUSG00000034832	0.0171916	0.193519	0.602231	0.252764	4.87259	5.03916	8.38442	10.2948	4.95587	9.3396
4930544G11Rik	6	65952609	65954014	ENSMUSG00000036463	0.0161647	0.185755	0.601908	0.250255	103.43	114.097	161.188	256.968	108.764	209.078
6820408C15Rik	2	152415587	152444330	ENSMUSG00000032680	0.00847317	0.122473	0.595315	0.226131	23.4405	17.9321	44.0796	33.0578	20.6863	38.5687
Gm4871	5	145029600	145032754	ENSMUSG00000061707	0.00431972	0.0788978	0.59361	0.208005	41.5275	44.2208	65.8268	96.3461	42.8742	81.0864
2810474O19Rik	6	149309414	149335663	ENSMUSG00000032712	0.00225334	0.0497629	0.592755	0.194051	34.9519	28.7926	70.4889	49.2056	31.8723	59.8472
Aimp2	5	143902704	143909847	ENSMUSG00000029610	0.0119279	0.153285	0.591827	0.235387	27.8449	28.6069	61.4978	44.6015	28.2259	53.0496
Tspyl1	10	34282190	34285275	ENSMUSG00000047514	0.00217578	0.0488135	0.591532	0.192988	22.4565	20.825	44.9697	35.7584	21.6408	40.364
Adi1	12	28675231	28682175	ENSMUSG00000020629	0.0173746	0.194419	0.590091	0.248075	16.8655	18.8957	39.7992	27.4845	17.8806	33.6418
Taf1	X	101532734	101601789	ENSMUSG00000031314	0.00891275	0.126542	0.588636	0.225067	6.7274	9.14544	16.4998	12.7498	7.93642	14.6248
Nxf3	X	136072099	136085255	ENSMUSG00000057000	0.0016721	0.0403591	0.588112	0.187116	69.5161	55.8699	110.98	119.497	62.693	115.238
Katnal1	5	148871584	148929320	ENSMUSG00000041298	0.00817913	0.120098	0.587319	0.222084	32.1877	39.6867	55.1192	79.0264	35.9372	67.0728
Ube2z	11	96047432	96065388	ENSMUSG00000014349	0.0173446	0.194419	0.586962	0.246693	3.85429	5.31053	8.65799	8.06401	4.58241	8.361
Espn	4	152120331	152152371	ENSMUSG00000028943	0.00298345	0.0603889	0.586692	0.197577	36.0281	38.1975	68.0158	68.9083	37.1128	68.462
Nek7	1	138482875	138620141	ENSMUSG00000026393	0.0126969	0.159538	0.586615	0.235384	7.21818	4.50057	9.93766	11.1395	5.85938	10.5386
Foxp1	6	98925338	99522721	ENSMUSG00000030067	0.011987	0.153869	0.585196	0.232911	17.7747	22.2246	32.654	41.1028	19.9996	36.8784
Hacd2	16	35022421	35109175	ENSMUSG00000035376	0.00185921	0.0434817	0.583938	0.18765	24.9833	26.759	52.1425	43.416	25.8711	47.7792
Dnajc18	18	35671103	35703144	ENSMUSG00000024350	0.0159162	0.184003	0.582893	0.241781	9.70503	11.2952	24.3711	15.2024	10.5001	19.7868
Sh3tc2	18	61953075	62015715	ENSMUSG00000045629	0.0126433	0.159339	0.579752	0.23249	5.65469	4.22549	9.86526	8.14071	4.94009	9.00299
Bag5	12	111709488	111713257	ENSMUSG00000049792	0.00219168	0.0490309	0.579736	0.189274	97.1327	66.9309	151.089	144.496	82.0318	147.792
Gm20605	5	137629175	137642899	ENSMUSG00000029720	0.00748901	0.113378	0.574581	0.214855	9.58524	10.7137	18.6913	18.2652	10.1495	18.4783
Plcd4	1	74542888	74567794	ENSMUSG00000026173	0.00541253	0.0906141	0.573808	0.206302	17.4078	16.6122	33.492	28.6604	17.01	31.0762
Mzt2	16	15848441	15863369	ENSMUSG00000022671	0.0052337	0.0891636	0.570753	0.204403	67.4862	77.7634	110.691	156.418	72.6248	133.554
Tbc1d8	1	39371492	39478755	ENSMUSG00000003134	0.014779	0.175027	0.570525	0.234038	8.38735	8.41354	14.1444	16.4574	8.40045	15.3009
Sat1	X	155213132	155216449	ENSMUSG00000025283	0.00298844	0.0603889	0.568748	0.191567	87.078	64.0289	138.304	132.436	75.5535	135.37
Furin	7	80388585	80405436	ENSMUSG00000030530	0.0157695	0.182793	0.568168	0.235344	7.91555	7.84303	17.3173	11.7704	7.87929	14.5439
Zdhhc20	14	57832703	57890276	ENSMUSG00000021969	0.0135592	0.16571	0.567493	0.229872	17.8056	19.6103	37.5385	30.4907	18.7079	34.0146
Btg1	10	96617006	96622809	ENSMUSG00000036478	0.00272007	0.0569526	0.566416	0.188949	50.012	41.5108	83.2274	81.5523	45.7614	82.3899
Arl14ep	2	106962527	106974424	ENSMUSG00000027122	0.00665515	0.104123	0.56543	0.208367	24.7052	21.8718	44.0801	40.0164	23.2885	42.0482
M6pr	6	122308720	122317680	ENSMUSG00000007458	0.00261003	0.0553669	0.564626	0.187566	34.0423	42.7005	78.8067	60.0942	38.3714	69.4505
Olfr1152	2	87866492	87874156	ENSMUSG00000045225	0.0102599	0.139634	0.564546	0.219929	8.9273	7.10078	15.4315	13.3898	8.01404	14.4107
Cutc	19	43752996	43768638	ENSMUSG00000025193	0.0112792	0.148174	0.563614	0.222427	27.9089	37.1372	51.7682	65.1402	32.523	58.4542
Ppp1r18	17	35865593	35875596	ENSMUSG00000034595	0.0138011	0.167632	0.561463	0.228015	9.37311	9.18079	16.9788	16.4192	9.27695	16.699
H2-K1	17	33996017	34000333	ENSMUSG00000061232	0.00276832	0.0574834	0.556684	0.186035	173.124	178.107	310.675	318.233	175.616	314.454
Ccl27a	4	41769467	41774247	ENSMUSG00000073888	0.00419813	0.0772346	0.554633	0.193733	181.162	213.635	319.717	386.608	197.399	353.162
Rab11fip4	11	79591212	79698023	ENSMUSG00000017639	0.014281	0.171402	0.554333	0.226248	7.92072	6.65669	11.6111	14.5019	7.28871	13.0565
Cab39	1	85793441	85851576	ENSMUSG00000036707	0.00586059	0.0953908	0.553691	0.200942	25.4566	20.9812	37.3916	45.5399	23.2189	41.4658
Ralbp1	17	65848433	65885755	ENSMUSG00000024096	0.0157245	0.182578	0.549811	0.227642	7.41148	5.38234	12.4606	10.1332	6.39691	11.2969
Tmed7	18	46560235	46597535	ENSMUSG00000033184	0.00700056	0.108104	0.549745	0.20385	38.305	30.2302	55.3008	66.2389	34.2676	60.7699
Hsd17b12	2	94032689	94157964	ENSMUSG00000027195	0.0147856	0.175027	0.548712	0.225104	22.4828	26.0086	49.4486	37.3417	24.2457	43.3952
Fto	8	91313525	91668439	ENSMUSG00000055932	0.00432511	0.0788978	0.547294	0.191803	20.6448	25.2383	39.9525	41.0425	22.9415	40.4975
Rpl22l1	3	28805436	28807424	ENSMUSG00000039221	0.00541471	0.0906141	0.545688	0.196201	148.307	173.823	280.106	288.738	161.065	284.422
Cript	17	87025550	87035810	ENSMUSG00000024146	0.00556994	0.0923906	0.545659	0.196841	80.6777	113.428	183.794	156.205	97.0531	169.999
Epcam	17	87635979	87651106	ENSMUSG00000045394	0.0166457	0.189642	0.542056	0.226381	26.7802	34.2806	64.8394	44.0989	30.5304	54.4692
Creld2	15	88819646	88826681	ENSMUSG00000023272	0.00859403	0.123667	0.538727	0.205011	150.675	203.099	353.446	267.797	176.887	310.621
Msto1	3	88905107	88913999	ENSMUSG00000068922	0.00400912	0.0748546	0.534126	0.185625	57.8485	60.4336	91.9814	116.491	59.1411	104.236
Efhb	17	53398889	53463321	ENSMUSG00000023931	0.0126767	0.159538	0.532127	0.213472	12.9469	13.1911	25.7725	20.2396	13.069	23.006
Reep2	18	34840589	34847463	ENSMUSG00000038555	0.00416256	0.0768934	0.530648	0.185181	67.0032	76.3835	120.102	129.7	71.6933	124.901
Mageb16	X	79623231	79671435	ENSMUSG00000046942	0.0145306	0.173141	0.528908	0.216422	21.1861	22.4768	43.5912	33.1494	21.8314	38.3703
Ssmem1	6	30509849	30520254	ENSMUSG00000029784	0.00472664	0.0834694	0.523957	0.185465	115.864	119.513	179.466	231.723	117.689	205.595
Dot1l	10	80755206	80795461	ENSMUSG00000061589	0.00655776	0.103099	0.519764	0.191195	29.623	32.2266	48.9315	58.108	30.9248	53.5198
Gid8	2	180710117	180718733	ENSMUSG00000027573	0.0148686	0.175778	0.517949	0.212661	27.8198	20.2661	42.9962	38.929	24.043	40.9626
Eif3j2	18	43475418	43477796	ENSMUSG00000043424	0.00739585	0.112214	0.513532	0.191726	32.7791	32.7235	66.2847	47.602	32.7513	56.9433
Stk35	2	129800517	129832287	ENSMUSG00000037885	0.00951927	0.132753	0.511082	0.197114	13.9779	14.5257	28.8739	20.5854	14.2518	24.7297
Acsl4	X	142317993	142390535	ENSMUSG00000031278	0.0179848	0.199306	0.509751	0.215455	7.61295	5.56416	10.6958	11.5672	6.58856	11.1315
Nfkbiz	16	55811375	55838899	ENSMUSG00000035356	0.00759059	0.114311	0.509715	0.190922	23.7221	18.3663	41.0754	30.9639	21.0442	36.0197
Fam98c	7	29152510	29156234	ENSMUSG00000030590	0.00868676	0.124446	0.507083	0.193238	158.598	156.398	223.42	322.336	157.498	272.878
Dst	1	33908225	34308661	ENSMUSG00000026131	0.0147835	0.175027	0.498562	0.204526	14.7488	9.79502	20.9526	19.6862	12.2719	20.3194
Cdkn2aip	8	47709344	47713932	ENSMUSG00000038069	0.00836238	0.12126	0.494225	0.187414	34.6039	33.6776	63.0534	52.3021	34.1407	57.6778
Dnajb3	1	88204732	88205782	ENSMUSG00000081984	0.00904523	0.127878	0.486513	0.186379	253.333	287.83	458.025	443.564	270.582	450.795
Arpc1a	5	145083830	145108761	ENSMUSG00000029621	0.0130144	0.162084	0.479445	0.193062	101.118	127.547	213.873	165.702	114.332	189.788
Brms1	19	5041404	5049917	ENSMUSG00000080268	0.0153437	0.179682	0.455072	0.187723	86.293	77.7342	129.325	135.728	82.0136	132.526
Gorasp2	2	70661576	70712636	ENSMUSG00000014959	0.0161372	0.185722	0.451864	0.187823	139.011	171.955	234.099	265.448	155.483	249.774
Emc7	2	112454997	112472162	ENSMUSG00000055943	0.0161294	0.185722	0.445126	0.185009	20.5497	26.7917	42.4516	33.2666	23.6707	37.8591

## Sheet: downregulated in Setdb1 cKO
Table S1. List of differentially expressed genes upon Setdb1 deletion
sheet 2: downregulated genes in Setdb1 cKO
gene name	chromosome	Gene start (bp)	Gene end (bp)	gene_id	pval.wald	qval.wald	b (estimator of fold change)	se_b	wt1 TPM	wt2 TPM	ko1 TPM	ko2 TPM	wt medium TPM	ko medium TPM
Gcom1	9	71479325	71592265	ENSMUSG00000092137	0.000163032	0.00704248	-4.86709	1.29089	2.31417	3.06272	0	0	2.68845	0
Cyp2ab1	16	20308387	20323065	ENSMUSG00000022818	0.00137049	0.035301	-4.17332	1.30384	1.0965	1.80498	0	0	1.45074	0
Gm28490	Y	31602724	31634756	ENSMUSG00000094789	0.0038247	0.0723076	-4.10224	1.41835	3.1381	3.47087	0	0	3.30448	0
Klf14	6	30956023	30959078	ENSMUSG00000073209	0.00225317	0.0497629	-4.018	1.31537	0.155266	1.8598	0	0	1.00753	0
C2cd4a	9	67830489	67832330	ENSMUSG00000047990	0.00222589	0.0493497	-4.01202	1.31184	2.57332	0.647539	0	0	1.61043	0
Wnt9b	11	103727364	103749821	ENSMUSG00000018486	0.000293776	0.0111734	-3.95483	1.09228	1.14445	0.313839	0	0.0140699	0.729147	0.00703497
Stac	9	111561437	111690348	ENSMUSG00000032502	0.0102968	0.139882	-3.85093	1.50093	2.54475	3.34553	0	0.267832	2.94514	0.133916
Gm12800	4	101909121	101911908	ENSMUSG00000037028	0.00523713	0.0891636	-3.61336	1.29415	1.26136	0.912819	0	0.015874	1.08709	0.00793699
Pcdhb3	18	37300799	37304585	ENSMUSG00000045498	0.0116839	0.151615	-3.60778	1.43078	0.317912	0.256889	0	0	0.287401	0
Nlrp4b	7	10687789	10730168	ENSMUSG00000034087	0.00417902	0.0769787	-3.55808	1.24221	0.64554	0.644366	0.0175019	0	0.644953	0.00875096
Tas2r126	6	42434535	42435464	ENSMUSG00000048284	0.0160433	0.184923	-3.51399	1.45934	1.04028	1.55758	0	0	1.29893	0
Adamts12	15	11064790	11346867	ENSMUSG00000047497	0.0177561	0.197318	-3.38559	1.42812	0.61953	0.539043	0.0802595	0	0.579286	0.0401297
Pcna-ps2	19	9283238	9284494	ENSMUSG00000067608	0.00891171	0.126542	-3.31022	1.26565	2.27969	2.91514	0.319082	0	2.59742	0.159541
Nrsn2	2	152368755	152376638	ENSMUSG00000059361	0.00170144	0.0407623	-3.30672	1.05379	1.91726	1.42454	0	0.145147	1.6709	0.0725733
Olfr811	10	129800615	129804396	ENSMUSG00000063173	0.00418081	0.0769787	-3.22022	1.12431	0.848325	0.869735	0.0699243	0	0.85903	0.0349622
Vmn1r90	7	14560699	14562362	ENSMUSG00000100586	0.014967	0.176388	-3.12884	1.28591	1.79227	0.365973	0	0.049834	1.07912	0.024917
Tdpoz1	3	93669333	93676310	ENSMUSG00000094084	0.0170546	0.192456	-3.00182	1.25835	0.842399	0.393016	0.0506433	0	0.617708	0.0253216
Fgr	4	132974095	133001910	ENSMUSG00000028874	1.04515e-09	2.81095e-07	-2.99284	0.490441	8.18424	4.61069	0.221135	0.414516	6.39747	0.317826
Olfr27	9	39128131	39145072	ENSMUSG00000049708	0.0101387	0.138568	-2.95499	1.14932	2.56986	1.16639	0.0581192	0.0656243	1.86813	0.0618718
Tnfsf11	14	78277445	78308043	ENSMUSG00000022015	0.0108553	0.144857	-2.94179	1.15485	0.684414	0.638807	0.0792613	0	0.661611	0.0396306
Kirrel2	7	30447534	30457690	ENSMUSG00000036915	0.0104532	0.141327	-2.74375	1.07158	1.38704	3.01215	0.220869	0.0328299	2.1996	0.126849
Col8a2	4	126286793	126314330	ENSMUSG00000056174	0.00959587	0.133409	-2.67989	1.03468	1.13463	0.485384	0.0520865	0.0294063	0.810006	0.0407464
Uts2r	11	121160271	121161973	ENSMUSG00000039321	0.00517058	0.0889325	-2.64405	0.945582	1.51685	2.30718	0.0357835	0.323234	1.91201	0.179509
Gm3376	Y	3771673	3783267	ENSMUSG00000096520	0.00723448	0.110583	-2.54969	0.949304	8.71962	10.4367	1.38974	0.390162	9.57817	0.88995
Alox5	6	116410077	116461178	ENSMUSG00000025701	0.0164116	0.18773	-2.53619	1.05691	1.24514	4.18663	0.0615771	0.420938	2.71588	0.241257
Hrh4	18	13006990	13022882	ENSMUSG00000037346	4.07004e-05	0.00234852	-2.4678	0.601394	4.26259	4.86267	0.281561	0.499588	4.56263	0.390575
Srsf12	4	33208991	33233340	ENSMUSG00000054679	2.58068e-08	4.5549e-06	-2.1565	0.38732	10.8249	10.021	1.62537	0.91691	10.423	1.27114
Stambp	6	83543211	83572729	ENSMUSG00000006906	1.58974e-10	4.85342e-08	-2.14146	0.334786	233.376	219.901	19.7326	37.7567	226.639	28.7447
D2Bwg1423e	2	27442324	27444221	ENSMUSG00000109946	0.0156179	0.181689	-2.10961	0.872561	9.51117	10.9778	3.04095	0.500738	10.2445	1.77084
Nps	7	135258703	135272942	ENSMUSG00000073804	0.00064239	0.0205097	-2.10141	0.615698	5.43741	9.39855	0.493194	1.50909	7.41798	1.00114
Ceacam20	7	19965412	19991104	ENSMUSG00000070777	2.43454e-06	0.000239136	-2.07431	0.440076	8.72261	5.14084	1.00406	0.714141	6.93173	0.859102
Zfp52	17	21555046	21562066	ENSMUSG00000051341	0.00309548	0.0621794	-2.04919	0.692739	2.48838	2.15914	0.606006	0.138421	2.32376	0.372214
Myocd	11	65176561	65269989	ENSMUSG00000020542	0.00118336	0.0325257	-2.00195	0.617339	1.87225	4.05559	0.407766	0.341394	2.96392	0.37458
D130043K22Rik	13	24845135	24901270	ENSMUSG00000006711	6.85365e-05	0.00354749	-1.99709	0.501616	7.51397	3.54696	0.838983	0.598706	5.53047	0.718844
Rnf182	13	43615710	43670945	ENSMUSG00000044164	0.00620282	0.099553	-1.98454	0.725116	8.35115	3.15225	1.25159	0.39967	5.7517	0.825631
Fsbp	4	11579665	11587591	ENSMUSG00000094595	0.00247148	0.0531262	-1.97463	0.65238	1.23746	1.43406	0.360784	0.0918971	1.33576	0.226341
Zfp3	11	70764209	70772928	ENSMUSG00000043602	0.000107997	0.00511501	-1.92825	0.498013	7.72562	12.2298	2.25448	0.913806	9.97771	1.58414
Gm35911	5	99906254	99951092	ENSMUSG00000105078	3.88949e-05	0.00227026	-1.90595	0.463289	13.6734	24.746	3.93362	1.92198	19.2097	2.9278
Ccnb1ip1	14	50789249	50795728	ENSMUSG00000071470	2.50065e-05	0.00157649	-1.87354	0.44452	48.605	43.6152	11.3886	4.59591	46.1101	7.99226
Sfrp4	13	19623104	19632994	ENSMUSG00000021319	0.00234811	0.0511557	-1.86838	0.614143	3.30847	2.3851	0.469829	0.385054	2.84678	0.427442
Cers3	7	66743504	66823691	ENSMUSG00000030510	0.0143164	0.171402	-1.85359	0.756808	229.991	250.533	18.3068	81.2779	240.262	49.7923
Htr5a	5	27842149	27855088	ENSMUSG00000039106	0.00981142	0.135738	-1.80347	0.698366	0.84525	0.482085	0.0519784	0.199798	0.663668	0.125888
Gstt2	10	75831114	75837424	ENSMUSG00000033318	3.47418e-05	0.00207094	-1.73547	0.419203	160.135	149.388	18.5522	42.0657	154.762	30.309
C1qtnf5	9	44107245	44109187	ENSMUSG00000079592	0.00235988	0.0513133	-1.72939	0.568739	6.92313	4.75596	0.856746	1.19622	5.83955	1.02648
Psma8	18	14706151	14762299	ENSMUSG00000036743	0.00119855	0.0326896	-1.729	0.533769	504.419	577.1	58.5014	164.936	540.759	111.719
Tspoap1	11	87760541	87785928	ENSMUSG00000034156	3.20019e-05	0.00192574	-1.72008	0.413607	9.71099	5.62756	1.17979	1.52299	7.66927	1.35139
Siglece	7	43651070	43660161	ENSMUSG00000030474	0.0124226	0.15767	-1.68193	0.672797	12.1866	12.8506	1.2073	4.61277	12.5186	2.91004
Tdrd5	1	156255296	156303664	ENSMUSG00000060985	0.0117712	0.152137	-1.67769	0.666033	181.897	234.893	20.85	75.2559	208.395	48.053
Tdrd1	19	56826209	56870012	ENSMUSG00000025081	0.00206623	0.0470568	-1.65341	0.536727	211.049	222.469	25.1556	71.9716	216.759	48.5636
Carmil2	8	105686274	105698187	ENSMUSG00000050357	0.00273394	0.05719	-1.63373	0.545272	1.73729	2.35583	0.394259	0.395955	2.04656	0.395107
Kctd1	18	14968685	15151446	ENSMUSG00000036225	6.25332e-05	0.00332412	-1.61878	0.404388	5.17016	4.42744	1.28736	0.719673	4.7988	1.00352
Cacnb4	2	52428320	52676831	ENSMUSG00000017412	0.000132773	0.00605394	-1.6072	0.420594	9.75001	4.73147	1.11608	1.74094	7.24074	1.42851
Adad2	8	119612747	119616924	ENSMUSG00000024266	1.01552e-17	9.17709e-15	-1.59886	0.186518	169.086	179.044	31.4746	41.3448	174.065	36.4097
Sapcd1	17	35025959	35028016	ENSMUSG00000036185	0.0169894	0.192228	-1.58793	0.66526	6.01265	7.03598	0.752698	2.25675	6.52431	1.50473
Trpc7	13	56773113	56895789	ENSMUSG00000021541	0.000257555	0.0101547	-1.54996	0.424108	3.61125	3.86119	0.568332	1.13324	3.73622	0.850786
Tesmin	19	3388857	3407823	ENSMUSG00000024905	1.05371e-10	3.35288e-08	-1.53868	0.238221	762.286	946.331	153.657	227.756	854.308	190.707
B3galnt1	3	69574158	69598960	ENSMUSG00000043300	2.39141e-14	1.31773e-11	-1.52603	0.200067	64.306	87.3903	15.4776	18.041	75.8482	16.7593
Zfp383	7	29908223	29916813	ENSMUSG00000099689	0.00663441	0.103942	-1.51582	0.558383	2.15135	2.10862	0.840633	0.262541	2.12998	0.551587
Ak5	3	152462815	152668360	ENSMUSG00000039058	0.00988921	0.136572	-1.48263	0.574735	9.29484	7.91644	1.32929	2.87118	8.60564	2.10023
Mib2	4	155654677	155669198	ENSMUSG00000029060	6.13319e-11	2.12219e-08	-1.47383	0.225341	81.0826	72.9739	19.182	16.9928	77.0283	18.0874
Gpr183	14	121952331	121965193	ENSMUSG00000051212	0.00545694	0.0911858	-1.46906	0.528676	1.47857	1.89756	0.451266	0.332308	1.68806	0.391787
Id4	13	48261228	48266026	ENSMUSG00000021379	0.00823127	0.120519	-1.46459	0.554257	29.5671	14.6762	3.21436	7.5752	22.1217	5.39478
Spsb4	9	96943482	97018843	ENSMUSG00000046997	0.000401881	0.0143887	-1.45682	0.411666	6.29323	4.60675	1.55666	1.04413	5.44999	1.30039
Bcan	3	87987531	88000230	ENSMUSG00000004892	0.0141859	0.170564	-1.44586	0.589542	8.72547	3.08358	1.68971	0.889281	5.90452	1.28949
3110040N11Rik	7	81782182	81789478	ENSMUSG00000025102	3.15982e-05	0.00190873	-1.44528	0.347286	56.9138	56.4702	13.7565	13.5143	56.692	13.6354
Sdr39u1	14	55897286	55900232	ENSMUSG00000022223	0.000525671	0.0176201	-1.43876	0.414947	124.211	155.952	23.0051	49.8215	140.081	36.4133
Hacl1	14	31552905	31641286	ENSMUSG00000021884	0.00271313	0.0569128	-1.43722	0.479313	33.4972	48.0885	6.34223	15.019	40.7928	10.6806
Aspa	11	73304992	73329596	ENSMUSG00000020774	0.00381268	0.072145	-1.43096	0.494584	13.7879	24.9253	3.0876	6.62243	19.3566	4.85502
Kbtbd6	14	79451835	79454816	ENSMUSG00000075502	0.000151604	0.00668953	-1.42192	0.375333	116.607	134.057	21.6551	44.212	125.332	32.9336
Gdf11	10	128882295	128891718	ENSMUSG00000025352	0.000698917	0.0220222	-1.42147	0.419313	1.78809	3.3685	0.794111	0.456193	2.57829	0.625152
Synpo2	3	123076519	123236149	ENSMUSG00000050315	0.00764001	0.114686	-1.41688	0.531149	1.38852	1.90124	0.375425	0.422293	1.64488	0.398859
Dtwd1	2	126152141	126165279	ENSMUSG00000023330	1.18433e-08	2.32663e-06	-1.41586	0.24831	44.6794	39.0447	8.99472	11.9835	41.8621	10.4891
Frmd3	4	74013442	74202214	ENSMUSG00000049122	0.0175143	0.195495	-1.41409	0.595225	1.15766	0.806389	0.180893	0.302932	0.982026	0.241912
Cubn	2	13276338	13491813	ENSMUSG00000026726	0.00662102	0.103804	-1.40665	0.51804	1.33327	0.732069	0.204318	0.291124	1.03267	0.247721
Slc9a9	9	94669909	95230445	ENSMUSG00000031129	0.0156397	0.181848	-1.40631	0.58179	1.72132	2.33859	0.757755	0.316016	2.02995	0.536886
4930579G24Rik	3	79629079	79632820	ENSMUSG00000027811	0.00649517	0.102504	-1.38911	0.510386	142.907	196.76	26.7626	68.7074	169.833	47.735
Tbc1d30	10	121263820	121351278	ENSMUSG00000052302	0.0127841	0.160366	-1.36662	0.548905	5.90538	8.68419	1.93833	1.7314	7.29478	1.83487
Pkmyt1	17	23726336	23736729	ENSMUSG00000023908	0.00154802	0.038474	-1.35298	0.42741	193.31	202.034	34.5552	79.4616	197.672	57.0084
Tmem236	2	14174523	14221993	ENSMUSG00000061531	0.00214925	0.0484278	-1.35113	0.44028	3.2666	1.6042	0.803128	0.450915	2.4354	0.627022
Mesp2	7	79810727	79813439	ENSMUSG00000030543	7.84424e-07	9.32382e-05	-1.33898	0.271092	15.7438	21.5008	4.06029	5.99996	18.6223	5.03013
Ptchd3	11	121830247	121843423	ENSMUSG00000039198	0.000555476	0.0183469	-1.33686	0.387218	88.6147	110.139	18.5936	38.1017	99.3771	28.3477
Piwil2	14	70372480	70429094	ENSMUSG00000033644	1.86358e-11	6.68285e-09	-1.33052	0.198102	214.376	270.082	60.7141	70.1527	242.229	65.4334
Slc44a3	3	121459528	121532404	ENSMUSG00000039865	0.00910837	0.128369	-1.31181	0.503004	3.55471	2.53171	1.34272	0.499354	3.04321	0.921039
Mks1	11	87853215	87863803	ENSMUSG00000034121	1.12331e-09	2.9509e-07	-1.30914	0.214936	63.2442	63.1633	17.2122	17.7904	63.2038	17.5013
Ttc5	14	50765415	50785518	ENSMUSG00000006288	2.5967e-05	0.00160725	-1.30854	0.311097	40.7469	50.2172	9.4723	16.5709	45.482	13.0216
Eno3	11	70657202	70662513	ENSMUSG00000060600	0.00255957	0.0544601	-1.30653	0.433169	143.248	106.999	22.9654	51.3474	125.123	37.1564
Shisa8	15	82206952	82212815	ENSMUSG00000096883	0.000980739	0.0282253	-1.28758	0.390651	7.50181	5.33742	1.57599	2.00667	6.41961	1.79133
8030462N17Rik	18	77633281	77714010	ENSMUSG00000047466	0.00508542	0.0879034	-1.28086	0.457194	4.94129	2.69494	1.48799	0.717362	3.81811	1.10268
Tada1	1	166379097	166393621	ENSMUSG00000026563	0.00636125	0.101323	-1.27629	0.467752	65.6826	54.4967	10.8995	26.8651	60.0897	18.8823
Tmem106c	15	97964229	97970286	ENSMUSG00000052369	3.97221e-10	1.12175e-07	-1.25653	0.20088	82.9201	77.3637	20.2756	26.9563	80.1419	23.616
Khdrbs2	1	32172714	32658568	ENSMUSG00000026058	0.000161608	0.00700775	-1.24355	0.329634	11.5864	14.5607	3.67693	3.99615	13.0736	3.83654
Abcb6	1	75171717	75180392	ENSMUSG00000026198	2.67833e-06	0.000257484	-1.24327	0.264861	55.0758	83.3014	17.3878	23.0925	69.1886	20.2401
Ppp1cb	5	32458843	32517433	ENSMUSG00000014956	8.60225e-11	2.85797e-08	-1.24004	0.191079	144.394	165.521	46.2856	45.4976	154.957	45.8916
Ccdc112	18	46282151	46311928	ENSMUSG00000071855	0.000189691	0.00790683	-1.23731	0.331507	7.45249	5.25101	1.65468	2.07854	6.35175	1.86661
Hepacam2	6	3457096	3498298	ENSMUSG00000044156	0.0176902	0.196875	-1.23681	0.521414	8.91456	15.9909	2.3348	5.37768	12.4527	3.85624
Arl14epl	18	46925982	46934222	ENSMUSG00000073568	1.96133e-06	0.0002005	-1.23405	0.259398	33.0662	40.015	8.64777	13.6251	36.5406	11.1364
Rpap3	15	97675105	97705822	ENSMUSG00000022466	0.000164063	0.00706001	-1.22551	0.325175	41.7474	44.6093	9.50265	17.7591	43.1783	13.6309
Coprs	8	13884794	13890281	ENSMUSG00000031458	0.0109369	0.145431	-1.22496	0.481376	331.961	392.31	68.4623	172.662	362.136	120.562
Trim66	7	109449006	109508134	ENSMUSG00000031026	0.00248527	0.0532706	-1.20735	0.399106	2.53585	2.73806	0.901105	0.71642	2.63695	0.808762
Fbxo15	18	84934782	84981472	ENSMUSG00000034391	1.41222e-07	1.99405e-05	-1.20659	0.229231	59.8858	63.3371	18.5447	19.2355	61.6114	18.8901
E2f6	12	16810963	16839742	ENSMUSG00000057469	0.0152515	0.179086	-1.20202	0.495404	8.56534	6.85212	3.86913	1.42955	7.70873	2.64934
Majin	19	6184388	6224225	ENSMUSG00000024786	4.94276e-06	0.000435468	-1.19818	0.262343	26.6738	26.9527	7.36494	9.31937	26.8133	8.34215
Wdr5b	16	36041190	36042973	ENSMUSG00000034379	0.000472465	0.0162831	-1.19795	0.342672	9.15574	8.7571	2.58057	2.95214	8.95642	2.76635
Tmem45b	9	31426196	31464462	ENSMUSG00000041737	0.00387806	0.0730576	-1.19099	0.412404	30.8445	25.2483	5.85574	12.8725	28.0464	9.3641
Cyp2r1	7	114549682	114562972	ENSMUSG00000030670	0.000255514	0.0100919	-1.18368	0.323705	17.594	29.7673	8.62107	5.95243	23.6807	7.28675
Cyct	2	76353942	76360450	ENSMUSG00000056436	0.0059265	0.0960484	-1.18231	0.429647	365.909	410.327	80.4916	184.436	388.118	132.464
Stk31	6	49395604	49469501	ENSMUSG00000023403	9.89242e-08	1.45123e-05	-1.17175	0.219894	195.981	209.825	52.49	79.1631	202.903	65.8266
Flywch2	17	23776916	23786081	ENSMUSG00000023911	0.000148609	0.00660902	-1.16567	0.307291	41.7179	39.9333	10.9425	15.4762	40.8256	13.2094
Klhdc9	1	171358446	171360798	ENSMUSG00000045259	0.0122336	0.15606	-1.16411	0.464654	6.46546	13.0622	2.203	3.89336	9.76385	3.04818
Zfp820	17	21816876	21845759	ENSMUSG00000069743	0.000857641	0.0255618	-1.15994	0.347966	23.3275	19.44	4.92593	9.50972	21.3837	7.21782
Adck2	6	39573873	39588769	ENSMUSG00000046947	0.00239539	0.0518855	-1.15807	0.381414	22.0533	23.2628	7.7072	6.83614	22.658	7.27167
Fbxo3	2	104027721	104063240	ENSMUSG00000027180	4.54378e-10	1.26732e-07	-1.15679	0.185558	125.487	133.477	35.1986	49.5432	129.482	42.3709
Heph	X	96455359	96574485	ENSMUSG00000031209	0.012208	0.155909	-1.14884	0.458423	2.09176	1.13058	0.463531	0.528418	1.61117	0.495975
Wdfy3	5	101832956	102069921	ENSMUSG00000043940	0.00673197	0.104979	-1.14343	0.421956	45.9858	42.3468	9.56343	21.7615	44.1663	15.6625
B3galt6	4	155989466	155992649	ENSMUSG00000050796	0.000128472	0.00592419	-1.14329	0.298559	8.06686	10.8982	3.97857	2.35344	9.48255	3.16601
Spata22	11	73329741	73346044	ENSMUSG00000112920	7.62936e-08	1.17253e-05	-1.14166	0.212374	68.1399	79.0463	21.3198	27.0762	73.5931	24.198
Dennd5b	6	148988071	149101680	ENSMUSG00000030313	0.00959293	0.133409	-1.1411	0.440552	30.8725	41.3618	7.82912	17.5028	36.1171	12.666
Traf2	2	25517982	25546940	ENSMUSG00000026942	5.19109e-06	0.00044592	-1.13679	0.249464	31.3911	43.525	10.2678	14.4064	37.458	12.3371
Crtac1	19	42283037	42431783	ENSMUSG00000042401	9.59701e-05	0.00467275	-1.13495	0.290971	10.1991	8.88317	3.09506	3.16789	9.54112	3.13147
Ccdc61	7	18890883	18910415	ENSMUSG00000074358	2.4288e-06	0.000239136	-1.13389	0.240537	87.1793	96.3389	30.9108	29.5456	91.7591	30.2282
Armt1	10	4432467	4455141	ENSMUSG00000061759	0.000768776	0.0236302	-1.12859	0.335511	197.154	245.656	53.9165	98.9144	221.405	76.4155
Rad54b	4	11558922	11615805	ENSMUSG00000078773	0.000103872	0.00496127	-1.12464	0.289753	50.5566	39.5046	18.3391	12.0292	45.0306	15.1841
Rwdd2b	16	87433407	87440573	ENSMUSG00000041079	0.00622193	0.0997628	-1.12148	0.409921	6.96726	8.71694	2.76526	2.41729	7.8421	2.59127
Rad9b	5	122323223	122354233	ENSMUSG00000038569	1.21143e-08	2.35936e-06	-1.10864	0.194562	100.682	108.817	34.3715	36.5222	104.749	35.4469
Cyp2u1	3	131288441	131303227	ENSMUSG00000027983	0.00112564	0.031406	-1.10549	0.339411	8.68927	7.68617	2.90557	2.63006	8.18772	2.76782
Vmn1r4	6	56924015	56958100	ENSMUSG00000071893	0.00347	0.0673164	-1.09965	0.376244	5.95152	5.7228	2.10851	1.86582	5.83716	1.98717
Magi1	6	93675455	94283917	ENSMUSG00000045095	0.00180237	0.0424158	-1.09614	0.351216	8.78611	4.57388	2.55575	1.84018	6.67999	2.19797
Ift88	14	57424062	57517936	ENSMUSG00000040040	1.72188e-06	0.000179266	-1.0953	0.228971	102.734	103.004	35.3525	35.1714	102.869	35.262
Pex7	10	19853900	19907689	ENSMUSG00000020003	5.24949e-08	8.47117e-06	-1.09398	0.201002	79.8709	78.3536	33.561	22.0047	79.1122	27.7829
Det1	7	78821547	78847263	ENSMUSG00000030610	0.000589006	0.0192573	-1.09389	0.318304	13.5238	13.9136	6.52957	3.38434	13.7187	4.95696
Pcgf5	19	36348309	36460970	ENSMUSG00000024805	0.000229558	0.00926104	-1.08933	0.295689	121.949	96.449	49.8048	28.1224	109.199	38.9636
Snx27	3	94497544	94582716	ENSMUSG00000028136	9.71437e-08	1.44863e-05	-1.08385	0.203274	141.465	101.022	36.9928	46.4968	121.244	41.7448
Gen1	12	11238920	11265801	ENSMUSG00000051235	0.000848962	0.02537	-1.07865	0.323307	15.5298	14.8096	4.21392	6.60769	15.1697	5.41081
Hist3h2a	11	58954685	58956830	ENSMUSG00000078851	0.017988	0.199306	-1.0705	0.452476	30.5195	41.6145	8.29797	18.9081	36.067	13.603
Dmrtc2	7	24870057	24877651	ENSMUSG00000011349	8.5281e-09	1.76759e-06	-1.06279	0.184586	204.169	272.583	76.7102	91.1521	238.376	83.9312
Dnlz	2	26348121	26352110	ENSMUSG00000075467	2.9191e-06	0.000278263	-1.0584	0.226327	19.3037	21.8052	8.54834	6.23048	20.5545	7.38941
Tril	6	53815468	53820830	ENSMUSG00000043496	0.00421198	0.0773006	-1.05042	0.367044	2.00191	2.22675	0.5816	0.977306	2.11433	0.779453
Cntd1	11	101279012	101296317	ENSMUSG00000078653	0.00682247	0.106006	-1.04766	0.387248	204.232	252.835	57.0957	117.127	228.533	87.1112
Dnah7c	1	46425592	46807476	ENSMUSG00000101337	0.0101462	0.138587	-1.04658	0.407103	25.2235	21.3527	5.61037	12.3282	23.2881	8.96927
Zik1	7	10487229	10495394	ENSMUSG00000030393	0.000643652	0.0205097	-1.04591	0.306493	4.65841	4.67637	1.95092	1.44324	4.66739	1.69708
Car7	8	104534689	104550343	ENSMUSG00000031883	0.00053674	0.0178586	-1.04429	0.301668	14.3504	14.8084	5.99338	4.59901	14.5794	5.29619
Selenoo	15	89089084	89100340	ENSMUSG00000035757	8.14266e-05	0.00405196	-1.0437	0.264888	23.091	36.5101	11.8659	9.26261	29.8005	10.5642
Nell2	15	95219451	95528706	ENSMUSG00000022454	7.14472e-06	0.000575631	-1.03957	0.231564	44.8445	53.9742	14.6445	21.743	49.4093	18.1938
Pfkfb2	1	130689182	130729253	ENSMUSG00000026409	7.67984e-06	0.000608782	-1.03505	0.231352	23.1765	31.2502	8.76603	10.9554	27.2133	9.86073
Prepl	17	85063477	85090267	ENSMUSG00000024127	1.89514e-07	2.6429e-05	-1.03366	0.198424	33.0307	34.4327	12.0442	12.5686	33.7317	12.3064
Ufl1	4	25248600	25281821	ENSMUSG00000040359	0.00211983	0.0479871	-1.03325	0.336245	152.514	160.073	41.2354	78.9199	156.293	60.0776
Prelid3a	18	67464849	67480581	ENSMUSG00000024530	0.000498519	0.0169554	-1.02903	0.295567	8.60426	13.0314	3.64201	4.11934	10.8178	3.88068
Kbtbd8	6	95117240	95129790	ENSMUSG00000030031	0.000825921	0.0249455	-1.02836	0.307528	12.2809	21.0519	5.23305	6.63348	16.6664	5.93327
Fam83h	15	76001093	76014336	ENSMUSG00000046761	0.0122714	0.156365	-1.02803	0.410515	2.05785	4.58725	1.15463	1.0934	3.32255	1.12402
Bud13	9	46283008	46299110	ENSMUSG00000032077	0.000437434	0.0153217	-1.02784	0.292299	33.4418	29.9528	11.4435	11.7431	31.6973	11.5933
Gnao1	8	93809966	93969388	ENSMUSG00000031748	6.39662e-05	0.00336075	-1.02263	0.255806	88.3844	74.8462	23.6896	37.9519	81.6153	30.8207
4930469K13Rik	11	33973961	34098554	ENSMUSG00000085684	5.49879e-06	0.000468787	-1.01916	0.224246	232.64	252.461	74.1289	108.519	242.55	91.3239
Paqr4	17	23736186	23740330	ENSMUSG00000023909	0.00693758	0.107278	-1.01734	0.376816	5.98957	4.62007	2.81195	1.34218	5.30482	2.07707
Kdm5b	1	134560171	134635285	ENSMUSG00000042207	1.15821e-07	1.66031e-05	-1.01472	0.191458	162.193	195.059	66.4479	65.8661	178.626	66.157
Ccp110	7	118712552	118737024	ENSMUSG00000033904	0.0107659	0.144004	-1.01005	0.396064	182.463	207.679	49.796	106.263	195.071	78.0293
Zkscan7	9	122885685	122898618	ENSMUSG00000063488	0.0071583	0.109715	-1.00932	0.375298	23.5029	22.9673	6.02409	12.5173	23.2351	9.27069
Gml2	15	74819071	74834871	ENSMUSG00000068600	1.75888e-05	0.00120673	-1.00823	0.234828	244.451	295.654	125.367	80.7461	270.053	103.057
4930524B15Rik	11	31965592	31979651	ENSMUSG00000020299	5.06827e-08	8.24688e-06	-1.00756	0.184911	146.973	166.6	54.5954	62.9275	156.787	58.7614
Zfr2	10	81233155	81252123	ENSMUSG00000034949	0.00309906	0.0621794	-1.00606	0.340145	15.8687	18.6544	7.33687	5.63816	17.2615	6.48752
Suox	10	128669894	128674073	ENSMUSG00000049858	0.00146891	0.0369139	-1.00276	0.315257	7.44562	7.14895	2.08435	3.59637	7.29729	2.84036
Tyw5	1	57388237	57407101	ENSMUSG00000048495	0.000727028	0.022624	-1.00244	0.296652	47.9171	40.5074	15.0308	18.2352	44.2123	16.633
Mtg2	2	180070588	180085902	ENSMUSG00000039069	1.86754e-05	0.00126207	-0.996736	0.232873	28.3418	36.4925	12.802	11.5647	32.4172	12.1834
Tcaim	9	122805539	122836334	ENSMUSG00000046603	3.14868e-05	0.00190873	-0.99662	0.239432	21.3641	33.6426	10.5897	9.72007	27.5033	10.1549
Mreg	1	72159442	72212307	ENSMUSG00000039395	0.00127602	0.0338752	-0.995554	0.309052	48.3257	43.609	12.9319	23.4037	45.9674	18.1678
Tmem101	11	102152546	102156404	ENSMUSG00000020921	0.000439145	0.0153578	-0.986865	0.280729	35.328	34.7975	14.1187	12.684	35.0627	13.4013
H2afx	9	44334694	44336077	ENSMUSG00000049932	4.96381e-05	0.00274187	-0.983	0.242278	370.28	483.504	199.425	132.324	426.892	165.875
Sarm1	11	78472330	78497754	ENSMUSG00000050132	0.00677009	0.105337	-0.978167	0.361221	5.82807	6.41035	3.17523	1.73887	6.11921	2.45705
Rfx5	3	94954075	94961561	ENSMUSG00000005774	0.0049004	0.0856887	-0.972653	0.345708	17.0206	16.2724	5.69932	7.25295	16.6465	6.47614
Calm2	17	87433412	87446935	ENSMUSG00000036438	0.00707558	0.108965	-0.971951	0.360882	2916.47	3195.5	838.027	1676.05	3055.98	1257.04
Col17a1	19	47646344	47692094	ENSMUSG00000025064	0.0172744	0.194064	-0.968154	0.406648	3.58688	3.29774	1.6367	1.08709	3.44231	1.36189
Terb2	2	122186272	122206397	ENSMUSG00000027229	0.000506106	0.0171423	-0.96655	0.277943	32.0119	27.4436	9.94236	13.4227	29.7277	11.6825
4921524J17Rik	8	85408759	85432833	ENSMUSG00000036934	0.000412115	0.0146836	-0.965805	0.273429	101.923	119.619	44.6502	41.5044	110.771	43.0773
Ptbp2	3	119718742	119784466	ENSMUSG00000028134	5.73457e-06	0.000481619	-0.962525	0.212199	154.162	170.456	57.0364	70.6717	162.309	63.8541
Hus1b	13	30946573	30947759	ENSMUSG00000076430	0.00404833	0.0752756	-0.959531	0.333823	13.8543	14.6522	5.0659	6.15062	14.2533	5.60826
Ttc8	12	98920574	98983238	ENSMUSG00000021013	0.000868809	0.0257587	-0.957419	0.287523	33.757	47.426	14.633	16.9097	40.5915	15.7713
Zfp113	5	138139702	138155744	ENSMUSG00000037007	0.0107876	0.144209	-0.957259	0.375468	10.4581	19.5752	6.04574	5.21004	15.0166	5.62789
Stox1	10	62659043	62726128	ENSMUSG00000036923	0.0016306	0.0399117	-0.956112	0.303491	27.6903	19.6611	8.99047	9.37555	23.6757	9.18301
Sephs2	7	127271879	127274055	ENSMUSG00000049091	0.000109821	0.00514337	-0.955546	0.247051	372.662	461.572	132.995	201.413	417.117	167.204
Npm2	14	70647302	70653084	ENSMUSG00000047911	0.010631	0.142707	-0.953778	0.373357	15.5647	9.71589	5.39533	4.34058	12.6403	4.86795
Golga2	2	32287384	32307921	ENSMUSG00000002546	2.08483e-05	0.00137721	-0.950657	0.223389	79.6037	88.3231	27.868	39.6116	83.9634	33.7398
Xrcc5	1	72307421	72394952	ENSMUSG00000026187	0.00554789	0.0920925	-0.947883	0.34178	37.4144	36.6138	10.5535	20.5054	37.0141	15.5294
Wdr41	13	94976344	95023314	ENSMUSG00000042015	4.95376e-06	0.000435468	-0.94767	0.207516	40.8337	36.5774	17.8711	13.2083	38.7056	15.5397
Exd2	12	80463095	80500227	ENSMUSG00000032705	3.63982e-05	0.00215264	-0.945608	0.229004	116.194	123.046	38.3781	59.109	119.62	48.7435
Echdc1	10	29313166	29347469	ENSMUSG00000019883	0.00647332	0.102341	-0.938888	0.344826	75.6503	97.8247	25.407	46.8521	86.7375	36.1295
Ahcyl1	3	107663118	107696560	ENSMUSG00000027893	6.62034e-05	0.0034542	-0.932501	0.233737	45.0878	44.1134	16.5221	19.5967	44.6006	18.0594
Dync2li1	17	84626496	84655558	ENSMUSG00000024253	0.000265498	0.0103774	-0.931037	0.2553	84.494	129.45	48.317	37.001	106.972	42.659
Tm2d3	7	65691169	65701913	ENSMUSG00000078681	0.000431579	0.0151401	-0.92993	0.264186	103.542	123.826	59.1047	35.4906	113.684	47.2977
Chd3os	11	69340461	69342641	ENSMUSG00000043419	0.000241535	0.00959409	-0.929617	0.253228	33.486	51.3996	19.0675	14.7695	42.4428	16.9185
Zfp606	7	12478293	12496235	ENSMUSG00000030386	0.000203213	0.00836593	-0.926981	0.249525	9.7452	11.5477	5.47558	3.38035	10.6465	4.42797
Nr2c2	6	92091390	92174294	ENSMUSG00000005893	8.52072e-06	0.000659247	-0.920316	0.206735	45.3845	41.0821	16.6294	18.7175	43.2333	17.6734
Asz1	6	18050964	18109061	ENSMUSG00000010796	2.81847e-05	0.00172561	-0.918101	0.21924	102.161	129.494	47.86	46.3292	115.828	47.0946
Dlat	9	50634633	50659780	ENSMUSG00000000168	0.000293271	0.011173	-0.91684	0.253189	176.697	224.843	66.4404	100.527	200.77	83.4839
Fra10ac1	19	38188481	38224138	ENSMUSG00000054237	1.36717e-05	0.000983663	-0.916758	0.210794	57.1546	64.8101	27.3342	22.7817	60.9824	25.058
Lgr6	1	134983301	135105276	ENSMUSG00000042793	0.00052864	0.0176659	-0.914248	0.263791	11.2669	13.0105	3.9065	6.32953	12.1387	5.11801
Wdr35	12	8973892	9028847	ENSMUSG00000066643	0.00471985	0.0834694	-0.910426	0.322211	124.357	135.954	39.4625	73.009	130.156	56.2358
Plekhg4	8	105373274	105382862	ENSMUSG00000014782	0.000129114	0.00592874	-0.909641	0.237619	21.1525	27.7201	8.36798	11.9497	24.4363	10.1588
Cry1	10	85131700	85185064	ENSMUSG00000020038	0.000409741	0.0146238	-0.906526	0.256535	106.407	118.485	40.2314	53.6749	112.446	46.9531
Stxbp1	2	32787602	32847245	ENSMUSG00000026797	2.54383e-05	0.00158452	-0.902574	0.214344	42.6254	57.8862	18.1636	23.5101	50.2558	20.8368
Fignl1	11	11787431	11808962	ENSMUSG00000035455	0.00215932	0.0485407	-0.898332	0.292865	119.171	115.604	36.9564	65.0788	117.387	51.0176
Nprl3	11	32225628	32267707	ENSMUSG00000020289	0.00178131	0.0420517	-0.897893	0.287376	93.3369	112.96	33.151	55.4993	103.149	44.3251
Tex30	1	44086613	44102441	ENSMUSG00000026049	2.05161e-06	0.000206035	-0.887549	0.18692	584.769	731.793	277.64	274.978	658.281	276.309
Cd82	2	93419111	93463140	ENSMUSG00000027215	0.00319907	0.0635626	-0.886972	0.300879	34.742	30.6133	15.2724	12.3814	32.6776	13.8269
Dnpep	1	75307896	75317990	ENSMUSG00000026209	2.00257e-06	0.000203793	-0.883406	0.185856	325.348	334.924	123.768	158.35	330.136	141.059
Gfm1	3	67430096	67476529	ENSMUSG00000027774	0.00473654	0.0834694	-0.883305	0.312738	64.5731	66.6448	20.5695	37.6212	65.609	29.0953
Taf2	15	55015129	55072152	ENSMUSG00000037343	1.77599e-06	0.000183211	-0.882149	0.184651	68.6798	69.2147	28.1895	30.4092	68.9473	29.2994
Mageb3	2	121953752	121956092	ENSMUSG00000074881	0.00476566	0.0837214	-0.88055	0.311979	7.69203	7.99866	2.46074	4.50079	7.84535	3.48077
Lysmd4	7	67222544	67307330	ENSMUSG00000043831	0.00119727	0.0326896	-0.88052	0.271805	14.7056	19.2563	6.28925	8.1272	16.9809	7.20823
Cfb	17	34856374	34862518	ENSMUSG00000090231	0.00458636	0.0820388	-0.879978	0.310427	14.8023	11.9653	7.67704	4.16116	13.3838	5.9191
Tdrd12	7	35469098	35537745	ENSMUSG00000030491	0.00739014	0.112203	-0.879908	0.328479	103.04	127.159	36.1669	65.6012	115.1	50.8841
Exog	9	119444904	119465517	ENSMUSG00000042787	0.00361628	0.0693081	-0.877434	0.301542	7.37136	7.76188	2.40811	4.30582	7.56662	3.35697
Ddx28	8	106009621	106011882	ENSMUSG00000045538	0.000104737	0.00498151	-0.877225	0.226127	25.127	23.5887	10.3567	10.4082	24.3579	10.3825
Poc1a	9	106281061	106350521	ENSMUSG00000023345	2.00149e-05	0.00132993	-0.875257	0.205232	66.4858	84.3143	30.85	33.1983	75.4	32.0241
Ankrd45	1	161142691	161170498	ENSMUSG00000044835	0.000931765	0.0271618	-0.873448	0.263853	56.9114	56.1709	26.2012	22.3264	56.5412	24.2638
Cpn1	19	43956307	43986556	ENSMUSG00000025196	0.00018366	0.00769545	-0.871438	0.232974	23.509	24.8894	9.58708	11.2266	24.1992	10.4068
Dut	2	125247190	125258608	ENSMUSG00000027203	0.00102188	0.0290845	-0.871364	0.265301	183.667	208.365	65.7099	107.284	196.016	86.497
Kcnmb1	11	33963013	33973641	ENSMUSG00000020155	0.0100115	0.137329	-0.869074	0.337448	3.39716	2.99223	1.0803	1.73082	3.1947	1.40556
Mlycd	8	119394878	119411102	ENSMUSG00000074064	8.05098e-05	0.00401805	-0.868294	0.220218	23.9159	26.1116	13.2523	8.72616	25.0137	10.9892
Ublcp1	11	44454571	44470498	ENSMUSG00000041231	0.000182117	0.0076761	-0.865496	0.231254	81.0331	112.56	40.5534	41.8674	96.7966	41.2104
Stmn1	4	134468320	134473843	ENSMUSG00000028832	4.89397e-06	0.000435293	-0.865197	0.189351	902.897	1044.16	394.224	446.169	973.529	420.196
Iars2	1	185284726	185329396	ENSMUSG00000026618	1.12221e-05	0.000828526	-0.864406	0.196806	39.9454	45.9859	17.5773	19.5171	42.9656	18.5472
Slc47a2	11	61301631	61342860	ENSMUSG00000069855	0.00431446	0.0788978	-0.860974	0.301651	61.2155	69.1405	21.2458	37.4503	65.178	29.348
Thoc5	11	4895320	4928867	ENSMUSG00000034274	6.78001e-05	0.00352936	-0.860665	0.216037	79.359	80.6412	35.5953	33.8072	80.0001	34.7012
Capn10	1	92934376	92947941	ENSMUSG00000026270	0.0125138	0.158382	-0.85943	0.344142	88.3294	83.6087	26.7085	52.1101	85.9691	39.4093
Abraxas1	5	100805192	100820965	ENSMUSG00000035234	0.00123525	0.0333015	-0.858204	0.265647	33.847	39.3306	20.606	12.2046	36.5888	16.4053
Ttc26	6	38381469	38427647	ENSMUSG00000056832	0.0017771	0.0420252	-0.85729	0.274319	37.5451	52.2164	16.8494	21.9799	44.8807	19.4147
Sec23a	12	58958383	59012017	ENSMUSG00000020986	0.000145801	0.00650976	-0.856168	0.225419	78.767	92.8833	45.4525	30.5305	85.8252	37.9915
Sipa1l2	8	125418063	125569808	ENSMUSG00000001995	0.000637781	0.0204379	-0.853706	0.249986	14.789	8.83716	4.8553	5.13399	11.8131	4.99464
Mdc1	17	35841515	35859670	ENSMUSG00000061607	0.000797618	0.0242854	-0.851533	0.253915	148.467	135.909	48.8058	79.181	142.188	63.9934
Cox15	19	43733254	43753000	ENSMUSG00000040018	0.00377244	0.0714992	-0.850823	0.293733	24.6058	19.9307	12.9365	7.26862	22.2682	10.1026
Zc3h8	2	128926268	128944077	ENSMUSG00000027387	0.0153659	0.179682	-0.849705	0.350591	23.0357	28.4601	15.7867	7.97448	25.7479	11.8806
Hfm1	5	106840192	106926321	ENSMUSG00000043410	2.18383e-05	0.00142593	-0.849701	0.200155	47.0258	60.3582	20.7249	26.3377	53.692	23.5313
Stat5a	11	100859351	100885169	ENSMUSG00000004043	0.000938763	0.0272954	-0.848971	0.256621	9.86335	8.86995	4.05893	4.14459	9.36665	4.10176
Eme2	17	24888486	24895087	ENSMUSG00000073436	0.00729972	0.111346	-0.846591	0.315556	49.8124	52.0811	16.5072	30.3561	50.9468	23.4317
Nup54	5	92415540	92435219	ENSMUSG00000034826	0.00232197	0.050733	-0.843709	0.277023	69.0696	85.9809	38.5967	29.8731	77.5253	34.2349
Bcl11a	11	24078056	24174123	ENSMUSG00000000861	0.00254538	0.0542502	-0.843147	0.279383	10.0475	8.15306	3.42386	4.64971	9.10029	4.03678
Qsox2	2	26208637	26237525	ENSMUSG00000036327	5.08046e-06	0.000443408	-0.842989	0.184808	95.455	120.962	49.5309	45.463	108.209	47.497
Nudc	4	133532542	133545996	ENSMUSG00000028851	5.62644e-06	0.000476077	-0.838725	0.184743	599.684	670.873	303.239	260.945	635.279	282.092
Ccar2	14	70138177	70153811	ENSMUSG00000033712	0.000222537	0.00904237	-0.838526	0.227123	86.5061	108.545	35.884	51.4896	97.5258	43.6868
Creld1	6	113483297	113493343	ENSMUSG00000030284	0.014567	0.173483	-0.838021	0.343034	11.7647	13.8162	6.87491	4.62765	12.7905	5.75128
Tdrd9	12	111971559	112068854	ENSMUSG00000054003	0.000791794	0.0241733	-0.835031	0.248843	123.308	160.476	51.5505	76.0574	141.892	63.804
Wdr6	9	108572311	108578739	ENSMUSG00000066357	6.06511e-05	0.00325743	-0.834141	0.208002	30.3128	45.0168	16.701	16.2148	37.6648	16.4579
Ddx4	13	112598333	112652475	ENSMUSG00000021758	0.000268452	0.0104401	-0.83373	0.228796	641.535	778.232	259.851	381.781	709.884	320.816
Nabp2	10	128401395	128411492	ENSMUSG00000025374	0.0169971	0.192228	-0.833651	0.34928	71.6466	71.7489	22.7317	44.8478	71.6978	33.7898
Rad1	15	10486018	10499063	ENSMUSG00000022248	0.000279063	0.0107587	-0.832376	0.229052	42.0041	44.5636	16.5833	22.4548	43.2838	19.519
2310033P09Rik	11	59208321	59210738	ENSMUSG00000020441	0.000317366	0.0118511	-0.8312	0.230844	44.8968	37.8129	18.4047	18.3921	41.3548	18.3984
Fanca	8	123268300	123318576	ENSMUSG00000032815	0.00810417	0.119745	-0.830902	0.31382	39.3068	25.1436	17.6625	11.1307	32.2252	14.3966
Taf1b	12	24498359	24558539	ENSMUSG00000059669	0.00312126	0.0624584	-0.829509	0.280663	114.894	134.682	43.0966	71.9236	124.788	57.5101
Cdk5rap1	2	154335380	154373010	ENSMUSG00000027487	0.00583489	0.0951095	-0.825931	0.299585	18.2146	16.6144	6.1732	9.85189	17.4145	8.01255
Rhpn1	15	75704280	75714410	ENSMUSG00000022580	0.00166797	0.0403026	-0.824307	0.262205	37.1706	41.251	13.7861	22.5005	39.2108	18.1433
Pogk	1	166384622	166409863	ENSMUSG00000040596	0.0111252	0.146701	-0.823386	0.324328	15.2584	13.5482	9.00955	4.64786	14.4033	6.8287
Helq	5	100762145	100798598	ENSMUSG00000035266	0.00745131	0.112904	-0.821034	0.306817	28.4538	29.7337	10.7762	15.9344	29.0937	13.3553
Radil	5	142484839	142551098	ENSMUSG00000029576	0.00110971	0.031105	-0.820129	0.251487	67.2514	108.943	38.838	38.51	88.0973	38.674
Pfkfb4	9	108991778	109032228	ENSMUSG00000025648	0.00605016	0.0977021	-0.819936	0.298696	29.6085	34.956	11.0446	19.1123	32.2822	15.0784
Uap1	1	170141938	170174957	ENSMUSG00000026670	0.00190441	0.0443241	-0.819079	0.263815	43.3062	35.4948	18.2899	17.1488	39.4005	17.7194
Rpusd4	9	35267865	35277731	ENSMUSG00000032044	0.0179396	0.199258	-0.8187	0.345901	20.8074	26.2574	13.3566	8.31721	23.5324	10.8369
Cep78	19	15955774	15984989	ENSMUSG00000041491	2.4571e-05	0.00156368	-0.815409	0.193284	47.9663	57.7502	23.3923	24.3952	52.8583	23.8938
Atp11a	8	12757014	12868728	ENSMUSG00000031441	0.00833126	0.121205	-0.814152	0.308585	44.9148	53.6783	16.8001	29.5797	49.2966	23.1899
Tmem170	8	111863038	111876750	ENSMUSG00000031953	0.00212816	0.0481274	-0.814116	0.265034	17.4279	25.4809	8.12735	11.2815	21.4544	9.70442
Nae1	8	104511028	104534637	ENSMUSG00000031878	0.00131215	0.0345086	-0.813865	0.25328	156.275	212.244	68.8861	99.4883	184.26	84.1872
Fbxo7	10	86021972	86051873	ENSMUSG00000001786	2.17123e-05	0.00142181	-0.813357	0.191535	99.1495	125.879	47.2249	54.6771	112.514	50.951
Alyref2	1	171503478	171504750	ENSMUSG00000060244	0.0137848	0.167614	-0.810683	0.329168	11.8843	12.7465	6.02273	5.20546	12.3154	5.6141
Mrpl24	3	87919506	87923672	ENSMUSG00000019710	0.00754377	0.113923	-0.810561	0.303372	203.029	212.728	70.815	126.895	207.879	98.8549
Tfdp1	8	13338751	13378448	ENSMUSG00000038482	1.84747e-05	0.00125717	-0.810443	0.189242	142.433	110.763	53.3336	61.5596	126.598	57.4466
Hcfc1r1	17	23673596	23675227	ENSMUSG00000023904	0.000523924	0.0176138	-0.809509	0.233408	85.0069	129.778	52.0912	44.1131	107.392	48.1021
Emsy	7	98587137	98656783	ENSMUSG00000035401	4.69227e-05	0.0026502	-0.806934	0.198242	62.268	55.1281	28.7363	25.0303	58.698	26.8833
Smarcb1	10	75896769	75921617	ENSMUSG00000000902	1.57367e-05	0.00110411	-0.806895	0.186863	116.653	151.774	60.9344	60.8985	134.213	60.9165
Myd88	9	119335934	119341411	ENSMUSG00000032508	8.74494e-05	0.00432079	-0.804787	0.205145	50.2799	50.3621	20.6408	25.8099	50.321	23.2254
Sirt2	7	28766735	28788661	ENSMUSG00000015149	1.66294e-05	0.00115954	-0.80435	0.186801	188.592	210.337	79.4356	105.199	199.464	92.3172
Spdl1	11	34809190	34833641	ENSMUSG00000069910	0.00300513	0.0606719	-0.802839	0.27057	22.0276	29.8531	9.75295	14.2085	25.9404	11.9807
Ube2t	1	134962565	134974162	ENSMUSG00000026429	0.000838279	0.025184	-0.801731	0.240051	283.766	368.624	123.787	178.968	326.195	151.378
Ankrd31	13	96748272	96910039	ENSMUSG00000109561	0.012692	0.159538	-0.801377	0.321541	69.6035	78.022	25.0206	46.0032	73.8128	35.5119
Atg4d	9	21265293	21277772	ENSMUSG00000002820	0.0021983	0.0490752	-0.800277	0.261354	71.1742	77.2073	26.688	43.7034	74.1908	35.1957
Ccdc155	7	45183624	45204892	ENSMUSG00000038292	0.000268951	0.0104401	-0.799313	0.21938	133.899	183.278	63.3193	82.4716	158.588	72.8955
Rnf8	17	29614790	29641664	ENSMUSG00000090083	0.000884538	0.0260881	-0.798926	0.240287	55.8582	68.4689	29.6184	27.4585	62.1635	28.5384
Msh4	3	153857149	153906138	ENSMUSG00000005493	4.89698e-05	0.00272494	-0.798414	0.19663	43.2289	46.202	18.7947	22.6476	44.7155	20.7212
Tefm	11	80136678	80142175	ENSMUSG00000046909	0.00458355	0.0820388	-0.795988	0.280779	26.565	38.5566	17.5894	12.4393	32.5608	15.0144
Tmem159	7	120102353	120120992	ENSMUSG00000030917	0.00528648	0.0897304	-0.795925	0.285376	31.4205	30.8417	19.3492	10.7039	31.1311	15.0266
BC052040	2	115581716	115778768	ENSMUSG00000040282	0.00552828	0.0919698	-0.79051	0.284917	8.35903	7.91665	4.5691	3.12709	8.13784	3.8481
Pdhb	14	8165996	8173025	ENSMUSG00000021748	2.08087e-05	0.00137721	-0.789543	0.185512	421.597	494.583	206.693	218.913	458.09	212.803
Fanci	7	79391929	79450264	ENSMUSG00000039187	0.0080798	0.119698	-0.788532	0.297703	23.136	28.4512	9.16039	15.5897	25.7936	12.375
Rad18	6	112619850	112696686	ENSMUSG00000030254	2.38303e-05	0.00152475	-0.788098	0.186505	188.637	198.087	85.8665	94.72	193.362	90.2932
Wdr17	8	54629055	54887184	ENSMUSG00000039375	0.00720436	0.110272	-0.787101	0.292902	33.1577	29.5881	11.3678	18.7593	31.3729	15.0635
Trmt61a	12	111678105	111683902	ENSMUSG00000060950	0.0164791	0.188298	-0.783833	0.326852	10.9577	13.3524	6.79894	4.70176	12.155	5.75035
Ncaph	2	127103809	127133954	ENSMUSG00000034906	0.010168	0.138801	-0.782686	0.30454	26.1395	41.2588	18.798	12.6017	33.6991	15.6998
Pcm1	8	41239752	41332344	ENSMUSG00000031592	0.000173505	0.0073959	-0.781773	0.208208	113.462	127.261	46.797	68.0183	120.361	57.4076
Robo2	16	73892306	74411825	ENSMUSG00000052516	0.0179485	0.199259	-0.779716	0.329456	5.55334	7.32501	2.95821	3.03592	6.43917	2.99707
Ptprq	10	107517049	107720051	ENSMUSG00000035916	0.00947662	0.13224	-0.779505	0.300461	2.84524	3.76833	1.21192	1.95127	3.30679	1.5816
Mettl17	14	51884842	51893039	ENSMUSG00000004561	0.00403071	0.0751334	-0.778811	0.27082	37.5425	36.3421	13.4675	22.4032	36.9423	17.9353
Nhej1	1	74967139	75125200	ENSMUSG00000026162	0.0108839	0.145153	-0.776163	0.304808	32.6499	41.9656	16.7001	18.2162	37.3077	17.4581
Ift27	15	78159465	78174108	ENSMUSG00000016637	0.00267505	0.0564284	-0.774461	0.257913	92.6784	87.8304	33.2973	54.639	90.2544	43.9681
Polr3c	3	96711490	96727628	ENSMUSG00000028099	0.000153109	0.00671657	-0.774377	0.204539	71.2946	75.3131	33.1804	36.179	73.3038	34.6797
Atr	9	95857597	95951781	ENSMUSG00000032409	2.74233e-05	0.00168355	-0.773586	0.184456	121.17	135.153	53.6225	68.4277	128.161	61.0251
Ppp5c	7	17004640	17027924	ENSMUSG00000003099	0.006231	0.0997887	-0.77355	0.282795	164.66	209.156	68.9814	111.806	186.908	90.3938
Meiob	17	24804382	24839787	ENSMUSG00000024155	0.00122851	0.0331992	-0.773115	0.239193	45.7582	68.3142	29.9508	23.3941	57.0362	26.6725
Stap2	17	55997081	56005570	ENSMUSG00000038781	0.0103969	0.140735	-0.770568	0.300728	11.9188	14.7297	5.37351	7.33732	13.3242	6.35542
Ppil3	1	58430994	58445486	ENSMUSG00000026035	0.00137727	0.0353584	-0.770331	0.240776	62.6834	54.2425	23.3647	32.7716	58.463	28.0681
Setd6	8	95715881	95719010	ENSMUSG00000031671	0.017665	0.196692	-0.770234	0.324642	29.0395	39.1804	19.2858	13.2505	34.1099	16.2681
Prpf40b	15	99295087	99317018	ENSMUSG00000023007	0.000299515	0.0113155	-0.769642	0.21286	97.0408	88.1115	39.3539	49.0341	92.5762	44.194
Frs2	10	117069427	117148534	ENSMUSG00000020170	0.0154269	0.180209	-0.767977	0.317058	11.6156	17.4476	8.64491	5.29221	14.5316	6.96856
Gins1	2	150905400	150931280	ENSMUSG00000027454	0.00103736	0.0293684	-0.767892	0.2341	93.8857	113.448	40.7089	59.2173	103.667	49.9631
Tldc1	8	119760076	119778416	ENSMUSG00000034105	0.0119951	0.153885	-0.766882	0.305252	13.454	22.4561	7.18689	9.51506	17.955	8.35097
Nek4	14	30951486	30987439	ENSMUSG00000021918	0.0124762	0.157995	-0.766461	0.306783	83.3862	88.766	30.5638	55.0361	86.0761	42.8
Mbtd1	11	93885852	93946985	ENSMUSG00000059474	0.00681545	0.10597	-0.765163	0.282794	77.666	56.409	25.0948	39.7649	67.0375	32.4299
Rab8b	9	66843664	66919687	ENSMUSG00000036943	0.0080964	0.119745	-0.764581	0.288736	22.3135	27.5515	9.17767	15.2757	24.9325	12.2267
Adat1	8	111966908	111992302	ENSMUSG00000031949	0.0016327	0.0399183	-0.761976	0.241897	13.3885	15.7223	5.60319	8.60137	14.5554	7.10228
Ppid	3	79591342	79603650	ENSMUSG00000027804	0.000331435	0.0122952	-0.75956	0.211612	189.59	208.046	92.7444	97.9283	198.818	95.3363
Gab2	7	97081586	97308946	ENSMUSG00000004508	5.6219e-05	0.0030458	-0.759382	0.188519	43.8644	49.3042	25.0776	19.8773	46.5843	22.4775
Spg7	8	123062942	123097760	ENSMUSG00000000738	0.00132413	0.0345578	-0.758404	0.236212	76.3104	54.3305	27.7714	34.4353	65.3204	31.1034
Zfp523	17	28177207	28205886	ENSMUSG00000024220	0.00399205	0.0748451	-0.757782	0.263229	45.9352	32.6225	15.244	22.6916	39.2789	18.9678
Pcnx4	12	72536383	72580119	ENSMUSG00000034501	0.014039	0.169487	-0.757328	0.308325	17.1522	21.8144	12.4277	6.9644	19.4833	9.69606
Tvp23b	11	62879455	62916780	ENSMUSG00000014177	0.00203667	0.0466658	-0.756021	0.245077	69.2874	64.9262	38.5344	27.0449	67.1068	32.7896
Dhrs11	11	84820856	84828994	ENSMUSG00000034449	0.00110214	0.0309312	-0.753936	0.231052	46.3279	48.9072	20.1507	26.1696	47.6176	23.1601
Socs2	10	95385362	95417180	ENSMUSG00000020027	0.00438314	0.0796653	-0.750817	0.26352	53.2327	32.6214	19.4197	20.9281	42.9271	20.1739
Zfp24	18	24009702	24020810	ENSMUSG00000051469	0.000349134	0.0128254	-0.750513	0.209886	48.3583	55.3633	25.01	25.1004	51.8608	25.0552
2005-03-01	19	37207543	37222139	ENSMUSG00000023307	0.00452522	0.0813963	-0.749912	0.264145	33.5187	20.2276	13.8883	11.4427	26.8732	12.6655
Cul9	17	46500572	46546388	ENSMUSG00000040327	0.000552754	0.0182838	-0.749309	0.216952	24.8081	30.214	11.246	15.6674	27.511	13.4567
Adprh	16	38445399	38452689	ENSMUSG00000002844	0.00839158	0.121605	-0.747878	0.283728	159.159	184.085	64.0066	107.969	171.622	85.9877
Pja2	17	64281005	64331916	ENSMUSG00000024083	5.26676e-05	0.00287407	-0.746956	0.184732	61.8827	63.5155	34.8365	26.663	62.6991	30.7497
Ddx39	8	83715177	83726892	ENSMUSG00000005481	6.87552e-05	0.00354749	-0.74596	0.187401	263.783	324.071	141.732	142.832	293.927	142.282
Dcdc2a	13	25056004	25210706	ENSMUSG00000035910	0.00574119	0.0940573	-0.745904	0.270039	19.5552	24.2721	8.57725	13.0777	21.9137	10.8275
Fbxo44	4	148152800	148160482	ENSMUSG00000029001	0.00867088	0.124297	-0.745479	0.284017	24.521	28.6279	15.8798	10.4453	26.5745	13.1626
Nup205	6	35177421	35247596	ENSMUSG00000038759	0.00715327	0.109715	-0.744192	0.27669	130.621	155.096	54.062	89.0514	142.859	71.5567
Ripor1	8	105605255	105622219	ENSMUSG00000038604	0.0063865	0.101323	-0.743381	0.272576	14.7362	9.70917	7.1042	4.78807	12.2227	5.94613
Syt17	7	118380717	118448222	ENSMUSG00000058420	0.0173709	0.194419	-0.741748	0.311821	15.6382	12.4606	7.7451	5.99589	14.0494	6.87049
Skap2	6	51857422	52012549	ENSMUSG00000059182	0.00215453	0.0484812	-0.740951	0.241505	68.6071	76.6352	28.3781	44.2938	72.6212	36.3359
Agk	6	40325172	40396762	ENSMUSG00000029916	0.000241321	0.00959409	-0.740845	0.201794	59.1512	58.2797	33.6333	24.508	58.7155	29.0706
Parp8	13	116854820	117025537	ENSMUSG00000021725	0.0083486	0.121205	-0.740684	0.280814	7.96613	8.4148	4.22312	3.78778	8.19046	4.00545
Ptprm	17	66666947	67354457	ENSMUSG00000033278	0.0165854	0.189186	-0.739741	0.308769	10.3893	10.863	3.85758	6.99799	10.6261	5.42778
Polr2b	5	77310147	77349324	ENSMUSG00000029250	0.00884125	0.125799	-0.738555	0.282092	81.1938	91.4	56.0472	31.77	86.2969	43.9086
Rad23a	8	84834019	84840665	ENSMUSG00000003813	0.0157428	0.182578	-0.738305	0.305738	185.49	248.182	81.6566	135.506	216.836	108.581
Ccdc15	9	37275835	37348432	ENSMUSG00000034303	0.00280691	0.0579352	-0.737789	0.246907	15.593	14.804	8.17663	6.78426	15.1985	7.48044
Snrnp25	11	32205415	32208984	ENSMUSG00000040767	0.00426927	0.0781615	-0.737283	0.258012	73.0568	110.53	38.7216	50.1806	91.7936	44.4511
Ccdc18	5	108132875	108233628	ENSMUSG00000056531	0.00126217	0.0337523	-0.734906	0.227917	43.8522	43.3548	19.7952	23.2276	43.6035	21.5114
Setx	2	29124181	29182471	ENSMUSG00000043535	0.000101996	0.00490273	-0.734794	0.189097	372.154	441.688	173.194	229.767	406.921	201.481
H2-Ke6	17	34026033	34028060	ENSMUSG00000073422	0.00322614	0.0638781	-0.734427	0.249353	58.9554	63.8345	35.3992	25.7163	61.3949	30.5578
Dhx30	9	110084320	110117830	ENSMUSG00000032480	0.00224935	0.0497629	-0.733664	0.240139	199.453	234.423	86.1278	131.707	216.938	108.918
Prc1	7	80294450	80316259	ENSMUSG00000038943	0.0170211	0.192312	-0.733404	0.307346	169.848	185.41	65.2589	117.174	177.629	91.2162
Cep131	11	120064430	120086827	ENSMUSG00000039781	0.0109786	0.145755	-0.731132	0.287465	54.5035	55.8364	20.6397	35.9191	55.17	28.2794
Arhgap19	19	41766588	41802084	ENSMUSG00000025154	8.99571e-05	0.00440848	-0.729758	0.186344	60.1261	66.6993	27.6303	35.4976	63.4127	31.5639
Ttc30b	2	75935849	75938585	ENSMUSG00000075273	0.00246259	0.0529856	-0.729616	0.240964	17.0496	12.5632	6.79776	7.69829	14.8064	7.24802
Mpg	11	32226505	32232700	ENSMUSG00000020287	0.00072017	0.0225036	-0.727627	0.215161	37.4508	50.7258	19.4802	23.9354	44.0883	21.7078
Tex12	9	50556819	50561325	ENSMUSG00000032065	0.000152856	0.00671657	-0.725927	0.191721	168.392	180.753	99.3715	75.4749	174.573	87.4232
Gml	15	74813452	74818815	ENSMUSG00000068349	8.77851e-05	0.00432079	-0.725749	0.185042	322.62	379.437	204.004	147.945	351.029	175.974
Aasdhppt	9	4294793	4309471	ENSMUSG00000025894	0.000101907	0.00490273	-0.725426	0.186676	62.176	78.8256	35.4445	34.1112	70.5008	34.7778
Zfp184	13	21945094	21960779	ENSMUSG00000006720	0.00535885	0.0904707	-0.724723	0.260258	11.2174	16.6083	7.43218	6.1825	13.9128	6.80734
Leprotl1	8	34135572	34147033	ENSMUSG00000031513	0.011489	0.149946	-0.723797	0.286373	25.0172	33.6035	11.4665	18.1363	29.3103	14.8014
Slc25a44	3	88410498	88425139	ENSMUSG00000050144	0.000965706	0.0278281	-0.723559	0.219238	17.2972	15.3282	7.01062	9.35672	16.3127	8.18367
Ptpn21	12	98676741	98737405	ENSMUSG00000021009	0.00169212	0.0406327	-0.723186	0.230347	15.8309	15.859	7.45688	8.33455	15.845	7.89571
Cep70	9	99243367	99300404	ENSMUSG00000056267	0.00346792	0.0673164	-0.720529	0.246512	96.0562	104.679	39.709	63.0284	100.367	51.3687
Lbr	1	181815335	181843046	ENSMUSG00000004880	0.00166255	0.0402576	-0.720354	0.229069	85.6596	116.199	53.0887	46.6736	100.929	49.8811
Prmt9	8	77549397	77581338	ENSMUSG00000037134	0.00637047	0.101323	-0.719336	0.263679	16.2359	18.9643	11.3536	6.76483	17.6001	9.0592
Kdm3a	6	71588972	71632990	ENSMUSG00000053470	0.000873481	0.0258633	-0.718376	0.215833	193.432	219.05	84.8472	124.928	206.241	104.888
Zdhhc1	8	105472423	105496902	ENSMUSG00000039199	0.000275364	0.0106524	-0.717683	0.197304	55.3989	69.8579	30.288	32.0055	62.6284	31.1468
Hormad2	11	4345814	4441105	ENSMUSG00000020419	0.00123237	0.0332637	-0.717328	0.221995	61.3122	82.9727	33.3182	38.2523	72.1424	35.7853
Dtd1	2	144599897	144768758	ENSMUSG00000027430	0.0035476	0.0684435	-0.717296	0.246002	51.838	67.0734	24.5435	35.4653	59.4557	30.0044
Strn4	7	16815889	16840931	ENSMUSG00000030374	0.00241414	0.0520919	-0.716219	0.236072	107.33	65.6555	43.2661	40.8974	86.493	42.0817
Nelfcd	2	174415804	174427502	ENSMUSG00000016253	0.00195663	0.0452912	-0.714445	0.230709	77.4888	90.6764	48.379	36.5828	84.0826	42.4809
Naa35	13	59585259	59635922	ENSMUSG00000021555	0.00028639	0.0109478	-0.71401	0.196843	281.019	265.13	143.299	131.209	273.074	137.254
Zfp473	7	44731480	44751050	ENSMUSG00000048012	0.00862223	0.123952	-0.712136	0.271116	8.28436	8.32388	3.2549	5.35678	8.30412	4.30584
Zfp771	7	127244274	127254803	ENSMUSG00000054716	0.0140439	0.169487	-0.711206	0.289563	56.4345	79.6712	34.3993	33.1097	68.0528	33.7545
Kif15	9	122951046	123018733	ENSMUSG00000036768	0.00119367	0.0326879	-0.710547	0.219278	68.689	62.1131	29.2103	37.0921	65.4011	33.1512
Exoc2	13	30813919	30974093	ENSMUSG00000021357	0.00140656	0.0358657	-0.709237	0.222101	38.4233	39.5026	20.5974	18.7603	38.963	19.6788
Nprl2	9	107542226	107545706	ENSMUSG00000010057	0.00227335	0.050058	-0.708155	0.232031	59.5643	69.2161	30.9437	33.9851	64.3902	32.4644
Exosc7	9	123113215	123136129	ENSMUSG00000025785	0.00301169	0.06075	-0.707333	0.238437	60.6532	80.2884	37.0605	33.5661	70.4708	35.3133
Cbr4	8	61487734	61506694	ENSMUSG00000031641	0.00441065	0.0801008	-0.707172	0.248375	65.1633	57.2139	30.7299	30.9958	61.1886	30.8629
Wdr83	8	85075035	85081306	ENSMUSG00000005150	0.00646114	0.10222	-0.70596	0.259219	33.3687	47.8295	20.4331	19.9975	40.5991	20.2153
Rbm17	2	11585437	11604153	ENSMUSG00000037197	0.00155125	0.038512	-0.705184	0.222813	174.714	179.174	94.6675	84.8754	176.944	89.7715
Topbp1	9	103305215	103350428	ENSMUSG00000032555	0.00449887	0.0811809	-0.702395	0.247245	49.7678	61.201	25.3104	31.0416	55.4844	28.176
Mapkbp1	2	119972699	120027408	ENSMUSG00000033902	0.00275696	0.0573001	-0.701394	0.234297	71.1203	74.0006	31.8345	42.739	72.5605	37.2867
Ccnh	13	85189408	85223469	ENSMUSG00000021548	0.0013955	0.0357045	-0.700199	0.219115	122.461	134.697	61.7758	69.2239	128.579	65.4999
Cks2	13	51645232	51650660	ENSMUSG00000062248	0.00637396	0.101323	-0.699942	0.256587	704.459	831.284	310.056	490.375	767.872	400.216
Fam173a	17	25790508	25792284	ENSMUSG00000057411	0.00134561	0.0348752	-0.69896	0.218011	92.6833	86.7861	38.8639	53.7914	89.7347	46.3276
Mgat5	1	127205015	127488336	ENSMUSG00000036155	0.00150883	0.0377075	-0.697302	0.219763	20.5091	15.8361	8.63328	9.81	18.1726	9.22164
Mrps31	8	22411361	22429665	ENSMUSG00000031533	0.00080014	0.0243284	-0.69521	0.207356	69.3853	75.5602	30.6315	44.8481	72.4728	37.7398
Il11ra1	4	41699989	41769474	ENSMUSG00000073889	0.0082735	0.120824	-0.694376	0.262951	26.9002	27.9974	16.9598	11.638	27.4488	14.2989
Tdrkh	3	94413273	94434668	ENSMUSG00000041912	0.000184905	0.00772156	-0.69327	0.185426	102.279	114.387	57.0795	53.928	108.333	55.5038
Hspa2	12	76404176	76406938	ENSMUSG00000059970	0.0139737	0.169024	-0.69282	0.28187	1215.56	1405.63	517.548	869.572	1310.59	693.56
Sycp2	2	178345293	178407685	ENSMUSG00000060445	0.000248707	0.00985753	-0.692277	0.188962	299.356	322.118	146.923	173.041	310.737	159.982
Rnf2	1	151458004	151500955	ENSMUSG00000026484	0.000935768	0.0272434	-0.690683	0.208718	108.228	125.872	66.2365	54.3633	117.05	60.2999
Trappc6b	12	59043092	59061472	ENSMUSG00000020993	0.00137972	0.035381	-0.688746	0.21531	147.137	182.785	71.2908	100.118	164.961	85.7045
Bcl2l1	2	152780668	152831728	ENSMUSG00000007659	0.00262408	0.0555606	-0.68715	0.228391	149.162	189.901	72.7522	103.695	169.531	88.2237
Zfp850	7	27984854	28014115	ENSMUSG00000096916	0.0166133	0.189368	-0.687142	0.286888	9.11107	11.6909	4.20535	6.72716	10.401	5.46625
Wdr19	5	65199696	65260415	ENSMUSG00000037890	0.000519743	0.0175029	-0.686032	0.197683	33.4217	36.8087	19.721	16.646	35.1152	18.1835
Amfr	8	93971588	94012842	ENSMUSG00000031751	0.00214395	0.0484122	-0.685629	0.223366	117.795	129.229	73.2139	55.4946	123.512	64.3542
Lrrc14	15	76710623	76717699	ENSMUSG00000033728	0.00137663	0.0353584	-0.685469	0.214242	59.1509	88.7531	38.6759	36.2697	73.952	37.4728
Ufsp2	8	45975528	45996958	ENSMUSG00000031634	0.00247965	0.0532006	-0.684613	0.226257	83.6722	83.5555	34.8303	53.6865	83.6138	44.2584
Noa1	5	77294182	77310084	ENSMUSG00000036285	0.00501744	0.0870615	-0.683896	0.243734	30.5	28.2086	17.2256	13.372	29.3543	15.2988
Mon1a	9	107888151	107903139	ENSMUSG00000032583	0.00451807	0.0813963	-0.680513	0.239657	22.1287	29.0129	10.9846	15.7628	25.5708	13.3737
Abca5	11	110269369	110337716	ENSMUSG00000018800	0.00164694	0.040028	-0.679785	0.215979	16.4127	24.2629	10.5315	10.2146	20.3378	10.3731
Ubac1	2	25998543	26021747	ENSMUSG00000036352	0.0171083	0.192914	-0.677686	0.28422	55.0269	34.8971	25.2499	20.5917	44.962	22.9208
Brd7	8	88331039	88362194	ENSMUSG00000031660	0.00250631	0.0536197	-0.677349	0.224096	120.728	114.676	60.2769	62.3332	117.702	61.305
Ctbp1	5	33247723	33274994	ENSMUSG00000037373	0.0129362	0.16161	-0.675066	0.2716	42.8685	44.6851	25.9898	20.07	43.7768	23.0299
Fbxo9	9	78081499	78109065	ENSMUSG00000001366	0.00345359	0.0673164	-0.675011	0.230837	84.5375	90.9671	41.1309	50.9624	87.7523	46.0467
Tex9	9	72450394	72492212	ENSMUSG00000090626	0.000509292	0.0172244	-0.674413	0.19403	113.773	129.752	55.9934	72.0194	121.762	64.0064
Gtpbp1	15	79690895	79721478	ENSMUSG00000042535	0.000475389	0.016347	-0.672158	0.192361	35.8155	39.5751	20.1714	19.2809	37.6953	19.7261
Trappc4	9	44403698	44407600	ENSMUSG00000032112	0.000445874	0.0155211	-0.671856	0.19134	151.977	204.985	91.0734	93.9197	178.481	92.4966
Rbmxl2	7	107209445	107210916	ENSMUSG00000073894	0.0103574	0.140369	-0.671778	0.262039	18.4685	21.7642	10.992	10.0246	20.1164	10.5083
Fibp	19	5460616	5465051	ENSMUSG00000024911	0.00060577	0.0196632	-0.671755	0.195903	121.267	120.091	56.1307	71.2476	120.679	63.6891
Atl1	12	69892614	69966417	ENSMUSG00000021066	0.000917105	0.0268439	-0.67112	0.202462	71.1751	79.0828	33.7373	45.8692	75.1289	39.8032
Rbl1	2	157145893	157204534	ENSMUSG00000027641	0.0010683	0.0300935	-0.669411	0.204594	34.0106	35.9253	18.526	18.1927	34.9679	18.3594
Sun1	5	139200637	139249840	ENSMUSG00000036817	0.00134447	0.0348752	-0.669231	0.208723	105.2	136.32	66.5752	59.4308	120.76	63.003
Rars2	4	34614957	34660167	ENSMUSG00000028292	0.00842804	0.121977	-0.669004	0.253947	88.5763	81.3576	40.9924	48.4685	84.9669	44.7304
Nudt16l1	16	4939111	4941020	ENSMUSG00000022516	0.0135475	0.16571	-0.668491	0.270749	114.067	119.484	47.3803	79.5096	116.775	63.445
U2af1	17	31647082	31658754	ENSMUSG00000061613	0.000431491	0.0151401	-0.667972	0.189763	196.076	219.435	116.123	102.53	207.756	109.327
4930452B06Rik	14	8431192	8666240	ENSMUSG00000021747	0.00449008	0.0810871	-0.66705	0.234752	15.8299	16.7529	6.89535	10.6503	16.2914	8.77284
Cenpj	14	56526761	56575425	ENSMUSG00000064128	0.00409772	0.0760063	-0.665583	0.231867	17.2838	21.3018	10.5104	9.73138	19.2928	10.1209
Cluap1	16	3908801	3941147	ENSMUSG00000014232	0.00274654	0.0572416	-0.664474	0.221878	73.3886	93.7534	46.3217	41.3626	83.571	43.8422
Wdr93	7	79743163	79785950	ENSMUSG00000039099	0.0116068	0.151049	-0.663167	0.262757	79.8663	70.4896	30.9598	50.8051	75.1779	40.8825
Rab2a	4	8535644	8607778	ENSMUSG00000047187	0.0112875	0.148174	-0.662084	0.261314	83.3559	48.4436	34.367	32.8977	65.8998	33.6324
Ptprr	10	116018213	116274932	ENSMUSG00000020151	0.00227941	0.0501427	-0.661781	0.216893	24.2474	24.8575	13.7529	12.2715	24.5524	13.0122
Gtf2h2	13	100460218	100492579	ENSMUSG00000021639	0.00126243	0.0337523	-0.660968	0.20499	81.808	94.8613	46.626	46.6974	88.3346	46.6617
Phf3	1	30802339	30873921	ENSMUSG00000048874	0.0110296	0.146111	-0.659414	0.259432	29.6865	20.0767	14.6028	11.471	24.8816	13.0369
Atp6v1a	16	44085402	44139705	ENSMUSG00000052459	0.000529382	0.0176659	-0.659253	0.190237	84.3446	105.973	49.5364	50.8123	95.1588	50.1743
Acp6	3	97158777	97177299	ENSMUSG00000028093	0.00538204	0.0904707	-0.658328	0.236534	48.416	42.331	27.2219	21.2172	45.3735	24.2195
Aaas	15	102338247	102350759	ENSMUSG00000036678	0.00153295	0.0381834	-0.657987	0.207674	57.6488	82.1161	40.4054	33.0711	69.8824	36.7382
Etfrf1	6	145211134	145216939	ENSMUSG00000040370	0.00400539	0.0748468	-0.657723	0.228556	45.2805	44.3907	24.4384	23.211	44.8356	23.8247
Ift80	3	68892499	69004570	ENSMUSG00000027778	0.000550601	0.0182392	-0.657233	0.190235	107.551	101.093	51.2702	59.9654	104.322	55.6178
Polrmt	10	79736123	79746581	ENSMUSG00000020329	0.00410705	0.0760781	-0.65579	0.228512	46.8043	43.4305	23.7107	24.2895	45.1174	24.0001
Tctn3	19	40596446	40612233	ENSMUSG00000025008	0.00575128	0.0941543	-0.654874	0.237133	26.4058	32.1389	15.8689	15.1757	29.2723	15.5223
Tmem199	11	78507055	78512172	ENSMUSG00000051232	0.00201888	0.0463521	-0.653902	0.211794	98.73	100.297	58.6883	47.9987	99.5137	53.3435
Pdha2	3	141210004	141212355	ENSMUSG00000047674	0.000494864	0.0168627	-0.653844	0.187696	211.304	219.57	104.587	126.306	215.437	115.447
Mtr	13	12182712	12258113	ENSMUSG00000021311	0.00104271	0.0294462	-0.651609	0.198738	50.8825	59.4437	29.8313	28.9856	55.1631	29.4084
Psmc3ip	11	101091823	101095436	ENSMUSG00000019303	0.00504041	0.0873101	-0.650825	0.23207	279.48	299.432	124.518	192.494	289.456	158.506
Morc1	16	48431237	48630905	ENSMUSG00000022652	0.0118988	0.153172	-0.650596	0.258673	9.06881	9.41364	4.49273	5.43524	9.24122	4.96399
Sycp1	3	102818499	102936100	ENSMUSG00000027855	0.00160405	0.0394089	-0.650494	0.206168	565.971	654.384	359.828	295.049	610.177	327.438
Slc25a17	15	81318921	81360765	ENSMUSG00000022404	0.00173222	0.0411939	-0.650382	0.207612	38.3763	55.9546	24.5262	25.0855	47.1655	24.8059
Uba3	6	97183670	97205647	ENSMUSG00000030061	0.000622068	0.0201055	-0.649251	0.189739	76.4999	63.5906	38.7354	36.0785	70.0453	37.4069
Ddx39b	17	35241746	35253707	ENSMUSG00000019432	0.00226731	0.0499737	-0.646589	0.211803	157.72	204.302	114.27	81.4551	181.011	97.8626
Plekha8	6	54595111	54645839	ENSMUSG00000005225	0.0128331	0.160802	-0.645941	0.259584	6.65023	6.25926	4.20946	2.85488	6.45475	3.53217
Map10	8	125669818	125673359	ENSMUSG00000050930	0.0012016	0.0327068	-0.645929	0.199453	46.9545	44.1794	20.2845	29.5751	45.567	24.9298
Ncoa5	2	165000357	165034867	ENSMUSG00000039804	0.00685334	0.10634	-0.643064	0.23783	62.169	42.0852	24.0812	31.5658	52.1271	27.8235
Mtx2	2	74825803	74878431	ENSMUSG00000027099	0.000818831	0.0247976	-0.641826	0.191799	153.477	196.403	89.1602	98.5741	174.94	93.8672
Ruvbl1	6	88465409	88497572	ENSMUSG00000030079	0.00366863	0.0699424	-0.641551	0.220818	107.532	152.164	78.8709	60.5211	129.848	69.696
Ints7	1	191575636	191623688	ENSMUSG00000037461	0.000818394	0.0247976	-0.64111	0.191576	45.1805	46.1435	29.8952	20.362	45.662	25.1286
Agl	3	116739999	116808166	ENSMUSG00000033400	0.00324339	0.0641073	-0.639974	0.217406	14.3154	10.8288	7.67431	5.90854	12.5721	6.79143
Cops8	1	90602981	90613341	ENSMUSG00000034432	0.00144939	0.0365452	-0.639702	0.200872	237.913	335.326	159.237	146.674	286.619	152.955
Ccdc117	11	5528887	5542187	ENSMUSG00000020482	0.000528765	0.0176659	-0.639069	0.184396	74.6346	96.3395	48.6282	43.3593	85.4871	45.9938
Pycr2	1	180904293	180908088	ENSMUSG00000026520	0.00603829	0.0975802	-0.63858	0.232575	31.7708	40.1136	23.6018	15.8318	35.9422	19.7168
Tmem175	5	108629770	108648782	ENSMUSG00000013495	0.00775223	0.115679	-0.638297	0.23972	124.631	139.072	57.2088	88.9747	131.851	73.0918
Tprkb	6	85911865	85930284	ENSMUSG00000054226	0.0149209	0.17612	-0.637611	0.261929	45.5787	51.3392	28.659	23.9697	48.459	26.3143
Naa40	19	7225668	7241222	ENSMUSG00000024764	0.00830548	0.121056	-0.637184	0.241413	81.809	89.8064	37.1445	58.2196	85.8077	47.6821
Dcaf17	2	71055328	71099142	ENSMUSG00000041966	0.00445497	0.0806169	-0.635927	0.223602	41.9809	58.8217	26.5678	27.4145	50.4013	26.9912
Amd1	10	40287458	40302186	ENSMUSG00000075232	0.000926574	0.0270454	-0.635891	0.192001	150.13	171.572	90.1473	84.3085	160.851	87.2279
Xrcc2	5	25689812	25705825	ENSMUSG00000028933	0.0172919	0.194164	-0.635358	0.266907	19.3957	24.0442	11.0678	12.4244	21.7199	11.7461
Fam169a	13	97067286	97131013	ENSMUSG00000041817	0.00155599	0.038545	-0.635061	0.200713	16.3628	16.975	9.86351	8.32074	16.6689	9.09212
Hibadh	6	52546228	52640389	ENSMUSG00000029776	0.000703095	0.0220616	-0.634035	0.187121	103.947	113.51	61.4496	56.8701	108.729	59.1599
Tnrc6c	11	117654289	117763439	ENSMUSG00000025571	0.00122803	0.0331992	-0.633701	0.196053	16.8705	12.3512	7.07135	8.73176	14.6109	7.90155
Psmg2	18	67641599	67654162	ENSMUSG00000024537	0.00107241	0.0301717	-0.633666	0.193734	127.404	129.621	72.9052	67.1275	128.512	70.0164
Mphosph8	14	56668248	56697430	ENSMUSG00000079184	0.0063651	0.101323	-0.632445	0.231805	199.512	208.146	89.1425	138.37	203.829	113.756
Plekhf2	4	10988662	11007927	ENSMUSG00000049969	0.00638631	0.101323	-0.63241	0.231885	51.6152	68.6071	39.0155	26.9631	60.1112	32.9893
Dtx3	10	127190378	127195728	ENSMUSG00000040415	0.000731805	0.0227413	-0.631936	0.187109	167.509	180.645	87.1677	103.251	174.077	95.2092
Pold2	11	5872180	5878292	ENSMUSG00000020471	0.0105327	0.142062	-0.631306	0.246813	65.8668	82.5038	40.7792	39.6314	74.1853	40.2053
Syt11	3	88744700	88775164	ENSMUSG00000068923	0.00126643	0.0338195	-0.630967	0.195741	42.591	47.2195	21.195	28.275	44.9052	24.735
Arl6ip4	5	124116089	124118196	ENSMUSG00000029404	0.00285035	0.0584386	-0.62872	0.210737	106.717	115.162	52.0288	70.6699	110.94	61.3494
Arid2	15	96287518	96404992	ENSMUSG00000033237	0.00371077	0.0706862	-0.628513	0.216597	27.5571	25.8418	12.031	17.7133	26.6995	14.8722
Meioc	11	102663716	102682237	ENSMUSG00000051455	0.012061	0.154468	-0.628433	0.250336	140.833	186.309	73.2844	107.246	163.571	90.2651
Usp5	6	124815019	124829484	ENSMUSG00000038429	0.00152416	0.0380065	-0.628225	0.198176	144.966	158.82	87.4834	78.8397	151.893	83.1616
Fgfr1op	17	8165501	8196804	ENSMUSG00000069135	0.000752962	0.0233026	-0.627291	0.186166	156.182	156.78	84.1585	87.3553	156.481	85.7569
Nepro	16	44724301	44737284	ENSMUSG00000036208	0.00880141	0.125563	-0.626045	0.238978	21.0405	21.7589	11.4354	12.0361	21.3997	11.7358
Fbxl5	5	43744615	43821638	ENSMUSG00000039753	0.000793688	0.0241984	-0.625376	0.186402	147.194	159.043	86.0341	82.0124	153.118	84.0233
Wdr11	7	129591863	129635738	ENSMUSG00000042055	0.00288261	0.0588824	-0.625224	0.209808	44.2476	38.4253	18.699	27.4037	41.3364	23.0514
Kctd18	1	57955101	58018956	ENSMUSG00000054770	0.00269868	0.0568206	-0.624014	0.207996	32.5485	36.1437	16.2727	21.8362	34.3461	19.0544
Cbr1	16	93607837	93610505	ENSMUSG00000051483	0.0171777	0.193459	-0.622677	0.261312	24.0535	24.4455	16.3322	10.8891	24.2495	13.6106
Atrip	9	109059747	109074124	ENSMUSG00000025646	0.00425247	0.077917	-0.622329	0.217689	36.5907	35.7857	20.9729	18.919	36.1882	19.946
Urb2	8	124021508	124048505	ENSMUSG00000031976	0.000758646	0.0234464	-0.621713	0.184624	49.529	55.2245	26.0484	31.8802	52.3768	28.9643
Isg20l2	3	87930314	87940686	ENSMUSG00000048039	0.00172468	0.0410945	-0.62161	0.198347	30.0634	37.9207	21.5694	16.044	33.992	18.8067
Tfcp2	15	100502799	100552008	ENSMUSG00000009733	0.0120078	0.153962	-0.619711	0.246709	16.2459	23.5298	12.6728	9.18869	19.8879	10.9308
Ndfip2	14	105258573	105309298	ENSMUSG00000053253	0.000944573	0.0273938	-0.61667	0.1865	84.2279	74.4989	51.9945	37.0089	79.3634	44.5017
1700020N01Rik	10	21593145	21622376	ENSMUSG00000050844	0.00116999	0.0323134	-0.616446	0.189904	268.609	323.679	146.239	182.375	296.144	164.307
Myef2	2	125084628	125123661	ENSMUSG00000027201	0.00282928	0.0582672	-0.61572	0.206223	122.876	156.969	66.397	89.2582	139.923	77.8276
Dazap1	10	80261486	80288408	ENSMUSG00000069565	0.00346599	0.0673164	-0.614197	0.210121	73.0895	75.9359	35.1967	48.5721	74.5127	41.8844
Samm50	15	84192233	84214303	ENSMUSG00000022437	0.00124908	0.0335542	-0.613585	0.190116	80.4384	101.081	54.7677	45.8028	90.7596	50.2853
Atpaf1	4	115784812	115818828	ENSMUSG00000028710	0.0102362	0.139478	-0.61276	0.238637	45.0525	49.9337	27.6627	25.108	47.4931	26.3854
Nuf2	1	169497934	169531464	ENSMUSG00000026683	0.00467827	0.0829604	-0.612421	0.216526	123.819	124.204	56.1112	84.7682	124.012	70.4397
Tmem67	4	12039355	12090020	ENSMUSG00000049488	0.00102437	0.0290845	-0.610752	0.185992	59.1839	59.6027	29.9325	36.5694	59.3933	33.2509
Zufsp	10	33919142	33951269	ENSMUSG00000039531	0.00311431	0.0624299	-0.610536	0.206526	70.1892	63.7167	30.7159	45.1946	66.953	37.9553
Mto1	9	78448208	78475348	ENSMUSG00000032342	0.0113346	0.148417	-0.609932	0.240869	36.8222	38.6554	18.2754	24.179	37.7388	21.2272
Foxred1	9	35204206	35211055	ENSMUSG00000039048	0.0171452	0.193189	-0.609594	0.255747	48.154	37.7291	30.2134	18.6801	42.9415	24.4467
Pold1	7	44532746	44548849	ENSMUSG00000038644	0.00493015	0.0860092	-0.609389	0.216744	53.6689	50.4114	35.7845	23.5091	52.0402	29.6468
Mrpl44	1	79776018	79781445	ENSMUSG00000026248	0.0117651	0.152137	-0.608336	0.241488	30.5497	38.6038	22.8893	16.0457	34.5768	19.4675
Zfyve19	2	119208617	119217049	ENSMUSG00000068580	0.0136098	0.166022	-0.608326	0.246545	57.8525	65.0963	42.7835	27.4095	61.4744	35.0965
Cfl2	12	54858809	54862877	ENSMUSG00000062929	0.00102368	0.0290845	-0.608121	0.18518	274.031	306.724	172.981	151.587	290.378	162.284
Syce3	15	89390174	89410503	ENSMUSG00000078938	0.0119263	0.153285	-0.607996	0.241813	139.606	174.215	108.461	69.9021	156.911	89.1816
Tube1	10	39133976	39152542	ENSMUSG00000019845	0.0111507	0.146804	-0.607965	0.23955	15.8279	21.4607	9.87166	10.7265	18.6443	10.2991
Paip1	13	119428601	119458218	ENSMUSG00000025451	0.0059449	0.0962776	-0.607838	0.220967	82.655	125.975	57.2728	56.7377	104.315	57.0052
Nol11	11	107166663	107189381	ENSMUSG00000018433	0.0053843	0.0904707	-0.606622	0.217967	27.596	23.1199	13.0375	15.3038	25.3579	14.1706
Kansl1l	1	66719248	66817562	ENSMUSG00000026004	0.00487721	0.0853492	-0.605583	0.215125	21.3121	23.8781	13.4257	11.8776	22.5951	12.6517
Mrpl27	11	94653767	94660089	ENSMUSG00000024414	0.016218	0.186273	-0.605445	0.251852	74.7283	84.1972	47.1687	41.7731	79.4628	44.4709
Micu2	14	57916261	57999262	ENSMUSG00000021973	0.0180356	0.19954	-0.605035	0.255841	56.5939	59.9718	37.3447	28.4795	58.2828	32.9121
Anapc4	5	52834012	52867797	ENSMUSG00000029176	0.00905254	0.127902	-0.603726	0.231307	80.186	85.2566	55.1486	38.9741	82.7213	47.0613
Adsl	15	80948490	80970947	ENSMUSG00000022407	0.00812444	0.119754	-0.603204	0.227895	121.47	172.839	72.0488	91.7779	147.154	81.9133
Acadvl	11	70010183	70015411	ENSMUSG00000018574	0.00977417	0.135388	-0.602455	0.233174	61.7097	67.6627	41.6097	31.6265	64.6862	36.6181
Gtf2h4	17	35667730	35673739	ENSMUSG00000001524	0.0080089	0.118725	-0.602384	0.227169	71.7575	77.4603	46.8724	37.387	74.6089	42.1297
Htra2	6	83051266	83055273	ENSMUSG00000068329	0.0128289	0.160802	-0.60173	0.241806	74.9397	65.8219	31.4904	49.4656	70.3808	40.478
Dars	1	128363707	128417368	ENSMUSG00000026356	0.00131784	0.0345086	-0.601119	0.187144	210.252	235.994	106.54	147.349	223.123	126.945
Setdb1	3	95323525	95357202	ENSMUSG00000015697	0.00131318	0.0345086	-0.601076	0.187072	56.941	59.3428	28.7472	37.1897	58.1419	32.9685
Ola1	2	73092801	73218924	ENSMUSG00000027108	0.0159354	0.184003	-0.600233	0.249019	76.4606	110.352	61.0774	43.7694	93.4064	52.4234
Polr2d	18	31789159	31796642	ENSMUSG00000024258	0.00355507	0.0685292	-0.599606	0.205686	85.6381	102.779	58.1552	48.0044	94.2087	53.0798
Zfp318	17	46383731	46420920	ENSMUSG00000015597	0.0134303	0.164926	-0.599038	0.242315	51.9034	36.1799	22.5367	26.4385	44.0416	24.4876
1110004F10Rik	7	116039397	116105210	ENSMUSG00000030663	0.00133973	0.03483	-0.598572	0.186626	194.164	228.34	128.804	109.443	211.252	119.123
Hmgb2	8	57511907	57515999	ENSMUSG00000054717	0.00180614	0.0424603	-0.598522	0.19181	292.901	336.112	191.262	163.667	314.507	177.465
Akr1a1	4	116636510	116651680	ENSMUSG00000028692	0.00130449	0.0344887	-0.597454	0.185834	228.596	240.89	132.95	131.994	234.743	132.472
Cenpx	11	120710942	120713738	ENSMUSG00000025144	0.0156007	0.181582	-0.597397	0.24705	81.4831	95.701	63.3522	39.196	88.5921	51.2741
Zfp212	6	47920476	47932639	ENSMUSG00000052763	0.00420927	0.0773006	-0.594729	0.207799	39.7537	43.8819	20.2076	27.6471	41.8178	23.9274
Rpn1	6	88084482	88105304	ENSMUSG00000030062	0.00132234	0.0345578	-0.594617	0.185176	437.781	569.384	274.519	291.033	503.582	282.776
Tpr	1	150392838	150449935	ENSMUSG00000006005	0.00292615	0.0595563	-0.592881	0.199261	175.168	157.316	97.955	90.4505	166.242	94.2027
Acad11	9	104063377	104127725	ENSMUSG00000090150	0.0111298	0.146701	-0.591013	0.232811	19.8394	26.2384	13.8341	12.1361	23.0389	12.9851
Hirip3	7	126861972	126865377	ENSMUSG00000042606	0.01343	0.164926	-0.590355	0.238801	73.3218	73.6604	33.2236	52.501	73.4911	42.8623
Rnf6	5	146209192	146221555	ENSMUSG00000029634	0.00281122	0.0579482	-0.588905	0.197113	151.938	147.393	70.6496	102.731	149.666	86.6905
Hmga1	17	27556620	27563674	ENSMUSG00000046711	0.0115495	0.150564	-0.58885	0.233151	213.463	266.819	167.449	110.285	240.141	138.867
Add3	19	53140445	53247399	ENSMUSG00000025026	0.00157213	0.0388453	-0.5883	0.18611	92.3094	85.672	49.7078	51.6432	88.9907	50.6755
Dnaaf2	12	69189087	69198429	ENSMUSG00000020973	0.00155346	0.0385245	-0.588244	0.185888	88.9991	95.2492	44.2294	62.2184	92.1241	53.2239
Tex101	7	24668007	24676675	ENSMUSG00000062773	0.00991213	0.136629	-0.587999	0.228006	1650.91	2067.89	1120.67	989.523	1859.4	1055.1
Gapvd1	2	34674594	34755232	ENSMUSG00000026867	0.0027406	0.0571994	-0.587657	0.196185	67.068	60.1023	39.5928	33.0823	63.5851	36.3376
Wwc2	8	47823959	47990924	ENSMUSG00000031563	0.00346598	0.0673164	-0.586061	0.200495	14.1502	9.63872	6.33874	7.01273	11.8944	6.67574
Uqcrc2	7	120635176	120659524	ENSMUSG00000030884	0.00256005	0.0544601	-0.585647	0.19417	204.6	234.106	113.413	137.779	219.353	125.596
Cul2	18	3382988	3436377	ENSMUSG00000024231	0.00269308	0.0567557	-0.583265	0.194373	47.9904	59.9931	29.3576	32.1472	53.9917	30.7524
Tagap1	17	6954965	6961156	ENSMUSG00000052031	0.00214503	0.0484122	-0.582606	0.189812	66.3846	59.1408	38.4959	33.4768	62.7627	35.9864
Icmt	4	152297227	152307121	ENSMUSG00000039662	0.0124113	0.157668	-0.582384	0.232932	57.5767	81.0077	34.1354	44.8749	69.2922	39.5052
Gps2	11	69913888	69916591	ENSMUSG00000023170	0.00172329	0.0410945	-0.581795	0.185629	229.504	219.885	115.312	143.904	224.695	129.608
Mrpl22	11	58171661	58179565	ENSMUSG00000020514	0.01589	0.183865	-0.581385	0.241095	80.0386	123.405	58.681	55.3302	101.722	57.0056
Mad1l1	5	140008689	140321552	ENSMUSG00000029554	0.0135866	0.165828	-0.580619	0.235258	34.1655	41.3959	18.0887	25.7426	37.7807	21.9156
1700028K03Rik	5	107534709	107551542	ENSMUSG00000089798	0.00517754	0.0889325	-0.579275	0.207196	45.777	42.9534	21.8449	29.7363	44.3652	25.7906
Fam96a	9	66126611	66138955	ENSMUSG00000032381	0.00270731	0.0568706	-0.578874	0.193013	97.5504	120.925	57.3547	68.0134	109.238	62.684
Sdhc	1	171127165	171150603	ENSMUSG00000058076	0.0020602	0.0470568	-0.578657	0.187789	223.92	306.223	153.888	147.431	265.072	150.659
Gtf3c1	7	125640954	125707780	ENSMUSG00000032777	0.00219067	0.0490309	-0.578174	0.188755	60.7741	65.5663	34.7022	38.0286	63.1702	36.3654
Zfp612	8	110079746	110092741	ENSMUSG00000044676	0.00435412	0.0792015	-0.576497	0.202188	28.1148	25.2276	14.7638	15.9597	26.6712	15.3617
Mrps34	17	24895116	24897502	ENSMUSG00000038880	0.0144832	0.172667	-0.576367	0.235728	53.4976	47.929	26.6104	31.9973	50.7133	29.3038
Pus1	5	110773667	110780659	ENSMUSG00000029507	0.017984	0.199306	-0.576115	0.243503	27.3046	25.6195	16.1256	14.4118	26.462	15.2687
Rnps1	17	24414675	24425895	ENSMUSG00000034681	0.00190504	0.0443241	-0.575853	0.185481	213.452	224.637	144.416	110.491	219.044	127.453
Scai	2	39066214	39190734	ENSMUSG00000035236	0.017301	0.19417	-0.575814	0.241914	24.8195	33.0694	16.9854	16.065	28.9444	16.5252
Ddx47	6	135011612	135023776	ENSMUSG00000030204	0.00994102	0.13686	-0.574798	0.222973	56.4057	76.2482	36.4222	39.3455	66.3269	37.8839
Ywhaz	15	36770770	36794547	ENSMUSG00000022285	0.00208211	0.0473229	-0.574129	0.186511	545.439	573.807	343.291	304.45	559.623	323.87
Itpa	2	130667610	130681614	ENSMUSG00000074797	0.0102555	0.139634	-0.572891	0.223167	101.685	89.9961	62.1631	49.2369	95.8404	55.7
Fam206a	4	56802345	56809601	ENSMUSG00000038827	0.005305	0.0898431	-0.572791	0.205456	33.3338	30.5079	15.6118	21.8022	31.9208	18.707
Selenow	7	15917208	15922402	ENSMUSG00000041571	0.00191466	0.044502	-0.57244	0.18447	461.531	488.777	231.91	325.907	475.154	278.909
Api5	2	94411682	94438136	ENSMUSG00000027193	0.00215001	0.0484278	-0.572201	0.186464	117.273	145.475	67.3259	84.9333	131.374	76.1296
Polr2c	8	94857450	94873535	ENSMUSG00000031783	0.00411419	0.0761244	-0.57183	0.199295	140.156	165.087	97.1919	79.8371	152.622	88.5145
Cct8	16	87483326	87495873	ENSMUSG00000025613	0.00200935	0.0463106	-0.571822	0.185125	637.805	730.8	400.943	389.999	684.303	395.471
Tmem50b	16	91574503	91597800	ENSMUSG00000022964	0.00818802	0.120119	-0.570816	0.215874	84.8227	92.7639	48.6863	54.2876	88.7933	51.4869
Hsp90aa1	12	110690605	110702728	ENSMUSG00000021270	0.0130412	0.162329	-0.570698	0.229875	4289.03	4876.21	2380.47	2954.35	4582.62	2667.41
Ano10	9	122175874	122294423	ENSMUSG00000037949	0.00230224	0.0505464	-0.570194	0.18706	69.2569	87.5586	42.7071	47.7835	78.4077	45.2453
Dgkd	1	87853287	87945180	ENSMUSG00000070738	0.00884682	0.125799	-0.569628	0.217588	93.4488	111.311	53.7631	65.1456	102.38	59.4544
Prr14	7	127459611	127476759	ENSMUSG00000030822	0.00757128	0.11411	-0.568785	0.212979	102.074	128.471	57.9379	76.3454	115.273	67.1416
Rmi1	13	58402248	58411148	ENSMUSG00000035367	0.00222313	0.049337	-0.568236	0.185778	83.3292	89.8753	43.5698	58.0789	86.6023	50.8243
Cfap54	10	92775619	93081618	ENSMUSG00000020014	0.0106296	0.142707	-0.567336	0.22208	28.9939	27.9927	16.4459	16.6926	28.4933	16.5693
Rhbdd2	5	135632618	135646448	ENSMUSG00000039917	0.0146178	0.173953	-0.566925	0.232183	65.3825	56.9754	44.9099	28.0728	61.1789	36.4914
Dmap1	4	117674681	117682273	ENSMUSG00000009640	0.00308744	0.0621117	-0.566015	0.191293	129.639	142.897	82.9223	75.8044	136.268	79.3633
Slf1	13	77043088	77135473	ENSMUSG00000021597	0.00536569	0.0904707	-0.565255	0.203021	69.4733	78.6091	43.6504	42.5088	74.0412	43.0796
Cdc7	5	106964322	106984432	ENSMUSG00000029283	0.00452981	0.081414	-0.562446	0.198135	45.4689	43.2588	27.6155	24.3408	44.3638	25.9782
As3mt	19	46707443	46741095	ENSMUSG00000003559	0.0130558	0.162422	-0.560375	0.225753	25.4789	30.3932	14.8417	17.8937	27.9361	16.3677
Ezh2	6	47530139	47595341	ENSMUSG00000029687	0.00519859	0.0889747	-0.559258	0.200131	140.967	132.28	68.6552	93.4025	136.624	81.0289
Pla2g2c	4	138724792	138746132	ENSMUSG00000028750	0.00551151	0.0918259	-0.559246	0.201493	56.3302	55.2724	29.6385	36.124	55.8013	32.8813
Wdr24	17	25823627	25828730	ENSMUSG00000025737	0.00912007	0.128374	-0.556516	0.213427	32.4571	39.389	19.4504	22.723	35.9231	21.0867
Pisd	5	32736301	32785646	ENSMUSG00000023452	0.00456606	0.0819352	-0.556166	0.196099	48.8856	60.9427	32.5905	31.633	54.9141	32.1118
Cyc1	15	76343523	76345934	ENSMUSG00000022551	0.0130888	0.162742	-0.555363	0.223816	196.035	254.746	158.102	109.505	225.391	133.803
Ipo11	13	106794439	106936958	ENSMUSG00000042590	0.0071342	0.109569	-0.554699	0.206168	39.1884	41.5144	20.0146	28.2052	40.3514	24.1099
Pmpcb	5	21737141	21757152	ENSMUSG00000029017	0.00495797	0.0863772	-0.554665	0.197407	212.434	232.487	121.837	140.687	222.46	131.262
Rbbp4	4	129307100	129335370	ENSMUSG00000057236	0.00668258	0.104479	-0.554507	0.204444	360.153	432.177	218.366	247.571	396.165	232.969
Hdac3	18	37935844	37954988	ENSMUSG00000024454	0.00280803	0.0579352	-0.553755	0.185326	108.467	127.604	71.8047	67.039	118.035	69.4219
Prelid1	13	55320500	55325272	ENSMUSG00000021486	0.00308606	0.0621117	-0.553479	0.187047	93.0354	112.931	64.9614	56.28	102.983	60.6207
Hint3	10	30608141	30629632	ENSMUSG00000019791	0.0163722	0.187471	-0.552881	0.230318	65.5332	76.3301	34.0354	51.1598	70.9316	42.5976
Smarcd1	15	99702287	99713995	ENSMUSG00000023018	0.00394725	0.0741282	-0.551945	0.191492	37.9494	44.5624	22.9893	25.6732	41.2559	24.3312
Eif2b5	16	20498817	20509955	ENSMUSG00000003235	0.00342501	0.0668965	-0.550788	0.18819	92.5028	103.325	49.2326	67.9183	97.9137	58.5754
Xrcc1	7	24546289	24573440	ENSMUSG00000051768	0.00668784	0.104489	-0.548911	0.202401	126.302	118.026	59.7529	87.5818	122.164	73.6673
Zwilch	9	64137144	64173104	ENSMUSG00000032400	0.013229	0.163406	-0.548371	0.221336	127.789	102.585	56.2377	81.8954	115.187	69.0665
D1Pas1	1	186967416	186970627	ENSMUSG00000039224	0.00365412	0.0697835	-0.547938	0.188517	146.425	166.471	78.8075	108.845	156.448	93.8265
Dtymk	1	93792576	93801934	ENSMUSG00000026281	0.00375217	0.0712944	-0.547909	0.189047	162.58	175.969	87.8726	114.552	169.274	101.212
Ccdc172	19	58512002	58553085	ENSMUSG00000025090	0.0061224	0.0985015	-0.547596	0.199769	92.8053	95.9678	46.5981	67.2765	94.3866	56.9373
Mkln1	6	31398735	31516811	ENSMUSG00000025609	0.0031718	0.0633016	-0.547235	0.185467	197.353	251.669	144.232	121.342	224.511	132.787
Trabd	15	89075124	89087077	ENSMUSG00000015363	0.0164197	0.18773	-0.546531	0.227773	24.3638	24.7698	16.7004	12.7408	24.5668	14.7206
Oxr1	15	41447482	41861048	ENSMUSG00000022307	0.00464496	0.0826291	-0.545955	0.192871	29.5415	26.6086	15.959	17.397	28.0751	16.678
Bbs1	19	4886898	4906627	ENSMUSG00000006464	0.0153583	0.179682	-0.545857	0.225206	7.92803	7.95718	3.85945	5.77065	7.9426	4.81505
Setd3	12	108106431	108179314	ENSMUSG00000056770	0.00331159	0.0651136	-0.545199	0.185617	113.655	124.725	82.8645	60.5233	119.19	71.6939
Golga7	8	23241346	23257074	ENSMUSG00000015341	0.00333322	0.0654819	-0.542675	0.184885	162.333	204.737	106.152	111.341	183.535	108.746
Stx12	4	132853501	132884509	ENSMUSG00000028879	0.00538806	0.0904707	-0.539477	0.193856	66.1995	67.3024	42.1394	37.8305	66.751	39.985
Ankrd10	8	11611583	11635757	ENSMUSG00000031508	0.00377056	0.0714992	-0.53891	0.18604	152.568	145.836	80.3722	99.1904	149.202	89.7813
Fbxw9	8	85060055	85067124	ENSMUSG00000008167	0.0063184	0.10088	-0.5378	0.19694	112.195	94.7493	53.5113	71.3157	103.472	62.4135
Klhl9	4	88718292	88722465	ENSMUSG00000070923	0.00458285	0.0820388	-0.537138	0.189468	28.8826	39.934	19.783	20.9605	34.4083	20.3718
Pmpca	2	26389339	26397122	ENSMUSG00000026926	0.0127086	0.159595	-0.535589	0.214938	102.567	116.779	73.7041	58.5766	109.673	66.1403
Raf1	6	115618067	115676635	ENSMUSG00000000441	0.0109041	0.145333	-0.535519	0.210358	106.895	111.713	73.1008	58.8963	109.304	65.9986
Trap1	16	4039971	4077827	ENSMUSG00000005981	0.0141265	0.170212	-0.53503	0.218021	130.885	147.83	70.4409	99.109	139.358	84.775
Pibf1	14	99099433	99254493	ENSMUSG00000022064	0.00523263	0.0891636	-0.533167	0.190938	39.9629	39.5606	21.7746	26.3098	39.7617	24.0422
Iqcb1	16	36828385	36872721	ENSMUSG00000022837	0.00930058	0.130427	-0.53015	0.203841	184.067	241.892	144.571	112.251	212.98	128.411
Vamp3	4	151047300	151057963	ENSMUSG00000028955	0.00676823	0.105337	-0.52729	0.194713	139.782	173.187	85.2083	104.16	156.484	94.6843
Pwp1	10	85829494	85889096	ENSMUSG00000001785	0.0173748	0.194419	-0.526747	0.221445	64.2406	69.6437	40.0335	40.9987	66.9422	40.5161
Sssca1	19	5728088	5731732	ENSMUSG00000079478	0.0102134	0.139253	-0.525524	0.204602	132.289	148.426	88.1802	81.9127	140.358	85.0465
Eefsec	6	88257334	88446539	ENSMUSG00000033216	0.0137762	0.167599	-0.525347	0.213292	94.6292	84.252	59.5104	49.2932	89.4406	54.4018
Eloa	4	136003368	136021763	ENSMUSG00000028668	0.00450289	0.0811886	-0.525167	0.184879	48.3465	50.3468	26.8197	33.4231	49.3467	30.1214
Rab24	13	55319743	55321946	ENSMUSG00000034789	0.00849237	0.122672	-0.52496	0.199465	82.3987	108.522	60.4172	54.5146	95.4601	57.4659
Pcbp1	6	86524492	86526321	ENSMUSG00000051695	0.00564366	0.0930393	-0.52486	0.189631	337.445	281	161.125	216.88	309.223	189.003
Yipf4	17	74489493	74500277	ENSMUSG00000024072	0.00445691	0.0806169	-0.52472	0.184509	118.156	149.676	78.5571	82.9827	133.916	80.7699
Nup62	7	44816088	44830812	ENSMUSG00000109511	0.0133296	0.1642	-0.524495	0.211931	124.516	185.852	91.0353	93.7468	155.184	92.391
Cbx1	11	96789127	96808640	ENSMUSG00000018666	0.00947392	0.13224	-0.523528	0.201787	69.487	74.9107	42.2329	45.5236	72.1989	43.8782
1810043G02Rik	10	77978524	77986905	ENSMUSG00000020284	0.0123299	0.157021	-0.521439	0.208362	58.4737	65.0055	32.9861	42.7382	61.7396	37.8621
Ccdc124	8	70868227	70873935	ENSMUSG00000007721	0.0100078	0.137329	-0.521058	0.202308	90.7069	123.079	61.6666	67.1983	106.893	64.4324
Tmem230	2	132239492	132247807	ENSMUSG00000027341	0.0169593	0.192228	-0.51849	0.21716	135.877	152.441	72.2435	107.003	144.159	89.6235
Gps1	11	120784272	120789102	ENSMUSG00000025156	0.00582894	0.0951095	-0.518156	0.187925	253.243	318.446	155.148	194.141	285.844	174.645
Rbx1	15	81466316	81476369	ENSMUSG00000022400	0.00546991	0.0913254	-0.516488	0.185923	105.934	145.363	80.1467	71.9937	125.649	76.0702
Hdhd2	18	76930126	76972902	ENSMUSG00000025421	0.0114955	0.149946	-0.516054	0.204195	49.0245	47.2774	32.1775	27.0053	48.1509	29.5914
Copa	1	172082529	172122330	ENSMUSG00000026553	0.00536035	0.0904707	-0.515839	0.185251	125.207	162.749	89.4059	85.5211	143.978	87.4635
Nup37	10	88146992	88178390	ENSMUSG00000035351	0.0122566	0.156265	-0.515794	0.205933	70.1454	98.1569	53.2534	48.4961	84.1512	50.8748
Supt6	11	78206746	78245987	ENSMUSG00000002052	0.00520334	0.0889885	-0.51522	0.184391	50.4717	51.1849	36.3584	26.693	50.8283	31.5257
Orc3	4	34570796	34614944	ENSMUSG00000040044	0.0106284	0.142707	-0.513964	0.201185	113.891	123.389	67.5557	78.3171	118.64	72.9364
Slc7a6	8	106168857	106198706	ENSMUSG00000031904	0.00884614	0.125799	-0.512492	0.195761	171.367	195.055	99.5184	126.843	183.211	113.181
Bloc1s2	19	44139266	44146446	ENSMUSG00000057506	0.00823125	0.120519	-0.512334	0.193887	142.98	159.941	83.9377	102.921	151.461	93.4293
Mars	10	127296221	127311786	ENSMUSG00000040354	0.00815193	0.119901	-0.512237	0.19361	78.4446	89.3445	56.8087	46.6189	83.8946	51.7138
Fam135a	1	24011093	24100341	ENSMUSG00000026153	0.00602288	0.0974009	-0.511256	0.186146	70.5145	83.1491	46.8956	47.3423	76.8318	47.1189
Zfp800	6	28239927	28398005	ENSMUSG00000039841	0.00754089	0.113923	-0.510026	0.190881	68.0214	64.2403	34.5142	48.0556	66.1308	41.2849
Ly6k	15	74796874	74799986	ENSMUSG00000044678	0.0105416	0.142098	-0.509645	0.199272	461.242	592.082	376.652	275.443	526.662	326.047
Hdgfl2	17	56079634	56100607	ENSMUSG00000002833	0.0084022	0.121681	-0.509166	0.193198	201.308	262.658	132.345	151.892	231.983	142.119
Lsm6	8	78804865	78821140	ENSMUSG00000031683	0.0110903	0.146351	-0.50819	0.200088	76.1715	110.678	55.9452	57.4015	93.4247	56.6733
Pgls	8	71592176	71601092	ENSMUSG00000031807	0.00915932	0.128805	-0.506842	0.194487	114.245	127.537	62.7273	88.7178	120.891	75.7226
Usp40	1	87945119	88008551	ENSMUSG00000005501	0.0157278	0.182578	-0.506554	0.209738	26.6223	33.6256	20.3173	16.8346	30.124	18.576
Eif4h	5	134619721	134639490	ENSMUSG00000040731	0.00674283	0.105058	-0.505165	0.186457	205.943	266.98	134.359	156.867	236.461	145.613
Khdrbs1	4	129703164	129742303	ENSMUSG00000028790	0.00623237	0.0997887	-0.504819	0.184557	91.7002	118.539	59.1948	70.4351	105.12	64.8149
Mrpl40	16	18872018	18876767	ENSMUSG00000022706	0.0144223	0.172123	-0.504505	0.206209	76.0266	99.3338	56.1716	51.5819	87.6802	53.8768
Polr2m	9	71478437	71485935	ENSMUSG00000032199	0.00648598	0.102469	-0.504504	0.185333	94.6462	110.788	73.218	54.9644	102.717	64.0912
Hadhb	5	30155248	30184593	ENSMUSG00000059447	0.00788189	0.117304	-0.504403	0.189833	210.403	255.767	136.472	151.359	233.085	143.915
Phf23	11	69995777	70000009	ENSMUSG00000018572	0.011367	0.148614	-0.504087	0.199149	60.3419	65.2359	41.6656	36.2822	62.7889	38.9739
Fam216a	5	122364580	122372364	ENSMUSG00000029463	0.00791016	0.117647	-0.503596	0.189615	386.913	452.47	246.066	273.587	419.691	259.827
Letm1	5	33739673	33782817	ENSMUSG00000005299	0.0106463	0.142743	-0.501855	0.19649	74.1423	82.5815	44.896	52.6118	78.3619	48.7539
Josd2	7	44467980	44471662	ENSMUSG00000038695	0.0139487	0.16888	-0.500888	0.203731	123.212	143.445	81.1754	84.142	133.328	82.6587
B9d1	11	61505144	61512931	ENSMUSG00000001039	0.0134346	0.164926	-0.500823	0.202595	152.867	199.488	102.036	115.518	176.178	108.777
Hdgf	3	87906321	87916132	ENSMUSG00000004897	0.0134087	0.164926	-0.499625	0.202055	323.626	356.159	175.9	253.947	339.892	214.924
Rps15	10	80292453	80294114	ENSMUSG00000063457	0.00917028	0.12884	-0.498459	0.1913	320.346	398.491	246.114	201.47	359.419	223.792
Pa2g4	10	128557766	128565987	ENSMUSG00000025364	0.00698971	0.108011	-0.498432	0.184787	110.818	139.479	74.2607	80.866	125.149	77.5634
Nup88	11	70943058	70969973	ENSMUSG00000040667	0.00749263	0.113378	-0.497914	0.186198	210.754	239.401	132.621	147.964	225.077	140.293
Tpi1	6	124810586	124814296	ENSMUSG00000023456	0.0159665	0.184133	-0.49764	0.206517	146.65	176.803	105.411	95.671	161.726	100.541
Ddx19b	8	111003188	111031751	ENSMUSG00000033658	0.00731072	0.111346	-0.496903	0.185249	58.9125	68.9629	40.1334	39.4507	63.9377	39.792
Ring1	17	34020792	34024680	ENSMUSG00000024325	0.0134254	0.164926	-0.492709	0.199293	43.5046	49.1277	28.1072	29.8738	46.3161	28.9905
Fastk	5	24438440	24445287	ENSMUSG00000028959	0.0110333	0.146111	-0.492511	0.193777	160.469	187.596	95.6396	123.719	174.032	109.679
Adora1	1	134199223	134235431	ENSMUSG00000042429	0.0164861	0.188298	-0.492395	0.205338	25.8907	24.6183	14.0531	17.8308	25.2545	15.942
Zmat2	18	36793923	36799660	ENSMUSG00000001383	0.0142981	0.171402	-0.492103	0.200884	50.683	72.8546	36.2447	40.0786	61.7688	38.1617
Slc25a31	3	40708855	40726096	ENSMUSG00000069041	0.00793084	0.1178	-0.491871	0.185262	160.052	178.228	112.129	100.146	169.14	106.137
Mrpl38	11	116131817	116138868	ENSMUSG00000020775	0.0117273	0.151885	-0.490083	0.194458	171.389	200.853	112.984	120.351	186.121	116.667
Caprin1	2	103762941	103797649	ENSMUSG00000027184	0.00835326	0.121205	-0.489389	0.185554	297.527	354.159	211.406	197.173	325.843	204.289
Fsip2	2	82943634	83008937	ENSMUSG00000075249	0.0117994	0.152158	-0.487552	0.19362	47.0033	42.4315	32.7581	24.1721	44.7174	28.4651
Ecd	14	20319852	20348121	ENSMUSG00000021810	0.0118107	0.152212	-0.486117	0.193076	57.5216	63.3761	32.2019	45.0698	60.4489	38.6358
Mbd1	18	74267605	74282732	ENSMUSG00000024561	0.0116291	0.151251	-0.485868	0.19256	45.1956	44.8819	25.9858	31.0938	45.0387	28.5398
Sh2b1	7	126466994	126475424	ENSMUSG00000030733	0.0114487	0.149509	-0.485228	0.191889	41.8851	48.7364	25.4723	31.9633	45.3108	28.7178
Jcad	18	4634929	4682868	ENSMUSG00000033960	0.00898324	0.127321	-0.482625	0.184723	46.0603	43.2687	24.5401	32.566	44.6645	28.553
Nelfa	5	33897916	33936413	ENSMUSG00000029111	0.0105535	0.142173	-0.482314	0.188614	58.8432	73.1765	37.5712	45.9792	66.0098	41.7752
Scaper	9	55549879	55938119	ENSMUSG00000034007	0.0108242	0.144613	-0.480009	0.188363	34.8861	39.5676	23.2289	23.9513	37.2268	23.5901
Rpl7	1	16101295	16104662	ENSMUSG00000043716	0.0102821	0.139851	-0.479268	0.186762	406.774	463.745	327.464	232.559	435.26	280.011
Tbc1d31	15	57912199	57970067	ENSMUSG00000022364	0.0120737	0.154543	-0.475408	0.189407	62.0793	56.4843	35.3372	40.3666	59.2818	37.8519
Gpcpd1	2	132529082	132587729	ENSMUSG00000027346	0.0129477	0.16161	-0.474515	0.190936	76.4865	72.8184	43.0918	52.675	74.6525	47.8834
Vrk1	12	106010228	106077426	ENSMUSG00000021115	0.0158093	0.18316	-0.474312	0.196542	59.0963	61.0784	36.8394	39.9381	60.0874	38.3888
Scfd1	12	51377510	51450101	ENSMUSG00000020952	0.0117998	0.152158	-0.474138	0.188294	69.7427	80.4178	46.2799	49.4239	75.0802	47.8519
Idh3a	9	54586334	54604661	ENSMUSG00000032279	0.011249	0.147926	-0.472955	0.18658	70.2616	93.583	54.8145	49.0376	81.9223	51.926
Ift20	11	78536361	78541737	ENSMUSG00000001105	0.0131137	0.162873	-0.471633	0.190124	171.509	200.912	103.808	136.047	186.211	119.927
Mrpl37	4	107055874	107066868	ENSMUSG00000028622	0.0140091	0.16928	-0.470433	0.191464	116.709	150.465	83.7864	86.1028	133.587	84.9446
Ckap5	2	91526762	91620664	ENSMUSG00000040549	0.0136769	0.16666	-0.470126	0.190671	49.3205	55.6301	36.7921	30.6579	52.4753	33.725
Psmb5	14	54614120	54617995	ENSMUSG00000022193	0.0119179	0.153285	-0.470099	0.18695	202.276	269.86	151.603	148.032	236.068	149.817
Ltv1	10	13178140	13193168	ENSMUSG00000019814	0.0154668	0.180582	-0.469947	0.194092	84.9587	97.7366	63.4605	53.807	91.3477	58.6337
Pin1	9	20652095	20666584	ENSMUSG00000032171	0.0113056	0.148326	-0.469605	0.185387	44.6912	59.1286	31.8105	34.188	51.9099	32.9992
Prpf8	11	75486816	75509449	ENSMUSG00000020850	0.0111391	0.146737	-0.468633	0.184624	46.0096	46.9372	28.444	31.3082	46.4734	29.8761
Nemf	12	69310522	69357165	ENSMUSG00000020982	0.0172217	0.193762	-0.468082	0.196513	110.659	90.0992	55.4372	74.2273	100.379	64.8322
Bub3	7	131560222	131571895	ENSMUSG00000066979	0.0165207	0.188598	-0.467672	0.19509	126.017	146.045	73.8516	102.962	136.031	88.4069
Gemin5	11	58120002	58168539	ENSMUSG00000037275	0.0150577	0.177363	-0.466931	0.192075	34.6804	37.2676	26.792	19.9594	35.974	23.3757
Swi5	2	32278816	32288075	ENSMUSG00000044627	0.0124714	0.157995	-0.466858	0.186854	614.083	736.599	420.326	445.371	675.341	432.848
Snx4	16	33251456	33299562	ENSMUSG00000022808	0.0126828	0.159538	-0.466676	0.187228	63.5683	74.7411	42.8288	45.9215	69.1547	44.3751
Eprs	1	185363044	185428360	ENSMUSG00000026615	0.0148638	0.175778	-0.463816	0.190426	103.093	116.548	78.5738	63.6702	109.82	71.122
Chtop	3	90498956	90509498	ENSMUSG00000001017	0.0132687	0.163686	-0.463808	0.187286	209.897	228.532	138.745	143.958	219.215	141.352
Hnrnpm	17	33646233	33686860	ENSMUSG00000059208	0.0131735	0.163164	-0.459934	0.185529	221.503	272.694	151.237	167.593	247.098	159.415
Ssu72	4	155704800	155733879	ENSMUSG00000029038	0.0153809	0.179765	-0.459651	0.189681	94.1016	121.62	71.2489	67.4321	107.861	69.3405
Nap1l1	10	111473223	111498150	ENSMUSG00000058799	0.0132029	0.163262	-0.457967	0.184795	194.785	238.627	147.127	133.088	216.706	140.108
Poldip2	11	78512193	78522736	ENSMUSG00000001100	0.0151084	0.177837	-0.455938	0.187647	226.895	224.083	140.195	153.381	225.489	146.788
Pkig	2	163658386	163726158	ENSMUSG00000035268	0.0153048	0.179339	-0.451716	0.186268	300.934	281.964	170.043	212.844	291.449	191.443
Uimc1	13	55027880	55100300	ENSMUSG00000025878	0.0168297	0.191411	-0.450345	0.188397	60.2569	67.1443	43.306	39.9579	63.7006	41.6319
Spcs3	8	54520433	54529998	ENSMUSG00000054408	0.0152809	0.179245	-0.448382	0.18485	55.5341	74.5319	44.1973	40.214	65.033	42.2056
Kansl2	15	98518821	98534244	ENSMUSG00000022992	0.0173606	0.194419	-0.440853	0.185312	83.6508	101.179	57.3915	64.2854	92.4147	60.8385
