# Supplementary material for: SETDB1 Links the Meiotic DNA Damage Response to Sex Chromosome Silencing in Mice
Source: Dev Cell. 2018 Dec 3;47(5):645–659.e6. doi: 10.1016/j.devcel.2018.10.004 (PMC6286383; doi:10.1016/j.devcel.2018.10.004)
Supplement: Table S2. List of Gene Ontology Terms Enriched in Differentially Expressed Genes upon Setdb1 Deletion, Related to Figure 5 [file mmc3.xlsx]

## Sheet: upregulated in Setdb1 cKO
Table S2. List of gene ontology terms enriched in differentially expressed genes upon Setdb1 deletion
sheet 1: enriched in upregulated genes in Setdb1 cKO
Term	Count	%	PValue	Genes	List Total	Pop Hits	Pop Total	Fold Enrichment	Bonferroni	Benjamini	FDR
GO:0007286~spermatid development	29	2.59392	1.65652e-10	ENSMUSG00000054727, ENSMUSG00000094714, ENSMUSG00000080725, ENSMUSG00000040841, ENSMUSG00000001558, ENSMUSG00000096468, ENSMUSG00000058328, ENSMUSG00000041791, ENSMUSG00000020435, ENSMUSG00000079578, ENSMUSG00000040829, ENSMUSG00000079577, ENSMUSG00000067909, ENSMUSG00000031922, ENSMUSG00000054626, ENSMUSG00000067764, ENSMUSG00000079655, ENSMUSG00000009596, ENSMUSG00000079845, ENSMUSG00000072770,…	770	160	18082	4.25631	4.06842e-07	4.06842e-07	2.91638e-07
GO:1903507~negative regulation of nucleic acid-templated transcription	7	0.626118	2.0881e-05	ENSMUSG00000071816, ENSMUSG00000068219, ENSMUSG00000079701, ENSMUSG00000079702, ENSMUSG00000079703, ENSMUSG00000079705, ENSMUSG00000023165	770	15	18082	10.9588	0.0499915	0.0253162	0.0367555
GO:0007283~spermatogenesis	36	3.22004	6.40879e-05	ENSMUSG00000038085, ENSMUSG00000061923, ENSMUSG00000020867, ENSMUSG00000000411, ENSMUSG00000036551, ENSMUSG00000079509, ENSMUSG00000001558, ENSMUSG00000025902, ENSMUSG00000036478, ENSMUSG00000037997, ENSMUSG00000026159, ENSMUSG00000041138, ENSMUSG00000040829, ENSMUSG00000039110, ENSMUSG00000024116, ENSMUSG00000031065, ENSMUSG00000037001, ENSMUSG00000002015, ENSMUSG00000031347, ENSMUSG00000038709,…	770	407	18082	2.07713	0.145642	0.0511156	0.112769
GO:0000122~negative regulation of transcription from RNA polymerase II promoter	47	4.20394	0.00485168	ENSMUSG00000040274, ENSMUSG00000040363, ENSMUSG00000051827, ENSMUSG00000001517, ENSMUSG00000020679, ENSMUSG00000057156, ENSMUSG00000035187, ENSMUSG00000038691, ENSMUSG00000031429, ENSMUSG00000025902, ENSMUSG00000069255, ENSMUSG00000041777, ENSMUSG00000027177, ENSMUSG00000031060, ENSMUSG00000039231, ENSMUSG00000023391, ENSMUSG00000080268, ENSMUSG00000021765, ENSMUSG00000006587, ENSMUSG00000046876,…	770	729	18082	1.514	0.999994	0.94952	8.20605
GO:0030317~sperm motility	9	0.805009	0.00801824	ENSMUSG00000030525, ENSMUSG00000038498, ENSMUSG00000041165, ENSMUSG00000042189, ENSMUSG00000031233, ENSMUSG00000041138, ENSMUSG00000050089, ENSMUSG00000028845, ENSMUSG00000009596	770	68	18082	3.10806	1	0.98083	13.2147
GO:0055015~ventricular cardiac muscle cell development	4	0.357782	0.00978522	ENSMUSG00000041431, ENSMUSG00000028023, ENSMUSG00000044186, ENSMUSG00000019789	770	11	18082	8.53932	1	0.982139	15.8964
GO:0006880~intracellular sequestering of iron ion	4	0.357782	0.00978522	ENSMUSG00000060685, ENSMUSG00000072249, ENSMUSG00000078208, ENSMUSG00000035491	770	11	18082	8.53932	1	0.982139	15.8964
GO:0007275~multicellular organism development	60	5.36673	0.0121719	ENSMUSG00000029610, ENSMUSG00000061923, ENSMUSG00000000411, ENSMUSG00000028348, ENSMUSG00000035187, ENSMUSG00000054160, ENSMUSG00000037239, ENSMUSG00000037995, ENSMUSG00000028289, ENSMUSG00000026159, ENSMUSG00000023391, ENSMUSG00000022602, ENSMUSG00000025856, ENSMUSG00000009097, ENSMUSG00000037621, ENSMUSG00000037001, ENSMUSG00000005958, ENSMUSG00000038498, ENSMUSG00000050071, ENSMUSG00000037225,…	770	1029	18082	1.36928	1	0.986388	19.3947
GO:0030030~cell projection organization	14	1.25224	0.0123754	ENSMUSG00000040586, ENSMUSG00000031174, ENSMUSG00000034706, ENSMUSG00000026649, ENSMUSG00000038079, ENSMUSG00000019952, ENSMUSG00000028845, ENSMUSG00000039977, ENSMUSG00000024065, ENSMUSG00000022377, ENSMUSG00000024175, ENSMUSG00000050089, ENSMUSG00000024772, ENSMUSG00000073650	770	151	18082	2.17724	1	0.978137	19.6866
GO:0016310~phosphorylation	39	3.48837	0.0125502	ENSMUSG00000050107, ENSMUSG00000040274, ENSMUSG00000024242, ENSMUSG00000000411, ENSMUSG00000038967, ENSMUSG00000053158, ENSMUSG00000026393, ENSMUSG00000021701, ENSMUSG00000001127, ENSMUSG00000028078, ENSMUSG00000037885, ENSMUSG00000031112, ENSMUSG00000074923, ENSMUSG00000035769, ENSMUSG00000020357, ENSMUSG00000027177, ENSMUSG00000028289, ENSMUSG00000031233, ENSMUSG00000031314, ENSMUSG00000037337,…	770	612	18082	1.49647	1	0.968142	19.9364
GO:0042989~sequestering of actin monomers	4	0.357782	0.0126397	ENSMUSG00000060726, ENSMUSG00000089768, ENSMUSG00000089996, ENSMUSG00000072955	770	12	18082	7.82771	1	0.956023	20.0641
GO:0030154~cell differentiation	47	4.20394	0.0165954	ENSMUSG00000024589, ENSMUSG00000062077, ENSMUSG00000029610, ENSMUSG00000040274, ENSMUSG00000061923, ENSMUSG00000020867, ENSMUSG00000034457, ENSMUSG00000003410, ENSMUSG00000000411, ENSMUSG00000041670, ENSMUSG00000028348, ENSMUSG00000001558, ENSMUSG00000035187, ENSMUSG00000032540, ENSMUSG00000053158, ENSMUSG00000037995, ENSMUSG00000039231, ENSMUSG00000037997, ENSMUSG00000026159, ENSMUSG00000023391,…	770	780	18082	1.41501	1	0.97616	25.5186
GO:0006915~apoptotic process	36	3.22004	0.0186644	ENSMUSG00000029610, ENSMUSG00000040749, ENSMUSG00000030814, ENSMUSG00000037032, ENSMUSG00000050088, ENSMUSG00000031429, ENSMUSG00000040483, ENSMUSG00000034552, ENSMUSG00000042750, ENSMUSG00000059866, ENSMUSG00000031112, ENSMUSG00000000787, ENSMUSG00000027177, ENSMUSG00000000037, ENSMUSG00000028289, ENSMUSG00000080268, ENSMUSG00000034160, ENSMUSG00000022938, ENSMUSG00000027313, ENSMUSG00000002015,…	770	570	18082	1.48314	1	0.978849	28.2297
GO:1901379~regulation of potassium ion transmembrane transport	4	0.357782	0.0237792	ENSMUSG00000035165, ENSMUSG00000058975, ENSMUSG00000029088, ENSMUSG00000090122	770	15	18082	6.26216	1	0.989398	34.538
GO:0080154~regulation of fertilization	3	0.268336	0.0241738	ENSMUSG00000042189, ENSMUSG00000078127, ENSMUSG00000024175	770	6	18082	11.7416	1	0.986334	35.0023
GO:0006355~regulation of transcription, DNA-templated	116	10.3757	0.0271712	ENSMUSG00000001517, ENSMUSG00000057156, ENSMUSG00000020679, ENSMUSG00000035187, ENSMUSG00000038691, ENSMUSG00000090641, ENSMUSG00000031111, ENSMUSG00000059866, ENSMUSG00000041777, ENSMUSG00000050197, ENSMUSG00000039231, ENSMUSG00000066798, ENSMUSG00000033972, ENSMUSG00000023391, ENSMUSG00000028901, ENSMUSG00000040829, ENSMUSG00000031314, ENSMUSG00000030067, ENSMUSG00000048100, ENSMUSG00000022441,…	770	2279	18082	1.19528	1	0.989006	38.429
GO:0031018~endocrine pancreas development	6	0.536673	0.0290392	ENSMUSG00000044312, ENSMUSG00000040891, ENSMUSG00000020679, ENSMUSG00000035187, ENSMUSG00000030406, ENSMUSG00000057173	770	41	18082	3.43655	1	0.989149	40.4776
GO:0007052~mitotic spindle organization	5	0.447227	0.0295132	ENSMUSG00000005233, ENSMUSG00000041431, ENSMUSG00000021701, ENSMUSG00000024096, ENSMUSG00000020897	770	28	18082	4.19341	1	0.986806	40.9871
GO:0055085~transmembrane transport	24	2.14669	0.0376168	ENSMUSG00000038498, ENSMUSG00000038260, ENSMUSG00000033147, ENSMUSG00000060882, ENSMUSG00000089774, ENSMUSG00000024096, ENSMUSG00000061273, ENSMUSG00000000197, ENSMUSG00000037344, ENSMUSG00000031576, ENSMUSG00000058975, ENSMUSG00000024818, ENSMUSG00000026407, ENSMUSG00000041762, ENSMUSG00000024650, ENSMUSG00000024036, ENSMUSG00000070280, ENSMUSG00000027880, ENSMUSG00000031333, ENSMUSG00000004317,…	770	364	18082	1.54834	1	0.994655	49.0862
GO:0006468~protein phosphorylation	34	3.04114	0.0497139	ENSMUSG00000050107, ENSMUSG00000040274, ENSMUSG00000024242, ENSMUSG00000032936, ENSMUSG00000000411, ENSMUSG00000038967, ENSMUSG00000053158, ENSMUSG00000026393, ENSMUSG00000021701, ENSMUSG00000001127, ENSMUSG00000028078, ENSMUSG00000031112, ENSMUSG00000037885, ENSMUSG00000074923, ENSMUSG00000020357, ENSMUSG00000027177, ENSMUSG00000028289, ENSMUSG00000031314, ENSMUSG00000037337, ENSMUSG00000031065,…	770	576	18082	1.38616	1	0.998628	59.251
GO:0006471~protein ADP-ribosylation	4	0.357782	0.0509579	ENSMUSG00000030996, ENSMUSG00000029524, ENSMUSG00000063268, ENSMUSG00000070424	770	20	18082	4.69662	1	0.998376	60.18
GO:0035556~intracellular signal transduction	25	2.23614	0.0558735	ENSMUSG00000050107, ENSMUSG00000024242, ENSMUSG00000004815, ENSMUSG00000052631, ENSMUSG00000000411, ENSMUSG00000040751, ENSMUSG00000001127, ENSMUSG00000028078, ENSMUSG00000026173, ENSMUSG00000009772, ENSMUSG00000031384, ENSMUSG00000000787, ENSMUSG00000031382, ENSMUSG00000022994, ENSMUSG00000036707, ENSMUSG00000027173, ENSMUSG00000041762, ENSMUSG00000025357, ENSMUSG00000062393, ENSMUSG00000026567,…	770	400	18082	1.46769	1	0.998799	63.6591
GO:0002244~hematopoietic progenitor cell differentiation	9	0.805009	0.0571372	ENSMUSG00000094658, ENSMUSG00000040274, ENSMUSG00000013091, ENSMUSG00000095948, ENSMUSG00000093987, ENSMUSG00000093918, ENSMUSG00000021765, ENSMUSG00000031467, ENSMUSG00000031125	770	98	18082	2.15661	1	0.998595	64.506
GO:0005975~carbohydrate metabolic process	15	1.34168	0.0572525	ENSMUSG00000030729, ENSMUSG00000074264, ENSMUSG00000056124, ENSMUSG00000038967, ENSMUSG00000028048, ENSMUSG00000025791, ENSMUSG00000031295, ENSMUSG00000035473, ENSMUSG00000035769, ENSMUSG00000034055, ENSMUSG00000041774, ENSMUSG00000029679, ENSMUSG00000031266, ENSMUSG00000037012, ENSMUSG00000042684	770	206	18082	1.70994	1	0.998156	64.5823
GO:0018108~peptidyl-tyrosine phosphorylation	7	0.626118	0.0575935	ENSMUSG00000042453, ENSMUSG00000020357, ENSMUSG00000003283, ENSMUSG00000016526, ENSMUSG00000000127, ENSMUSG00000053158, ENSMUSG00000037012	770	65	18082	2.52895	1	0.997689	64.8071
GO:0032436~positive regulation of proteasomal ubiquitin-dependent protein catabolic process	7	0.626118	0.0575935	ENSMUSG00000038925, ENSMUSG00000030867, ENSMUSG00000031429, ENSMUSG00000028048, ENSMUSG00000031314, ENSMUSG00000033107, ENSMUSG00000021701	770	65	18082	2.52895	1	0.997689	64.8071
GO:2000251~positive regulation of actin cytoskeleton reorganization	4	0.357782	0.0576347	ENSMUSG00000003283, ENSMUSG00000073888, ENSMUSG00000022469, ENSMUSG00000053158	770	21	18082	4.47297	1	0.997067	64.8343
GO:0046339~diacylglycerol metabolic process	3	0.268336	0.06481	ENSMUSG00000004815, ENSMUSG00000025357, ENSMUSG00000062393	770	10	18082	7.04494	1	0.998217	69.2617
GO:0000278~mitotic cell cycle	5	0.447227	0.0765936	ENSMUSG00000039285, ENSMUSG00000041769, ENSMUSG00000000127, ENSMUSG00000021701, ENSMUSG00000031112	770	38	18082	3.08988	1	0.999289	75.4118
GO:0021762~substantia nigra development	5	0.447227	0.0765936	ENSMUSG00000036463, ENSMUSG00000031425, ENSMUSG00000037225, ENSMUSG00000006782, ENSMUSG00000026864	770	38	18082	3.08988	1	0.999289	75.4118
GO:0060306~regulation of membrane repolarization	3	0.268336	0.0770377	ENSMUSG00000024589, ENSMUSG00000035165, ENSMUSG00000090122	770	11	18082	6.40449	1	0.999117	75.6191
GO:0006826~iron ion transport	4	0.357782	0.0799517	ENSMUSG00000060685, ENSMUSG00000072249, ENSMUSG00000078208, ENSMUSG00000035491	770	24	18082	3.91385	1	0.999139	76.9394
GO:0007067~mitotic nuclear division	18	1.61002	0.0813963	ENSMUSG00000031347, ENSMUSG00000040586, ENSMUSG00000030867, ENSMUSG00000020020, ENSMUSG00000014747, ENSMUSG00000025862, ENSMUSG00000044502, ENSMUSG00000034575, ENSMUSG00000020897, ENSMUSG00000028214, ENSMUSG00000046755, ENSMUSG00000041769, ENSMUSG00000051220, ENSMUSG00000005233, ENSMUSG00000024660, ENSMUSG00000041431, ENSMUSG00000072082, ENSMUSG00000027793	770	277	18082	1.52598	1	0.999042	77.5686
GO:0003171~atrioventricular valve development	2	0.178891	0.0832505	ENSMUSG00000028023, ENSMUSG00000019789	770	2	18082	23.4831	1	0.998978	78.3525
GO:0071805~potassium ion transmembrane transport	8	0.715564	0.0884692	ENSMUSG00000000197, ENSMUSG00000035165, ENSMUSG00000031576, ENSMUSG00000058975, ENSMUSG00000029088, ENSMUSG00000060882, ENSMUSG00000001249, ENSMUSG00000090122	770	90	18082	2.08739	1	0.999183	80.4225
GO:0030307~positive regulation of cell growth	8	0.715564	0.0884692	ENSMUSG00000020357, ENSMUSG00000000787, ENSMUSG00000024486, ENSMUSG00000038069, ENSMUSG00000018920, ENSMUSG00000031429, ENSMUSG00000047242, ENSMUSG00000001249	770	90	18082	2.08739	1	0.999183	80.4225
GO:0007492~endoderm development	5	0.447227	0.0888629	ENSMUSG00000079487, ENSMUSG00000001497, ENSMUSG00000020679, ENSMUSG00000022602, ENSMUSG00000025902	770	40	18082	2.93539	1	0.999018	80.5708
GO:0007342~fusion of sperm to egg plasma membrane	3	0.268336	0.0899173	ENSMUSG00000038498, ENSMUSG00000064158, ENSMUSG00000072647	770	12	18082	5.87078	1	0.998893	80.9628
GO:0021952~central nervous system projection neuron axonogenesis	3	0.268336	0.0899173	ENSMUSG00000005958, ENSMUSG00000011751, ENSMUSG00000035456	770	12	18082	5.87078	1	0.998893	80.9628
GO:0016567~protein ubiquitination	22	1.9678	0.0910577	ENSMUSG00000024589, ENSMUSG00000030867, ENSMUSG00000079487, ENSMUSG00000040749, ENSMUSG00000046490, ENSMUSG00000016308, ENSMUSG00000055675, ENSMUSG00000001558, ENSMUSG00000031438, ENSMUSG00000075307, ENSMUSG00000032244, ENSMUSG00000056537, ENSMUSG00000033319, ENSMUSG00000014349, ENSMUSG00000031384, ENSMUSG00000031382, ENSMUSG00000043929, ENSMUSG00000072082, ENSMUSG00000038545, ENSMUSG00000033107,…	770	362	18082	1.42715	1	0.998769	81.3785
GO:0010595~positive regulation of endothelial cell migration	5	0.447227	0.0953303	ENSMUSG00000020357, ENSMUSG00000062352, ENSMUSG00000037225, ENSMUSG00000037621, ENSMUSG00000030067	770	41	18082	2.86379	1	0.998924	82.8608
GO:0050821~protein stabilization	10	0.894454	0.0955611	ENSMUSG00000039474, ENSMUSG00000037032, ENSMUSG00000031576, ENSMUSG00000031386, ENSMUSG00000047242, ENSMUSG00000025902, ENSMUSG00000030847, ENSMUSG00000002763, ENSMUSG00000016534, ENSMUSG00000059866	770	128	18082	1.83462	1	0.998728	82.9377
GO:0045944~positive regulation of transcription from RNA polymerase II promoter	52	4.65116	0.0963728	ENSMUSG00000001517, ENSMUSG00000020679, ENSMUSG00000028348, ENSMUSG00000042750, ENSMUSG00000059866, ENSMUSG00000041777, ENSMUSG00000000787, ENSMUSG00000023391, ENSMUSG00000045394, ENSMUSG00000028901, ENSMUSG00000031314, ENSMUSG00000009097, ENSMUSG00000030067, ENSMUSG00000021025, ENSMUSG00000027490, ENSMUSG00000025215, ENSMUSG00000037225, ENSMUSG00000001819, ENSMUSG00000022018, ENSMUSG00000061589,…	770	995	18082	1.22726	1	0.998569	83.2053
GO:0060716~labyrinthine layer blood vessel development	4	0.357782	0.0965952	ENSMUSG00000023443, ENSMUSG00000031349, ENSMUSG00000037568, ENSMUSG00000019789	770	26	18082	3.61279	1	0.998334	83.2779

## Sheet: downregulated in Setdb1 cKO
sheet 2: enriched in downregulated genes in Setdb1 cKO
Term	Count	%	PValue	Genes	List Total	Pop Hits	Pop Total	Fold Enrichment	Bonferroni	Benjamini	FDR
GO:0051321~meiotic cell cycle	23	3.45345	1.72944e-13	ENSMUSG00000021758, ENSMUSG00000071470, ENSMUSG00000020419, ENSMUSG00000051455, ENSMUSG00000015597, ENSMUSG00000025081, ENSMUSG00000054003, ENSMUSG00000033644, ENSMUSG00000027855, ENSMUSG00000005493, ENSMUSG00000019303, ENSMUSG00000049932, ENSMUSG00000010796, ENSMUSG00000015149, ENSMUSG00000024155, ENSMUSG00000030491, ENSMUSG00000078938, ENSMUSG00000060445, ENSMUSG00000024786, ENSMUSG00000005893,…	575	95	18082	7.61347	3.40929e-10	3.40929e-10	2.96885e-10
GO:0006281~DNA repair	36	5.40541	1.60376e-10	ENSMUSG00000030254, ENSMUSG00000044627, ENSMUSG00000025144, ENSMUSG00000003813, ENSMUSG00000043535, ENSMUSG00000009640, ENSMUSG00000051235, ENSMUSG00000022248, ENSMUSG00000020287, ENSMUSG00000061607, ENSMUSG00000032409, ENSMUSG00000032815, ENSMUSG00000000902, ENSMUSG00000021597, ENSMUSG00000025878, ENSMUSG00000001524, ENSMUSG00000035401, ENSMUSG00000051768, ENSMUSG00000026429, ENSMUSG00000021639,…	575	318	18082	3.56003	3.16102e-07	1.58051e-07	2.75268e-07
GO:0007049~cell cycle	49	7.35736	8.75643e-09	ENSMUSG00000029176, ENSMUSG00000069910, ENSMUSG00000025144, ENSMUSG00000028790, ENSMUSG00000021918, ENSMUSG00000038943, ENSMUSG00000035351, ENSMUSG00000032400, ENSMUSG00000031878, ENSMUSG00000031660, ENSMUSG00000038482, ENSMUSG00000057236, ENSMUSG00000070923, ENSMUSG00000078938, ENSMUSG00000062248, ENSMUSG00000061607, ENSMUSG00000030061, ENSMUSG00000039781, ENSMUSG00000007721, ENSMUSG00000033712,…	575	614	18082	2.50961	1.72588e-05	5.75296e-06	1.50294e-05
GO:0006974~cellular response to DNA damage stimulus	38	5.70571	2.28025e-08	ENSMUSG00000030254, ENSMUSG00000044627, ENSMUSG00000025144, ENSMUSG00000003813, ENSMUSG00000043535, ENSMUSG00000021918, ENSMUSG00000051235, ENSMUSG00000022248, ENSMUSG00000020287, ENSMUSG00000061607, ENSMUSG00000032409, ENSMUSG00000032815, ENSMUSG00000033712, ENSMUSG00000021597, ENSMUSG00000025878, ENSMUSG00000001524, ENSMUSG00000035401, ENSMUSG00000051768, ENSMUSG00000005481, ENSMUSG00000026429,…	575	420	18082	2.8452	4.49428e-05	1.12359e-05	3.9138e-05
GO:0043046~DNA methylation involved in gamete generation	9	1.35135	3.24597e-08	ENSMUSG00000021758, ENSMUSG00000022652, ENSMUSG00000030491, ENSMUSG00000060985, ENSMUSG00000054003, ENSMUSG00000041912, ENSMUSG00000025081, ENSMUSG00000033644, ENSMUSG00000010796	575	18	18082	15.7235	6.39761e-05	1.27956e-05	5.57135e-05
GO:0034587~piRNA metabolic process	10	1.5015	1.74518e-07	ENSMUSG00000021758, ENSMUSG00000024258, ENSMUSG00000030491, ENSMUSG00000029250, ENSMUSG00000031783, ENSMUSG00000054003, ENSMUSG00000041912, ENSMUSG00000025081, ENSMUSG00000033644, ENSMUSG00000010796	575	29	18082	10.8438	0.000343916	5.73276e-05	0.00029954
GO:0030030~cell projection organization	20	3.003	3.25604e-07	ENSMUSG00000034121, ENSMUSG00000033904, ENSMUSG00000075273, ENSMUSG00000037890, ENSMUSG00000020014, ENSMUSG00000023345, ENSMUSG00000021013, ENSMUSG00000024253, ENSMUSG00000031592, ENSMUSG00000066643, ENSMUSG00000022837, ENSMUSG00000035910, ENSMUSG00000014232, ENSMUSG00000001105, ENSMUSG00000025008, ENSMUSG00000040040, ENSMUSG00000049488, ENSMUSG00000020284, ENSMUSG00000039781, ENSMUSG00000001039	575	151	18082	4.16516	0.000641559	9.16765e-05	0.000558861
GO:0060271~cilium morphogenesis	21	3.15315	4.81653e-07	ENSMUSG00000034121, ENSMUSG00000056832, ENSMUSG00000075273, ENSMUSG00000037890, ENSMUSG00000020014, ENSMUSG00000023345, ENSMUSG00000021013, ENSMUSG00000024253, ENSMUSG00000031592, ENSMUSG00000066643, ENSMUSG00000022837, ENSMUSG00000014232, ENSMUSG00000001105, ENSMUSG00000025008, ENSMUSG00000040040, ENSMUSG00000049488, ENSMUSG00000020284, ENSMUSG00000039781, ENSMUSG00000027778, ENSMUSG00000001039,…	575	170	18082	3.88462	0.000948887	0.00011866	0.0008267
GO:0051301~cell division	32	4.8048	1.19082e-06	ENSMUSG00000029176, ENSMUSG00000069910, ENSMUSG00000025144, ENSMUSG00000021918, ENSMUSG00000038943, ENSMUSG00000035351, ENSMUSG00000032400, ENSMUSG00000070923, ENSMUSG00000078938, ENSMUSG00000062248, ENSMUSG00000007721, ENSMUSG00000064128, ENSMUSG00000021115, ENSMUSG00000002546, ENSMUSG00000028851, ENSMUSG00000068580, ENSMUSG00000026683, ENSMUSG00000036923, ENSMUSG00000027855, ENSMUSG00000029283,…	575	374	18082	2.69065	0.00234436	0.000260757	0.0020439
GO:0007140~male meiosis	9	1.35135	1.74083e-06	ENSMUSG00000021758, ENSMUSG00000024155, ENSMUSG00000030491, ENSMUSG00000060445, ENSMUSG00000059970, ENSMUSG00000054003, ENSMUSG00000041912, ENSMUSG00000032815, ENSMUSG00000010796	575	28	18082	10.108	0.0034253	0.000343059	0.0029879
GO:0042384~cilium assembly	17	2.55255	3.33535e-06	ENSMUSG00000034121, ENSMUSG00000056832, ENSMUSG00000075273, ENSMUSG00000037890, ENSMUSG00000020014, ENSMUSG00000021013, ENSMUSG00000024253, ENSMUSG00000031592, ENSMUSG00000066643, ENSMUSG00000022837, ENSMUSG00000014232, ENSMUSG00000001105, ENSMUSG00000040040, ENSMUSG00000049488, ENSMUSG00000027778, ENSMUSG00000001039, ENSMUSG00000006464	575	129	18082	4.14417	0.00655243	0.000597457	0.00572461
GO:0007283~spermatogenesis	32	4.8048	6.75457e-06	ENSMUSG00000030254, ENSMUSG00000043535, ENSMUSG00000025081, ENSMUSG00000054003, ENSMUSG00000005493, ENSMUSG00000030491, ENSMUSG00000109511, ENSMUSG00000078938, ENSMUSG00000024905, ENSMUSG00000069565, ENSMUSG00000060985, ENSMUSG00000039781, ENSMUSG00000046711, ENSMUSG00000005893, ENSMUSG00000043410, ENSMUSG00000021758, ENSMUSG00000023345, ENSMUSG00000020014, ENSMUSG00000051455, ENSMUSG00000041912,…	575	407	18082	2.47249	0.0132251	0.00110883	0.0115928
GO:0008380~RNA splicing	23	3.45345	9.40368e-06	ENSMUSG00000034274, ENSMUSG00000040767, ENSMUSG00000030204, ENSMUSG00000005481, ENSMUSG00000060244, ENSMUSG00000019432, ENSMUSG00000029404, ENSMUSG00000096520, ENSMUSG00000054679, ENSMUSG00000034681, ENSMUSG00000031683, ENSMUSG00000028134, ENSMUSG00000021810, ENSMUSG00000005150, ENSMUSG00000059208, ENSMUSG00000002052, ENSMUSG00000023007, ENSMUSG00000037275, ENSMUSG00000020850, ENSMUSG00000037197,…	575	241	18082	3.00116	0.018364	0.00142473	0.0161391
GO:0006397~mRNA processing	27	4.05405	1.37067e-05	ENSMUSG00000040767, ENSMUSG00000028790, ENSMUSG00000060244, ENSMUSG00000026058, ENSMUSG00000031683, ENSMUSG00000028134, ENSMUSG00000059208, ENSMUSG00000005150, ENSMUSG00000002052, ENSMUSG00000023007, ENSMUSG00000033712, ENSMUSG00000026035, ENSMUSG00000034274, ENSMUSG00000030204, ENSMUSG00000005481, ENSMUSG00000019432, ENSMUSG00000029404, ENSMUSG00000096520, ENSMUSG00000054679, ENSMUSG00000034681,…	575	322	18082	2.63686	0.0266545	0.00192786	0.0235234
GO:0035058~nonmotile primary cilium assembly	8	1.2012	4.24046e-05	ENSMUSG00000064128, ENSMUSG00000022064, ENSMUSG00000034121, ENSMUSG00000040040, ENSMUSG00000027778, ENSMUSG00000039781, ENSMUSG00000031592, ENSMUSG00000006464	575	31	18082	8.11534	0.0801836	0.00555659	0.0727578
GO:0000724~double-strand break repair via homologous recombination	11	1.65165	5.32743e-05	ENSMUSG00000032705, ENSMUSG00000024155, ENSMUSG00000035266, ENSMUSG00000044627, ENSMUSG00000076430, ENSMUSG00000051235, ENSMUSG00000049932, ENSMUSG00000078773, ENSMUSG00000025374, ENSMUSG00000038292, ENSMUSG00000028933	575	68	18082	5.08701	0.0996814	0.00654142	0.0914001
GO:0007224~smoothened signaling pathway	11	1.65165	7.76961e-05	ENSMUSG00000064128, ENSMUSG00000014232, ENSMUSG00000056832, ENSMUSG00000001105, ENSMUSG00000037890, ENSMUSG00000025008, ENSMUSG00000040040, ENSMUSG00000020284, ENSMUSG00000027778, ENSMUSG00000001039, ENSMUSG00000016637	575	71	18082	4.87206	0.141995	0.00896807	0.133273
GO:0007067~mitotic nuclear division	23	3.45345	7.95353e-05	ENSMUSG00000021115, ENSMUSG00000029176, ENSMUSG00000002546, ENSMUSG00000069910, ENSMUSG00000025144, ENSMUSG00000028851, ENSMUSG00000021918, ENSMUSG00000026683, ENSMUSG00000036923, ENSMUSG00000035351, ENSMUSG00000032400, ENSMUSG00000090083, ENSMUSG00000015149, ENSMUSG00000070923, ENSMUSG00000040667, ENSMUSG00000006005, ENSMUSG00000109511, ENSMUSG00000034906, ENSMUSG00000040549, ENSMUSG00000044156,…	575	277	18082	2.61112	0.1451	0.00867165	0.136426
GO:0042073~intraciliary transport	7	1.05105	0.000166973	ENSMUSG00000014232, ENSMUSG00000056832, ENSMUSG00000075273, ENSMUSG00000001105, ENSMUSG00000027778, ENSMUSG00000039781, ENSMUSG00000016637	575	27	18082	8.15291	0.280452	0.0171736	0.286205
GO:0007131~reciprocal meiotic recombination	7	1.05105	0.000206855	ENSMUSG00000032555, ENSMUSG00000071470, ENSMUSG00000078653, ENSMUSG00000078938, ENSMUSG00000005493, ENSMUSG00000027855, ENSMUSG00000028933	575	28	18082	7.86174	0.334857	0.0201813	0.354451
GO:0007129~synapsis	7	1.05105	0.000308913	ENSMUSG00000024155, ENSMUSG00000036817, ENSMUSG00000024786, ENSMUSG00000005493, ENSMUSG00000027855, ENSMUSG00000027229, ENSMUSG00000038292	575	30	18082	7.33762	0.456084	0.0285817	0.528892
GO:0000077~DNA damage checkpoint	7	1.05105	0.000308913	ENSMUSG00000037461, ENSMUSG00000038569, ENSMUSG00000032409, ENSMUSG00000076430, ENSMUSG00000049932, ENSMUSG00000022248, ENSMUSG00000025646	575	30	18082	7.33762	0.456084	0.0285817	0.528892
GO:0016569~covalent chromatin modification	21	3.15315	0.000341104	ENSMUSG00000035401, ENSMUSG00000042207, ENSMUSG00000015697, ENSMUSG00000056770, ENSMUSG00000027641, ENSMUSG00000009640, ENSMUSG00000090083, ENSMUSG00000024454, ENSMUSG00000022992, ENSMUSG00000053470, ENSMUSG00000047911, ENSMUSG00000057236, ENSMUSG00000024325, ENSMUSG00000023018, ENSMUSG00000029687, ENSMUSG00000059474, ENSMUSG00000035234, ENSMUSG00000000902, ENSMUSG00000031458, ENSMUSG00000025878,…	575	266	18082	2.48265	0.489534	0.0301026	0.583856
GO:0010501~RNA secondary structure unwinding	8	1.2012	0.000498245	ENSMUSG00000021758, ENSMUSG00000030491, ENSMUSG00000030204, ENSMUSG00000005481, ENSMUSG00000045538, ENSMUSG00000033658, ENSMUSG00000019432, ENSMUSG00000039224	575	45	18082	5.59057	0.625546	0.0418089	0.851747
GO:0006302~double-strand break repair	9	1.35135	0.000817929	ENSMUSG00000032705, ENSMUSG00000026187, ENSMUSG00000051455, ENSMUSG00000043535, ENSMUSG00000073436, ENSMUSG00000035234, ENSMUSG00000090083, ENSMUSG00000025878, ENSMUSG00000026162	575	63	18082	4.49242	0.800671	0.0649918	1.39464
GO:0009566~fertilization	8	1.2012	0.000845459	ENSMUSG00000024155, ENSMUSG00000030491, ENSMUSG00000060445, ENSMUSG00000007659, ENSMUSG00000036678, ENSMUSG00000054003, ENSMUSG00000041912, ENSMUSG00000006464	575	49	18082	5.1342	0.811207	0.0645094	1.44126
GO:0006351~transcription, DNA-templated	84	12.6126	0.00128334	ENSMUSG00000027201, ENSMUSG00000030543, ENSMUSG00000024561, ENSMUSG00000032777, ENSMUSG00000027387, ENSMUSG00000094595, ENSMUSG00000042207, ENSMUSG00000046909, ENSMUSG00000031783, ENSMUSG00000015697, ENSMUSG00000015597, ENSMUSG00000028099, ENSMUSG00000039841, ENSMUSG00000039804, ENSMUSG00000026058, ENSMUSG00000024325, ENSMUSG00000029687, ENSMUSG00000030393, ENSMUSG00000059474, ENSMUSG00000001017,…	575	1885	18082	1.40135	0.920427	0.0927609	2.18
GO:0031047~gene silencing by RNA	8	1.2012	0.00136029	ENSMUSG00000021758, ENSMUSG00000030491, ENSMUSG00000025571, ENSMUSG00000054003, ENSMUSG00000041912, ENSMUSG00000025081, ENSMUSG00000033644, ENSMUSG00000010796	575	53	18082	4.74671	0.93164	0.0945915	2.3093
GO:0051028~mRNA transport	10	1.5015	0.00189261	ENSMUSG00000034274, ENSMUSG00000040667, ENSMUSG00000006005, ENSMUSG00000109511, ENSMUSG00000002052, ENSMUSG00000060244, ENSMUSG00000036678, ENSMUSG00000035351, ENSMUSG00000019432, ENSMUSG00000034826	575	88	18082	3.57352	0.9761	0.124844	3.19924
GO:0010212~response to ionizing radiation	8	1.2012	0.00209248	ENSMUSG00000032555, ENSMUSG00000030670, ENSMUSG00000035234, ENSMUSG00000090083, ENSMUSG00000078773, ENSMUSG00000025374, ENSMUSG00000025878, ENSMUSG00000026162	575	57	18082	4.41361	0.983894	0.132696	3.5314
GO:0007141~male meiosis I	5	0.750751	0.00266356	ENSMUSG00000011349, ENSMUSG00000021758, ENSMUSG00000024155, ENSMUSG00000059970, ENSMUSG00000051455	575	19	18082	8.27551	0.994788	0.160736	4.47461
GO:0033314~mitotic DNA replication checkpoint	4	0.600601	0.00323184	ENSMUSG00000032555, ENSMUSG00000076430, ENSMUSG00000031878, ENSMUSG00000021597	575	10	18082	12.5788	0.998305	0.186016	5.40454
GO:0006310~DNA recombination	9	1.35135	0.00554574	ENSMUSG00000026187, ENSMUSG00000043535, ENSMUSG00000073436, ENSMUSG00000019303, ENSMUSG00000049932, ENSMUSG00000026162, ENSMUSG00000054717, ENSMUSG00000028933, ENSMUSG00000030079	575	85	18082	3.32968	0.999983	0.290031	9.10374
GO:0006406~mRNA export from nucleus	6	0.900901	0.00669015	ENSMUSG00000034274, ENSMUSG00000040667, ENSMUSG00000005481, ENSMUSG00000001017, ENSMUSG00000033658, ENSMUSG00000019432	575	38	18082	4.96531	0.999998	0.330301	10.8825
GO:0006122~mitochondrial electron transport, ubiquinol to cytochrome c	4	0.600601	0.00717474	ENSMUSG00000056436, ENSMUSG00000022551, ENSMUSG00000030884, ENSMUSG00000029017	575	13	18082	9.67599	0.999999	0.341258	11.6258
GO:0060122~inner ear receptor stereocilium organization	5	0.750751	0.0074796	ENSMUSG00000034121, ENSMUSG00000001105, ENSMUSG00000040040, ENSMUSG00000021013, ENSMUSG00000016637	575	25	18082	6.28939	1	0.344785	12.0904
GO:0006337~nucleosome disassembly	4	0.600601	0.00891868	ENSMUSG00000023018, ENSMUSG00000033237, ENSMUSG00000000902, ENSMUSG00000078851	575	14	18082	8.98484	1	0.387672	14.2527
GO:0000712~resolution of meiotic recombination intermediates	4	0.600601	0.00891868	ENSMUSG00000024155, ENSMUSG00000025144, ENSMUSG00000073436, ENSMUSG00000043410	575	14	18082	8.98484	1	0.387672	14.2527
GO:0006086~acetyl-CoA biosynthetic process from pyruvate	3	0.45045	0.0094384	ENSMUSG00000021748, ENSMUSG00000047674, ENSMUSG00000000168	575	5	18082	18.8682	1	0.396599	15.0213
GO:0007290~spermatid nucleus elongation	3	0.45045	0.0094384	ENSMUSG00000011349, ENSMUSG00000053470, ENSMUSG00000040040	575	5	18082	18.8682	1	0.396599	15.0213
GO:1902017~regulation of cilium assembly	4	0.600601	0.010889	ENSMUSG00000052302, ENSMUSG00000035910, ENSMUSG00000001105, ENSMUSG00000040040	575	15	18082	8.38586	1	0.433281	17.1321
GO:0061351~neural precursor cell proliferation	4	0.600601	0.010889	ENSMUSG00000040044, ENSMUSG00000001105, ENSMUSG00000040040, ENSMUSG00000006464	575	15	18082	8.38586	1	0.433281	17.1321
GO:0006099~tricarboxylic acid cycle	5	0.750751	0.0127116	ENSMUSG00000021748, ENSMUSG00000047674, ENSMUSG00000058076, ENSMUSG00000032279, ENSMUSG00000000168	575	29	18082	5.42189	1	0.476147	19.7144
GO:2000785~regulation of autophagosome assembly	4	0.600601	0.0130905	ENSMUSG00000001105, ENSMUSG00000020289, ENSMUSG00000040040, ENSMUSG00000010057	575	16	18082	7.86174	1	0.477586	20.2416
GO:0000056~ribosomal small subunit export from nucleus	3	0.45045	0.0138614	ENSMUSG00000063457, ENSMUSG00000019814, ENSMUSG00000040667	575	6	18082	15.7235	1	0.488814	21.3041
GO:0071479~cellular response to ionizing radiation	5	0.750751	0.0160248	ENSMUSG00000044627, ENSMUSG00000037461, ENSMUSG00000038569, ENSMUSG00000035455, ENSMUSG00000022248	575	31	18082	5.07209	1	0.53145	24.2154
GO:0055114~oxidation-reduction process	33	4.95495	0.0164971	ENSMUSG00000004880, ENSMUSG00000021748, ENSMUSG00000049858, ENSMUSG00000028692, ENSMUSG00000042207, ENSMUSG00000058076, ENSMUSG00000027983, ENSMUSG00000031641, ENSMUSG00000032279, ENSMUSG00000025701, ENSMUSG00000032342, ENSMUSG00000051483, ENSMUSG00000018574, ENSMUSG00000022223, ENSMUSG00000040018, ENSMUSG00000037373, ENSMUSG00000030884, ENSMUSG00000073422, ENSMUSG00000048495, ENSMUSG00000047674,…	575	676	18082	1.53513	1	0.533497	24.8374
GO:0051297~centrosome organization	5	0.750751	0.017866	ENSMUSG00000002546, ENSMUSG00000040549, ENSMUSG00000044156, ENSMUSG00000031592, ENSMUSG00000028933	575	32	18082	4.91359	1	0.554052	26.6129
GO:0007094~mitotic spindle assembly checkpoint	4	0.600601	0.0182012	ENSMUSG00000006005, ENSMUSG00000024537, ENSMUSG00000029554, ENSMUSG00000066979	575	18	18082	6.98821	1	0.552714	27.0417
GO:0015031~protein transport	29	4.35435	0.0231473	ENSMUSG00000056832, ENSMUSG00000002820, ENSMUSG00000020003, ENSMUSG00000032583, ENSMUSG00000021013, ENSMUSG00000042590, ENSMUSG00000022808, ENSMUSG00000035351, ENSMUSG00000026797, ENSMUSG00000034826, ENSMUSG00000047187, ENSMUSG00000021357, ENSMUSG00000027099, ENSMUSG00000034789, ENSMUSG00000109511, ENSMUSG00000049969, ENSMUSG00000028136, ENSMUSG00000027804, ENSMUSG00000026553, ENSMUSG00000020986,…	575	592	18082	1.54048	1	0.633394	33.0997
GO:0051865~protein autoubiquitination	6	0.900901	0.0241665	ENSMUSG00000023307, ENSMUSG00000030254, ENSMUSG00000026429, ENSMUSG00000090083, ENSMUSG00000031751, ENSMUSG00000026942	575	52	18082	3.62849	1	0.641525	34.2878
GO:0006999~nuclear pore organization	3	0.45045	0.0248075	ENSMUSG00000038759, ENSMUSG00000006005, ENSMUSG00000034826	575	8	18082	11.7926	1	0.64353	35.0247
GO:0061732~mitochondrial acetyl-CoA biosynthetic process from pyruvate	3	0.45045	0.0248075	ENSMUSG00000021748, ENSMUSG00000047674, ENSMUSG00000000168	575	8	18082	11.7926	1	0.64353	35.0247
GO:0000398~mRNA splicing, via spliceosome	9	1.35135	0.0262865	ENSMUSG00000001383, ENSMUSG00000031683, ENSMUSG00000059208, ENSMUSG00000005150, ENSMUSG00000023007, ENSMUSG00000005481, ENSMUSG00000020850, ENSMUSG00000019432, ENSMUSG00000061613	575	112	18082	2.52699	1	0.657508	36.6955
GO:0006418~tRNA aminoacylation for protein translation	5	0.750751	0.0265136	ENSMUSG00000026615, ENSMUSG00000026618, ENSMUSG00000026356, ENSMUSG00000028292, ENSMUSG00000040354	575	36	18082	4.36763	1	0.653291	36.9484
GO:0007130~synaptonemal complex assembly	4	0.600601	0.0276604	ENSMUSG00000078938, ENSMUSG00000032065, ENSMUSG00000051455, ENSMUSG00000027855	575	21	18082	5.9899	1	0.661779	38.2113
GO:0061512~protein localization to cilium	4	0.600601	0.0276604	ENSMUSG00000001105, ENSMUSG00000037890, ENSMUSG00000066643, ENSMUSG00000006464	575	21	18082	5.9899	1	0.661779	38.2113
GO:0021766~hippocampus development	7	1.05105	0.0282817	ENSMUSG00000021379, ENSMUSG00000003235, ENSMUSG00000029687, ENSMUSG00000039106, ENSMUSG00000004892, ENSMUSG00000051768, ENSMUSG00000006464	575	73	18082	3.01546	1	0.66292	38.8854
GO:0006090~pyruvate metabolic process	3	0.45045	0.0312334	ENSMUSG00000047674, ENSMUSG00000026409, ENSMUSG00000000168	575	9	18082	10.4823	1	0.692739	41.9948
GO:0000278~mitotic cell cycle	5	0.750751	0.0316299	ENSMUSG00000026484, ENSMUSG00000030061, ENSMUSG00000021918, ENSMUSG00000038482, ENSMUSG00000028933	575	38	18082	4.13776	1	0.690607	42.4009
GO:0006270~DNA replication initiation	4	0.600601	0.0392624	ENSMUSG00000040044, ENSMUSG00000032555, ENSMUSG00000029283, ENSMUSG00000021597	575	24	18082	5.24116	1	0.761977	49.7159
GO:0071480~cellular response to gamma radiation	4	0.600601	0.0392624	ENSMUSG00000026187, ENSMUSG00000007659, ENSMUSG00000032409, ENSMUSG00000049932	575	24	18082	5.24116	1	0.761977	49.7159
GO:0016567~protein ubiquitination	19	2.85285	0.0414398	ENSMUSG00000036352, ENSMUSG00000029060, ENSMUSG00000040415, ENSMUSG00000071470, ENSMUSG00000034391, ENSMUSG00000046997, ENSMUSG00000001786, ENSMUSG00000024083, ENSMUSG00000090083, ENSMUSG00000022400, ENSMUSG00000040327, ENSMUSG00000070923, ENSMUSG00000075502, ENSMUSG00000020027, ENSMUSG00000030031, ENSMUSG00000001366, ENSMUSG00000039753, ENSMUSG00000044164, ENSMUSG00000041966	575	362	18082	1.65053	1	0.77454	51.6365
GO:0032259~methylation	11	1.65165	0.0435162	ENSMUSG00000004561, ENSMUSG00000029687, ENSMUSG00000037134, ENSMUSG00000021311, ENSMUSG00000015697, ENSMUSG00000056770, ENSMUSG00000060950, ENSMUSG00000061759, ENSMUSG00000039662, ENSMUSG00000003559, ENSMUSG00000031671	575	169	18082	2.04684	1	0.78529	53.4036
GO:0009306~protein secretion	4	0.600601	0.0435964	ENSMUSG00000014177, ENSMUSG00000032583, ENSMUSG00000036943, ENSMUSG00000079592	575	25	18082	5.03151	1	0.780146	53.4705
GO:0035721~intraciliary retrograde transport	3	0.45045	0.0457659	ENSMUSG00000037890, ENSMUSG00000066643, ENSMUSG00000006464	575	11	18082	8.57644	1	0.790908	55.2493
GO:0034244~negative regulation of transcription elongation from RNA polymerase II promoter	3	0.45045	0.0457659	ENSMUSG00000029111, ENSMUSG00000029687, ENSMUSG00000090083	575	11	18082	8.57644	1	0.790908	55.2493
GO:0045948~positive regulation of translational initiation	3	0.45045	0.0457659	ENSMUSG00000024258, ENSMUSG00000003235, ENSMUSG00000028790	575	11	18082	8.57644	1	0.790908	55.2493
GO:0070207~protein homotrimerization	4	0.600601	0.0481583	ENSMUSG00000027203, ENSMUSG00000022454, ENSMUSG00000026726, ENSMUSG00000026942	575	26	18082	4.83799	1	0.802371	57.1365
GO:0008033~tRNA processing	7	1.05105	0.0531897	ENSMUSG00000048495, ENSMUSG00000032342, ENSMUSG00000031683, ENSMUSG00000031949, ENSMUSG00000029507, ENSMUSG00000054226, ENSMUSG00000060950	575	85	18082	2.58975	1	0.82899	60.8636
GO:0006479~protein methylation	4	0.600601	0.0579493	ENSMUSG00000037134, ENSMUSG00000021311, ENSMUSG00000061759, ENSMUSG00000039662	575	28	18082	4.49242	1	0.850096	64.1066
GO:0030154~cell differentiation	34	5.10511	0.0580924	ENSMUSG00000000441, ENSMUSG00000050132, ENSMUSG00000043535, ENSMUSG00000025081, ENSMUSG00000054003, ENSMUSG00000052516, ENSMUSG00000030491, ENSMUSG00000024905, ENSMUSG00000035916, ENSMUSG00000069565, ENSMUSG00000060985, ENSMUSG00000037373, ENSMUSG00000039781, ENSMUSG00000005893, ENSMUSG00000000902, ENSMUSG00000043410, ENSMUSG00000021319, ENSMUSG00000034274, ENSMUSG00000021758, ENSMUSG00000028874,…	575	780	18082	1.37076	1	0.846244	64.2001
GO:0031990~mRNA export from nucleus in response to heat stress	2	0.3003	0.0624826	ENSMUSG00000024258, ENSMUSG00000006005	575	2	18082	31.447	1	0.862895	66.9587
GO:0031573~intra-S DNA damage checkpoint	3	0.45045	0.0711551	ENSMUSG00000038569, ENSMUSG00000073436, ENSMUSG00000076430	575	14	18082	6.73863	1	0.893355	71.8304
GO:0045892~negative regulation of transcription, DNA-templated	26	3.9039	0.0726499	ENSMUSG00000027387, ENSMUSG00000036225, ENSMUSG00000051469, ENSMUSG00000042207, ENSMUSG00000028790, ENSMUSG00000079184, ENSMUSG00000009640, ENSMUSG00000018666, ENSMUSG00000031660, ENSMUSG00000016253, ENSMUSG00000054717, ENSMUSG00000037028, ENSMUSG00000024454, ENSMUSG00000015149, ENSMUSG00000021379, ENSMUSG00000025364, ENSMUSG00000031026, ENSMUSG00000024325, ENSMUSG00000029687, ENSMUSG00000026187,…	575	579	18082	1.41213	1	0.894858	72.5985
GO:0006366~transcription from RNA polymerase II promoter	9	1.35135	0.0730734	ENSMUSG00000001524, ENSMUSG00000024258, ENSMUSG00000021810, ENSMUSG00000029250, ENSMUSG00000031783, ENSMUSG00000021639, ENSMUSG00000004043, ENSMUSG00000021548, ENSMUSG00000000861	575	138	18082	2.05089	1	0.892714	72.8124
GO:0006355~regulation of transcription, DNA-templated	85	12.7628	0.0776311	ENSMUSG00000030543, ENSMUSG00000024561, ENSMUSG00000027387, ENSMUSG00000099689, ENSMUSG00000094595, ENSMUSG00000042207, ENSMUSG00000046909, ENSMUSG00000015697, ENSMUSG00000015597, ENSMUSG00000039841, ENSMUSG00000039804, ENSMUSG00000026058, ENSMUSG00000024325, ENSMUSG00000037007, ENSMUSG00000029687, ENSMUSG00000030393, ENSMUSG00000059474, ENSMUSG00000001017, ENSMUSG00000037373, ENSMUSG00000020038,…	575	2279	18082	1.17288	1	0.903894	75.018
GO:0043388~positive regulation of DNA binding	4	0.600601	0.0800617	ENSMUSG00000015149, ENSMUSG00000036438, ENSMUSG00000020542, ENSMUSG00000054717	575	32	18082	3.93087	1	0.907794	76.1242
GO:0009451~RNA modification	3	0.45045	0.0804268	ENSMUSG00000029507, ENSMUSG00000032044, ENSMUSG00000027487	575	15	18082	6.28939	1	0.90566	76.2863
GO:0045116~protein neddylation	3	0.45045	0.0804268	ENSMUSG00000030061, ENSMUSG00000031878, ENSMUSG00000022400	575	15	18082	6.28939	1	0.90566	76.2863
GO:1903204~negative regulation of oxidative stress-induced neuron death	3	0.45045	0.0804268	ENSMUSG00000022307, ENSMUSG00000034105, ENSMUSG00000001786	575	15	18082	6.28939	1	0.90566	76.2863
GO:0042752~regulation of circadian rhythm	5	0.750751	0.082516	ENSMUSG00000014956, ENSMUSG00000029687, ENSMUSG00000042207, ENSMUSG00000020038, ENSMUSG00000033712	575	52	18082	3.02375	1	0.908438	77.1942
GO:0006412~translation	19	2.85285	0.0895357	ENSMUSG00000063457, ENSMUSG00000004561, ENSMUSG00000026615, ENSMUSG00000026618, ENSMUSG00000024414, ENSMUSG00000003235, ENSMUSG00000033216, ENSMUSG00000040731, ENSMUSG00000028292, ENSMUSG00000043716, ENSMUSG00000022404, ENSMUSG00000020514, ENSMUSG00000050144, ENSMUSG00000028622, ENSMUSG00000019710, ENSMUSG00000026356, ENSMUSG00000069041, ENSMUSG00000027774, ENSMUSG00000040354	575	401	18082	1.49001	1	0.923295	80.0109
GO:2000278~regulation of DNA biosynthetic process	2	0.3003	0.0922467	ENSMUSG00000030733, ENSMUSG00000038482	575	3	18082	20.9646	1	0.926695	81.0082
GO:1902775~mitochondrial large ribosomal subunit assembly	2	0.3003	0.0922467	ENSMUSG00000032480, ENSMUSG00000045538	575	3	18082	20.9646	1	0.926695	81.0082
