# Supplementary material for: SETDB1 Links the Meiotic DNA Damage Response to Sex Chromosome Silencing in Mice
Source: Dev Cell. 2018 Dec 3;47(5):645–659.e6. doi: 10.1016/j.devcel.2018.10.004 (PMC6286383; doi:10.1016/j.devcel.2018.10.004)
Supplement: Table S3. List of Differentially Expressed ERVs upon Setdb1 Deletion, Related to Figure S7 [file mmc4.xlsx]

## Sheet: upregulated in Setdb1 cKO
Table S3. List of differentially expressed ERVs upon Setdb1 deletion
sheet 1: upregulated ERVs in Setdb1 cKO
Gene	repClass	repFamily	baseMean	log2FoldChange	lfcSE	stat	pvalue	padj	RNA_WT_1	RNA_WT_2	RNA_KO_1	RNA_KO_2	ChIP_input_WT	ChIP_input_KO	ChIP_WT	ChIP_KO	WT chip/input	cKO chip/input
RLTR10B2	LTR	ERVK	3968.73	-0.99695	0.0849944	-11.7296	8.98828e-32	7.5142e-29	82.6323	81.1633	186.842	152.067	171.049	167.85	304.763	212.406	1.78173	1.26545
RLTR10B	LTR	ERVK	2974.34	-1.57448	0.138736	-11.3487	7.52452e-30	3.14525e-27	45.0954	46.3709	174.328	117.569	56.0018	53.9966	99.5039	60.2921	1.7768	1.11659
MMERVK10C-int	LTR	ERVK	33336.7	-2.6793	0.256195	-10.458	1.346e-25	3.75086e-23	315.156	303.829	3438.5	1951.5	1013.86	1032.21	2406.17	1642.44	2.37327	1.59119
MLT1J	LTR	ERVL-MaLR	17107.8	-0.242249	0.0392259	-6.17573	6.58602e-10	9.17652e-08	457.776	471.134	551.436	552.869	349.181	355.471	271.992	281.896	0.778944	0.793021
LTR81B	LTR	Gypsy	713.392	-0.745451	0.131867	-5.65304	1.57633e-08	1.64727e-06	16.3663	15.2199	26.2068	27.0143	21.2386	21.5934	18.0448	20.0422	0.84962	0.928161
MMVL30-int	LTR	ERV1	5220.99	-0.650705	0.120146	-5.41597	6.09587e-08	5.66239e-06	149.09	132.911	275.847	207.795	291.508	281.991	457.402	322.467	1.56909	1.14354
IAP1-MM_I-int	LTR	ERVK	2723.53	-0.646258	0.124519	-5.19004	2.10245e-07	1.75765e-05	75.5541	70.2391	125.539	100.573	187.374	177.84	416.415	304.384	2.22238	1.71156
MER65D	LTR	ERV1	647.219	-0.627793	0.132792	-4.72764	2.27141e-06	0.000126593	15.3414	14.7932	23.4164	23.3766	10.7909	11.4609	10.2307	10.3767	0.948093	0.9054
ERVB7_1-LTR_MM	LTR	ERVK	2105.81	-0.398141	0.0897438	-4.43642	9.14676e-06	0.000477918	58.355	53.8529	73.4711	73.6781	107.067	101.494	166.173	114.339	1.55204	1.12655
LTR33B	LTR	ERVL	634.613	-0.639696	0.14565	-4.39199	1.12315e-05	0.000552328	15.3734	14.0251	23.7041	22.3032	30.5243	29.7463	25.0371	29.8343	0.820235	1.00296
RLTR51A_Mm	LTR	ERVK?	16753.5	-0.16366	0.0384869	-4.25236	2.11529e-05	0.000930729	462.324	476.255	525.517	531.013	292.172	280.949	299.64	283.542	1.02556	1.00923
RLTR13A3	LTR	ERVK	947.457	-0.570582	0.138953	-4.10631	4.02038e-05	0.00163471	24.5975	24.6932	36.5054	33.1864	75.2372	77.2701	135.013	100.873	1.7945	1.30547
MER68-int	LTR	ERVL	1289.48	-0.793999	0.207873	-3.81964	0.000133647	0.00465539	24.5014	31.4355	57.0163	40.2233	9.48489	9.54643	9.89239	7.71677	1.04296	0.808341
IAPLTR4	LTR	ERVK	556.098	-0.578558	0.152237	-3.80036	0.000144484	0.00483153	19.377	12.432	25.2862	20.6036	86.7474	84.1857	208.981	145.235	2.40907	1.72518
MER90a	LTR	ERV1	6219.71	-0.355573	0.0941354	-3.77725	0.00015857	0.00509864	152.998	170.605	190.553	225.894	79.0887	77.5435	76.078	75.7062	0.961933	0.976305
RMER17C	LTR	ERVK	32458	-0.154105	0.0413216	-3.72939	0.000191942	0.00561535	897.361	926.622	1030.75	1008.3	883.577	874.208	806.584	776.081	0.912862	0.887753
RLTR12B	LTR	ERVK	7627.03	-0.215651	0.0578822	-3.72568	0.000194791	0.00561535	211.289	207.19	247.08	241.131	149.047	151.362	168.767	164.644	1.13231	1.08775
RLTR18-int	LTR	ERVK	3129.38	-0.290284	0.0833172	-3.48408	0.000493827	0.0122094	82.5042	84.7763	97.7792	107.64	64.3799	69.2995	69.8267	63.9459	1.0846	0.922747
RLTR48C	LTR	ERV1	1078.77	-0.381508	0.112099	-3.40331	0.00066574	0.0150222	29.3056	27.1682	36.7643	36.3471	28.4325	28.8477	25.1015	24.0272	0.882846	0.8329
IAPLTR4_I	LTR	ERVK	708.005	-0.669918	0.197244	-3.39638	0.000682827	0.0150222	24.2452	17.2397	32.0465	30.5029	92.7571	90.398	211.994	143.247	2.28547	1.58463
LTR53B	LTR	ERVL	340.692	-0.659715	0.196646	-3.35483	0.000794137	0.017023	7.91092	7.73797	10.9602	13.9544	12.7055	12.3205	11.4552	11.1757	0.901591	0.90708
L1MCa	LINE	L1	25136.1	-0.166667	0.0498232	-3.34516	0.000822354	0.0171872	680.916	723.529	805.65	777.928	417.468	427.336	405.185	437.498	0.970579	1.02378
X6B_LINE	LINE	CR1	1553.97	-0.319704	0.0974959	-3.27915	0.0010412	0.0205066	41.9247	40.8519	51.9821	51.3152	16.8005	16.6835	14.3391	15.9889	0.853493	0.958369
L1_Mm	LINE	L1	18034.7	-0.236616	0.0744026	-3.18021	0.0014717	0.0268588	622.945	531.957	679.161	594.613	1173.16	1166.55	2118.57	1683.19	1.80586	1.44288
L1Md_T	LINE	L1	79268.8	-0.0987951	0.0312516	-3.16128	0.00157075	0.027533	2535.98	2308.59	2620.51	2484.81	3694.11	3603.59	6914.43	5746.54	1.87174	1.59467
MER70A	LTR	ERVL	1011.96	-0.363129	0.115335	-3.14848	0.00164121	0.0280011	26.6793	25.8027	32.6218	35.214	29.5393	29.4988	26.7288	28.3533	0.904856	0.961166
MLT1H	LTR	ERVL-MaLR	9503.28	-0.14347	0.0484671	-2.96016	0.00307484	0.0485012	268.651	266.419	297.279	296.77	299.399	294.871	233.583	266.19	0.780172	0.902731
RMER17C-int	LTR	ERVK	7805.04	-0.183866	0.063167	-2.91079	0.00360514	0.0535201	225.061	210.433	249.612	245.544	347.288	349.232	384.257	362.211	1.10645	1.03716
RLTR10	LTR	ERVK	6209.88	-0.173008	0.0604673	-2.86118	0.00422061	0.0588071	176.987	178.343	197.917	201.206	383.778	368.742	604.499	433.289	1.57513	1.17505
LTR33	LTR	ERVL	5730.53	-0.195869	0.0688075	-2.84662	0.00441858	0.0605562	160.621	155.897	185.778	178.664	181.364	181.682	146.162	166.242	0.805908	0.915017
MamGypLTR1a	LTR	Gypsy	303.422	-0.505202	0.177801	-2.84138	0.00449185	0.0605676	7.49456	7.36814	10.7301	10.4658	14.2661	12.8545	11.3102	12.1013	0.792804	0.941408
LTRIS_Mm	LTR	ERV1	1480.45	-0.287574	0.102182	-2.81432	0.00488803	0.0648634	42.7574	40.9942	51.8382	49.7349	95.5461	94.7219	149.788	110.704	1.5677	1.16873
RMER17D2	LTR	ERVK	6888.86	-0.161657	0.0587396	-2.75209	0.00592162	0.0761612	197.453	192.34	223.117	213.818	361.068	338.358	585.246	474.747	1.62088	1.40309
MLT1H1-int	LTR	ERVL-MaLR	139.282	-0.875402	0.321498	-2.72288	0.00647155	0.0807898	2.97861	2.84484	6.47259	4.23403	8.41133	8.25707	7.15346	7.47318	0.850454	0.905064
MLT1E2-int	LTR	ERVL-MaLR	229.058	-0.73102	0.270525	-2.70223	0.00688761	0.0814808	5.0284	5.17761	10.126	6.85793	5.50057	5.75651	4.49508	5.12502	0.817202	0.890301
LTR37B	LTR	ERV1	1141.92	-0.31173	0.116971	-2.66502	0.00769831	0.0881614	28.4409	31.9476	37.8862	37.4503	36.2351	36.9354	30.4827	34.2773	0.841248	0.928032
RLTR1B-int	LTR	ERV1	3846.63	-0.326083	0.123385	-2.6428	0.00822238	0.0915389	109.92	108.161	128.1	142.168	259.346	251.867	435.265	325.498	1.67832	1.29234
MER57E1	LTR	ERV1	999.107	-0.357463	0.137833	-2.59345	0.00950195	0.0992953	27.2238	24.6648	30.8095	36.0787	23.6181	23.6381	20.7031	22.2442	0.876578	0.941028

## Sheet: downregulated in Setdb1 cKO
Table S3. List of differentially expressed ERVs upon Setdb1 deletion
sheet 2: downregulated ERVs in Setdb1 cKO
Gene	repClass	repFamily	baseMean	log2FoldChange	lfcSE	stat	pvalue	padj	RNA_WT_1	RNA_WT_2	RNA_KO_1	RNA_KO_2	ChIP_input_WT	ChIP_input_KO	ChIP_WT	ChIP_KO	WT chip/input	cKO chip/input
LTR75	LTR	ERVL	1175.57	1.2905	0.131671	9.80097	1.11513e-22	2.33063e-20	48.2022	50.7235	18.3821	22.333	14.908	15.1987	13.4208	11.4095	0.900242	0.750688
MERV1_I-int	LTR	ERV1	7304.54	0.665016	0.0856759	7.76199	8.36045e-15	1.39787e-12	276.274	256.093	157.212	181.348	476.137	466.42	662.404	611.232	1.3912	1.31048
ERV3-16A3_I-int	LTR	ERVL	4952.48	0.614025	0.105766	5.80549	6.41795e-09	7.66487e-07	176.186	178.798	103.792	129.704	142.14	143.053	125.459	136.466	0.882644	0.953953
ORR1F-int	LTR	ERVL-MaLR	2770.95	0.499821	0.0998974	5.00335	5.6343e-07	4.28206e-05	102.073	90.9211	68.4656	68.7881	92.8235	91.9739	91.706	86.4336	0.987961	0.939763
LTRIS4A	LTR	ERV1	963.983	0.67071	0.135852	4.93707	7.93032e-07	5.52479e-05	34.334	38.0355	22.5821	23.0784	37.3198	35.9065	65.7506	51.26	1.76182	1.42759
RMER6D	LTR	ERVK	8797.48	0.242944	0.0511005	4.75423	1.99206e-06	0.000126465	284.825	281.554	233.272	247.393	405.625	411.512	529.017	533.899	1.3042	1.29741
MER4B-int	LTR	ERV1	729.337	0.758659	0.159992	4.74184	2.11783e-06	0.000126465	24.5975	29.7855	14.9013	17.443	5.76619	5.70441	3.88284	4.15069	0.673381	0.727627
RMER4A	LTR	ERVK	27928.6	0.224379	0.0521732	4.30066	1.70292e-05	0.000790913	860.497	924.118	782.378	752.584	354.316	357.073	345.799	345.754	0.97596	0.968301
RLTR24	LTR	ERV1	7413.63	0.225105	0.0548847	4.10141	4.10634e-05	0.00163471	236.879	236.719	197.083	210.419	209.675	219.555	186.489	195.735	0.889422	0.891509
RLTR6C_Mm	LTR	ERV1	363.687	0.757709	0.188912	4.01091	6.04864e-05	0.00229848	12.8753	15.0208	9.00409	8.31897	17.2654	17.1393	36.0412	23.998	2.08748	1.40017
MER70B	LTR	ERVL	954.263	0.455119	0.119067	3.82237	0.000132176	0.00465539	33.4052	32.0045	24.3369	23.5853	37.198	37.4824	32.4967	36.4208	0.873613	0.971677
L1MA4A	LINE	L1	22522.7	0.157916	0.0420451	3.75586	0.000172745	0.0053487	688.538	719.859	615.586	653.561	361.61	372.389	328.157	353.383	0.907488	0.948963
RLTR20B3	LTR	ERVK	4057.91	0.271158	0.0748426	3.62304	0.000291155	0.00811353	135.126	128.103	107.502	111.725	163.722	161.312	164.32	172.273	1.00365	1.06795
LTRIS4	LTR	ERV1	558.432	0.531881	0.14905	3.56848	0.000359053	0.00968284	18.5762	20.938	13.952	13.7457	25.3889	23.2474	42.7918	39.9187	1.68545	1.71712
RLTR20A2B_MM	LTR	ERVK	2286.56	0.305517	0.0865735	3.52899	0.000417153	0.0108981	74.9456	74.8193	59.1163	62.7352	76.023	73.2848	64.9289	68.876	0.854069	0.939841
RMER6-int	LTR	ERVK	2240.21	0.352937	0.101569	3.47485	0.000511147	0.0122094	76.9313	71.9176	55.693	61.5425	106.315	109.478	134.288	152.25	1.26312	1.39069
RMER21B	LTR	ERV1	7027.73	0.194944	0.0561017	3.47484	0.000511161	0.0122094	222.691	222.353	188.913	201.772	164.74	167.733	163.418	157.034	0.991972	0.936215
MLT1F1	LTR	ERVL-MaLR	13135.6	0.166278	0.0485789	3.42285	0.00061969	0.0143906	409.158	414.323	374.432	362.844	211.124	211.819	168.735	181.227	0.799218	0.855577
MER110	LTR	ERV1	615.327	0.440042	0.131931	3.33541	0.000851748	0.0173673	20.7542	21.2225	15.3616	15.7434	15.7159	16.1495	14.2747	16.1448	0.908295	0.99971
MLT1E1A-int	LTR	ERVL-MaLR	142.037	0.925685	0.282609	3.2755	0.00105476	0.0205066	5.95721	5.06382	2.50273	3.33952	4.08392	3.86806	4.89786	4.34555	1.1993	1.12344
MLTR25A	LTR	ERVK	11573.5	0.148104	0.0457287	3.23876	0.00120051	0.0228097	369.475	357.995	325.01	334.906	532.681	528.987	587.115	561.56	1.10219	1.06158
RMER15-int	LTR	ERVL	18932.3	0.1202	0.0378107	3.17899	0.00147788	0.0268588	594.28	591.727	532.507	552.66	614.227	615.803	600.101	630.563	0.977002	1.02397
ORR1A4-int	LTR	ERVL-MaLR	10325.6	0.199466	0.0631338	3.15942	0.00158084	0.027533	338.536	322.946	273.719	302.763	551.507	544.863	665.996	639.712	1.20759	1.17408
ORR1G	LTR	ERVL-MaLR	27343.4	0.126788	0.0419714	3.02081	0.002521	0.0421511	818.988	872.797	764.053	793.493	592.479	592.022	487.337	526.533	0.822539	0.889381
ORR1B2-int	LTR	ERVL-MaLR	4989.71	0.291402	0.0966955	3.01361	0.00258163	0.0423185	169.364	156.921	123.065	144.911	232.994	231.354	252.465	254.722	1.08357	1.101
MT2C_Mm	LTR	ERVL	11003.2	0.1618	0.054299	2.97979	0.00288445	0.046373	341.515	359.19	313.302	315.226	450.327	451.352	495.747	467.546	1.10086	1.03588
L1MD1	LINE	L1	18428.4	0.169165	0.057959	2.9187	0.00351493	0.0535201	562.092	596.336	533.456	500.838	346.436	357.021	352.356	324.65	1.01709	0.909331
MLT1E	LTR	ERVL-MaLR	3579.88	0.217043	0.0744345	2.91589	0.00354671	0.0535201	112.162	116.013	95.1614	102.273	70.9208	71.1489	63.2533	66.9176	0.891886	0.94053
RLTR30E_MM	LTR	ERV1	3529.58	0.221307	0.0761289	2.907	0.0036491	0.0535201	114.82	110.38	96.6573	97.6212	63.8819	63.1523	67.0878	64.589	1.05019	1.02275
L1ME2	LINE	L1	17472.3	0.159585	0.0553301	2.88423	0.00392367	0.0565549	536.309	556.451	506.386	476.626	323.692	338.162	262.084	289.252	0.809669	0.855365
IAP1-MM_LTR	LTR	ERVK	1258.83	0.324566	0.113109	2.86948	0.00411141	0.0582566	41.124	43.4692	35.8437	32.7094	64.0147	62.4229	107.141	89.4444	1.67369	1.43288
MTEb-int	LTR	ERVL-MaLR	4297.51	0.273898	0.099294	2.75846	0.00580747	0.0758601	139.578	139.227	105.086	126.961	147.331	148.158	139.218	149.532	0.944936	1.00927
RLTR14-int	LTR	ERV1	4729.22	0.225786	0.0829482	2.72201	0.00648863	0.0807898	162.35	145.315	127.956	136.026	374.935	370.162	435.7	382.224	1.16207	1.03259
RMER12B	LTR	ERVK	5468	0.184426	0.0678786	2.71699	0.00658785	0.0807898	174.585	171.003	146.396	159.283	257.177	263.171	232.777	227.382	0.905127	0.864006
L1MEa	LINE	L1	2442.8	0.332968	0.122731	2.71298	0.00666806	0.0807898	73.4723	87.991	67.1135	61.6021	19.2465	19.4575	17.1103	16.4371	0.88901	0.844769
LTR101_Mam	LTR	ERVL	706.85	0.428102	0.158671	2.69805	0.0069746	0.0814808	24.3733	23.6691	15.8506	20.0967	21.2718	22.4269	19.5753	22.7801	0.920247	1.01575
MTEa-int	LTR	ERVL-MaLR	8603.82	0.170889	0.0633856	2.69601	0.00701749	0.0814808	275.793	264.656	246.476	235.645	320.416	324.565	340.289	336.03	1.06202	1.03532
LTR16B	LTR	ERVL	1177.35	0.357757	0.13569	2.63658	0.00837472	0.0915389	38.4977	39.97	33.3698	28.2368	36.711	35.7893	32.8189	36.869	0.893979	1.03017
MLT2B3	LTR	ERVL	6747.29	0.148172	0.0562054	2.63626	0.00838253	0.0915389	212.442	210.461	185.058	196.703	215.275	218.487	184.137	208.489	0.855358	0.954241
RMER17A2	LTR	ERVK	10753.4	0.226782	0.0860884	2.6343	0.00843122	0.0915389	353.717	338.109	269.375	324.231	499.855	467.189	738.723	622.116	1.47788	1.33162
MER92-int	LTR	ERV1	1465.51	0.303278	0.11553	2.6251	0.00866234	0.0928425	44.7431	51.3778	39.2095	39.0604	33.3244	33.6665	31.4333	33.4393	0.943253	0.993254
RMER13A1	LTR	ERVK	7021.01	0.242533	0.0925821	2.61966	0.00880181	0.0931432	242.484	209.181	196.45	187.192	291.707	288.555	287.975	288.239	0.987205	0.998905
MTE-int	LTR	ERVL-MaLR	32392.1	0.120517	0.0467496	2.57793	0.00993929	0.102583	996.007	1004.86	883.436	967.118	886.156	889.472	884.177	931.4	0.997766	1.04714
