# Supplementary material for: SETDB1 Links the Meiotic DNA Damage Response to Sex Chromosome Silencing in Mice
Source: Dev Cell. 2018 Dec 3;47(5):645–659.e6. doi: 10.1016/j.devcel.2018.10.004 (PMC6286383; doi:10.1016/j.devcel.2018.10.004)
Supplement: Table S4. List of Proteins Identified in IP-MS Experiments, Related to Figure 6 [file mmc5.xlsx]

## Sheet: scatterplot3_data
Table S4. list of proteins identified by IP-MS experiments
highlighted genes: enriched in both SETDB1- and gH2AFX-IP (green), enriched only in SETDB1-IP (grey), enriched only in gH2AFX (red)
IgG_H2FX_BR1	IgG_H2FX_BR1	IgG_H2FX_BR1	IgG_H2FX_BR2	IgG_H2FX_BR2	IgG_H2FX_BR2	H2FX_BR1	H2FX_BR1	H2FX_BR1	H2FX_BR2	H2FX_BR2	H2FX_BR2	IgG_SETDB1_BR1	IgG_SETDB1_BR1	IgG_SETDB1_BR1	IgG_SETDB1_BR2	IgG_SETDB1_BR2	IgG_SETDB1_BR2	SETDB1_BR1	SETDB1_BR1	SETDB1_BR1	SETDB1_BR2	SETDB1_BR2	SETDB1_BR2
IgG_H2FX	IgG_H2FX	IgG_H2FX	IgG_H2FX	IgG_H2FX	IgG_H2FX	H2FX	H2FX	H2FX	H2FX	H2FX	H2FX	IgG_SETDB1	IgG_SETDB1	IgG_SETDB1	IgG_SETDB1	IgG_SETDB1	IgG_SETDB1	SETDB1	SETDB1	SETDB1	SETDB1	SETDB1	SETDB1
LFQ intensity IgG_H2FX_BR1_1	LFQ intensity IgG_H2FX_BR1_2	LFQ intensity IgG_H2FX_BR1_3	LFQ intensity IgG_H2FX_BR2_1	LFQ intensity IgG_H2FX_BR2_2	LFQ intensity IgG_H2FX_BR2_3	LFQ intensity H2FX_BR1_1	LFQ intensity H2FX_BR1_2	LFQ intensity H2FX_BR1_3	LFQ intensity H2FX_BR2_1	LFQ intensity H2FX_BR2_2	LFQ intensity H2FX_BR2_3	LFQ intensity IgG_SETDB_BR1_1	LFQ intensity IgG_SETDB_BR1_2	LFQ intensity IgG_SETDB_BR1_3	LFQ intensity IgG_SETDB_BR2_1	LFQ intensity IgG_SETDB_BR2_2	LFQ intensity IgG_SETDB_BR2_3	LFQ intensity SETDB1_BR1_1	LFQ intensity SETDB1_BR1_2	LFQ intensity SETDB1_BR1_3	LFQ intensity SETDB1_BR2_1	LFQ intensity SETDB1_BR2_2	LFQ intensity SETDB1_BR2_3	welch Significant H2FX	welch Significant SETDB1	Score	Intensity	MS/MS count	Mol. weight [kDa]	Sequence coverage [%]	-Log welch p value H2FX	welch Difference H2FX - IgG	-Log welch p value SETDB1	welch Difference SETDB1 - IgG	Protein IDs	Majority protein IDs	Protein names	Gene names
11.8155	12.1866	9.77677	15.7765	11.5456	12.2393	23.3938	23.6669	23.6281	24.1149	23.3526	23.4945	14.8532	12.4165	13.9994	10.6618	11.3266	10.9103	19.2481	19.3062	19.1692	18.4926	19.2888	19.3088	+	+	323.31	1823000000	2256	235.63	52.8	4.48746	11.3851	3.64601	6.77433	E9Q7G0;Q80Y35;A0A1B0GSW3;A0A1B0GT61;Q3TH77;Q91W16;Q99KG8;A0A1B0GT38;A0A1B0GSH2	E9Q7G0;Q80Y35		Numa1
11.8681	12.2099	10.0629	10.8865	12.0367	11.4016	22.422	22.4397	22.6849	22.4578	22.7694	22.3703	15.1909	13.2348	13.7839	11.677	11.8899	12.0709	17.3921	17.5033	17.5543	18.701	18.6456	18.6549	+	+	323.31	834040000	1470	172.79	39.1	6.29933	11.1131	3.37338	5.10061	Q01320;Q8CCE5;Q3TTG4;Q6PET9;Q3UUS6;Q52KI5	Q01320;Q8CCE5	DNA topoisomerase 2-alpha	Top2a
11.0204	12.3833	10.9968	9.7781	11.7368	12.1439	22.4633	22.152	21.9454	22.11	21.9696	22.0249	13.9899	12.8707	13.9991	11.719	10.8596	11.3533	21.7554	21.606	22.0037	21.8944	21.4694	21.4783	+	+	293.72	1429800000	1123	76.864	34.8	5.89376	10.7676	4.81952	9.23593	Q8CD23;Q3TL52;P09405;Q3TT41;Q3TGR3;Q8CE30;Q9CT46	Q8CD23;Q3TL52;P09405;Q3TT41;Q3TGR3;Q8CE30	Nucleolin	Ncl
10.6581	11.728	10.2965	9.97452	11.4694	11.7153	21.49	21.5342	21.5617	21.7389	21.8366	21.5802	15.2519	13.4012	13.9831	12.3873	10.6518	11.4994	17.9238	18.028	18.0609	18.811	18.7803	18.6496	+	+	323.31	472070000	960	121.63	45.9	6.35843	10.65	3.24961	5.51315	Q91ZW3;Q3U0F8;Q3URV3;B2RT32	Q91ZW3	SWI/SNF-related matrix-associated actin-dependent regulator of chromatin subfamily A member 5	Smarca5
12.1175	11.0617	9.87704	9.52473	11.9755	12.1583	21.588	21.1622	21.0523	20.618	20.2261	20.5307	14.9136	13.8907	13.1872	10.8237	10.0741	11.3189	21.6522	22.267	22.3886	16.9433	17.3536	17.3509	+	+	201.01	1029300000	800	47.153	54.7	5.09676	9.74377	2.53537	7.29122	Q564E8;Q9D8E6;Q9CSM5;Q5ZEY2	Q564E8;Q9D8E6;Q9CSM5	60S ribosomal protein L4	Rpl4
10.7226	12.2347	10.0516	10.7258	11.7017	12.5272	21.3853	21.1249	20.8947	20.7962	20.9252	20.7873	14.1712	13.1555	13.6698	11.6291	11.5987	11.787	18.2171	18.6063	18.6287	18.4216	18.0785	18.0623	+	+	305.77	375670000	963	107.91	45.5	5.59462	9.65832	4.1291	5.66722	Q3U868;Q921K2;Q3TX36;Q3TM68;Q3TIV3;Q3TF18;Q3UJ03;P11103;Q3UX06;A0A0A6YX03;A0A0A6YY63	Q3U868;Q921K2;Q3TX36;Q3TM68;Q3TIV3;Q3TF18;Q3UJ03;P11103	Poly [ADP-ribose] polymerase 1	Parp1
10.8833	11.5081	8.74515	10.7375	12.3664	12.0967	21.0651	20.6492	20.3185	19.7865	19.6351	19.8667	13.9747	12.1735	13.9521	11.8199	11.0121	11.236	21.469	21.5312	21.0391	17.549	17.4699	17.4086	+	+	100.09	589580000	442	46.079	46.4	4.73907	9.16398	3.01356	7.04975	Q3UB90;Q3UB67;Q3U9L3;P27659;Q3UB15;Q3T9U9;A0A087WQK0;A0A087WNS0;Q99N25;Q9CQ09;Q5U470;E9PWZ3	Q3UB90;Q3UB67;Q3U9L3;P27659;Q3UB15;Q3T9U9	60S ribosomal protein L3	Rpl3
10.2739	11.6553	9.15151	9.76414	11.9851	12.3148	20.2101	19.9402	20.2026	19.6542	19.7532	19.3657	14.7803	12.3906	13.4615	13.5143	12.561	11.6592	19.3216	19.6604	19.6389	19.3576	19.5786	19.6101	+	+	290.84	312110000	682	90.153	50.5	4.8138	8.99689	4.52745	6.46671	B1AVB2	B1AVB2		Scml2
11.4172	11.3824	10.9854	10.8373	12.6146	12.1572	20.775	20.5461	20.9836	20.3922	20.376	20.0722	13.6165	12.7169	13.3286	11.7563	11.1687	11.8662	16.505	16.9916	16.2581	16.1828	17.5003	17.334	+	+	323.31	251740000	502	53.393	55.8	6.02858	8.95853	3.68756	4.38643	A0A1D9BZF0	A0A1D9BZF0
12.5231	10.7354	11.2012	10.3367	12.2047	14.0819	20.9935	20.9414	20.9829	20.2896	20.873	20.64	14.7736	12.9247	13.4596	11.5651	11.8201	10.5451	18.0445	18.7404	18.4724	18.931	18.5544	18.5573	+	+	316.2	330360000	826	119.84	39	4.7016	8.93957	3.68112	6.03531	G3X956;Q920B9	G3X956;Q920B9	FACT complex subunit SPT16	Supt16;Supt16h
11.8708	11.7064	9.88879	10.2313	11.9854	11.279	20.2523	19.9319	19.7986	20.2234	20.1456	20.0113	13.5117	13.3809	13.4508	13.2591	11.978	12.1224	18.8115	18.6446	18.7533	19.2095	18.6846	18.7383	+	+	79.776	251510000	463	60.85	37	5.62814	8.90023	5.1912	5.85646	Z4YKB8;Q3TEA8;Z4YKA3;A2AM65;Q3B7C1;A2AM63;A2AM69	Z4YKB8;Q3TEA8;Z4YKA3;A2AM65	Heterochromatin protein 1-binding protein 3	Hp1bp3
10.7107	11.3514	9.90022	9.51073	11.8168	13.0043	20.0087	19.9756	19.8785	19.3683	19.6261	19.3492	13.545	13.9601	13.4788	15.5165	14.0704	14.8934	20.7538	20.9512	20.8044	20.7457	21.018	21.0872	+	+	287.8	603320000	596	87.977	30.6	4.76351	8.65204	5.23335	6.64934	Q8C290;Q3ULH5;Q3TXW2;Q3TVV6;Q8VEK3;G3XA10;O88568;Q3TWN5;Q3TGN5;Q3TS50	Q8C290;Q3ULH5;Q3TXW2;Q3TVV6;Q8VEK3;G3XA10;O88568;Q3TWN5;Q3TGN5;Q3TS50	Heterogeneous nuclear ribonucleoprotein U	Hnrnpu;Gm28062
11.9002	10.7186	11.3406	9.13755	11.0916	11.3725	19.2579	19.4358	19.8234	19.3003	19.32	19.3367	13.5064	12.4961	13.9545	14.5982	12.174	12.0495	21.6079	21.7416	21.7371	21.3801	22.4404	22.4638	+	+	323.31	1037700000	1682	228.27	52.9	5.36293	8.48551	5.11285	8.76538	Q69ZX3;E9QPE7;O08638;Q8BLW0;Q3UUB1;Q3UQQ3;Q5BKR0;Q6P8P3;E9Q264;B2RY26;B2RXX9;B2RWW8;Q2TAW4;B2RQQ1;B1AR69;Q91Z83;P13542;Q02566;Q5SX39;P13541	Q69ZX3;E9QPE7;O08638	Myosin-11	Myh11
12.134	11.2892	10.7032	9.03605	11.2708	12.0042	20.4847	19.9211	19.81	18.8585	19.1778	18.7143	14.0307	13.4705	13.4857	13.0843	10.9139	13.7291	18.8527	19.129	18.5021	18.5035	17.0553	17.0605	+	+	240.75	198670000	185	38.08	53.8	4.70656	8.4215	3.45519	5.06481	B2RUF0;A0A0A0MQD2;Q9Z2C8;Q3TTC8;J3QNB9;Q497N3	B2RUF0;A0A0A0MQD2;Q9Z2C8	Y-box-binding protein 2	Ybx2
11.032	13.3741	11.6372	9.88877	12.2484	11.2119	19.9484	20.0593	19.9746	19.9149	20.0519	19.9408	13.193	13.4662	12.9575	11.4973	11.6324	11.158	16.7444	17.0139	17.0357	18.0283	17.5812	17.6479	+	+	150.51	170220000	533	90.875	37.9	4.94532	8.41626	3.98271	5.02452	Q04750;Q3TSR2;Q6LBJ1;Q3ULF5;Q9D6H0;B7ZNM9;Q8R4U6;Q3TPX7	Q04750	DNA topoisomerase 1	Top1
10.8268	11.8928	10.1966	9.0115	12.5278	11.5937	19.5218	19.3572	19.1272	19.2823	19.4627	19.2036	14.3379	13.3706	13.4112	11.5167	11.2052	11.043	16.9547	17.2414	17.3982	17.3516	17.0456	17.072	+	+	130.02	126700000	394	80.859	32.3	4.74458	8.31757	3.35238	4.69651	Q08943;A2AW05;Q05DR5	Q08943;A2AW05;Q05DR5	FACT complex subunit SSRP1	Ssrp1
11.5806	11.9169	10.1064	9.2851	11.834	11.5541	19.3107	19.0568	19.5037	19.4173	19.502	19.3455	13.6205	13.7303	13.6825	11.9124	12.8493	10.7066	17.5878	17.4135	17.5994	17.0677	17.1282	17.2378	+	+	323.31	122740000	413	143.54	33.9	5.07234	8.3098	3.55666	4.58881	F6RJ39;Q9JIX8;Q80TU6;Q7TSL7;B8JJ91;Q05D19;B8JJ90;B8JJ89;Q3UXT9;F6Q8C0	F6RJ39;Q9JIX8;Q80TU6	Apoptotic chromatin condensation inducer in the nucleus	Acin1
12.1951	11.661	9.52178	9.83284	11.7366	11.8767	21.3874	18.7763	20.3557	19.3763	18.3977	18.3114	14.0963	12.9962	13.4533	14.0009	10.918	10.2267	21.6619	21.5765	21.7207	15.7728	15.2477	15.4184	+	+	187.18	674490000	383	21.785	46.9	4.17131	8.29681	1.93046	5.95109	P43275	P43275	Histone H1.1	Hist1h1a
10.8933	11.6665	11.7022	9.82474	11.8938	11.9588	19.148	19.5176	19.4304	19.6545	19.6032	19.78	14.2986	12.4518	13.7398	11.7169	12.2212	11.822	19.0496	19.3204	18.5925	18.0509	19.3457	19.3947	+	+	323.31	231740000	1052	273.61	33.7	5.58295	8.19906	4.29348	6.25061	Q99PV0;Q3UNG1;B7ZC27;Q3TI71	Q99PV0	Pre-mRNA-processing-splicing factor 8	Prpf8
11.4227	12.0632	10.5868	9.92129	11.4998	11.7166	19.4739	19.7058	19.3922	19.1426	19.2027	19.2989	12.7089	14.682	13.5841	13.918	14.1623	13.1352	19.8998	20.1962	20.1416	20.7503	20.1539	20.2106	+	+	152.25	385400000	837	69.265	42.6	5.6633	8.16762	5.32971	6.52697	Q8BTS0;A1L333;Q5U222;Q3V0Z8;Q61656;Q3UXW3;S4R1I6;Q9CSD9;B1ARB9;B1ARC0;O35662;S4R1E3;Q921Y3	Q8BTS0;A1L333;Q5U222;Q3V0Z8;Q61656;Q3UXW3;S4R1I6	Probable ATP-dependent RNA helicase DDX5	Ddx5
11.2687	11.8818	11.2734	10.23	12.6385	11.604	20.1717	19.5716	19.5035	19.3281	19.0491	19.324	14.3017	12.7384	13.2122	11.6741	11.8684	12.0721	19.4052	19.6421	19.6504	17.083	16.1845	16.4075	+	+	323.31	232060000	263	35.7	65.2	5.46719	8.00861	2.98247	5.4176	Q60951;Q3UBT1;P62960;Q71V06;Q810K5;Q60950;A2BGG7;Q8BRJ5;Q9CTL4	Q60951;Q3UBT1;P62960;Q71V06;Q810K5;Q60950	Nuclease-sensitive element-binding protein 1	Ybx1
11.1969	11.8283	11.5103	9.3966	11.2482	12.0144	18.9328	18.8441	18.9936	19.35	19.5587	19.2224	13.478	13.2919	13.6825	10.3074	12.686	11.6354	17.4176	17.1159	15.94	17.3596	17.2751	16.8895	+	+	55.928	104650000	180	82.504	25.2	5.22831	7.95116	3.23799	4.48609	Q3TUQ5;O35691;Q9CV89;A0A1W2P6S1	Q3TUQ5;O35691;Q9CV89	Pinin	Pnn
12.7847	12.7264	12.5592	9.18237	11.5657	11.6974	19.8169	19.7798	19.3737	19.7103	19.9948	19.477	13.171	17.222	16.0878	17.6891	17.4184	17.9789	19.5843	19.4507	19.1606	20.5402	21.0535	20.862	+	+	203.67	408170000	901	73.74	58.3	4.48431	7.93947	2.14048	3.51403	Q3THB3;Q9D0E1;Q3TW40;Q570Z0;A0A1S6GWJ8;Q3TQ66;Q3UCL9	Q3THB3;Q9D0E1;Q3TW40;Q570Z0;A0A1S6GWJ8;Q3TQ66	Heterogeneous nuclear ribonucleoprotein M	Hnrnpm
10.9459	10.5141	11.0359	10.7443	12.1603	13.0227	20.8881	19.1619	19.748	18.3662	17.901	18.5309	14.2949	15.0926	14.1849	13.9382	13.6751	11.5577	22.0748	22.1032	22.1977	16.3363	16.8214	16.9084	+	+	172.02	831960000	440	34.216	53.3	4.30123	7.69549	2.10441	5.61641	Q5M8R8;Q5FWB6;P14869;D3YVM5;S4R1N1;O89073	Q5M8R8;Q5FWB6;P14869;D3YVM5;S4R1N1	60S acidic ribosomal protein P0	Rplp0
10.3347	11.0233	10.1282	9.80169	12.185	12.7579	18.6458	18.6793	18.7074	18.642	18.826	18.6733	13.3725	13.7682	13.8793	11.7485	10.2767	11.4726	18.8508	18.8587	18.7705	19.8526	19.8938	19.8053	+	+	218.42	210000000	787	136.67	44	4.71809	7.65715	3.92237	6.91898	Q99PU8;A0A0G2JGL8;Q80TP6;A0A0G2JE53;A0A0G2JGL1;A0A0G2JGY7;A0A0G2JGD9;A0A0G2JFR1;A0A0G2JEY7	Q99PU8;A0A0G2JGL8;Q80TP6	Putative ATP-dependent RNA helicase DHX30	Dhx30;mKIAA0890
12.5302	12.2594	9.71526	9.49391	11.1829	13.0783	20.097	19.0347	19.151	18.7472	18.5355	18.4603	13.7968	12.6501	12.9306	12.0675	11.4052	10.3987	19.8347	19.8295	19.5698	15.0083	14.9899	14.6549	+	+	126.16	228590000	252	47.657	47.5	4.06385	7.62761	2.10365	5.10637	Q8BTU4;Q564E6;P32067;Q3TG93;Q9CYB9;A2AR07;F6SXM5;D6RI87	Q8BTU4;Q564E6;P32067;Q3TG93;Q9CYB9;A2AR07	Lupus La protein homolog	Ssb
10.5754	12.5751	9.0198	9.81248	12.233	11.4322	18.7319	18.2691	18.8478	18.6104	18.786	18.1461	14.535	13.0849	13.5954	14.0698	12.8189	11.4331	19.6904	19.7213	19.5711	20.1207	20.333	20.2785	+	+	323.31	279280000	634	158.39	34.6	4.34108	7.62389	4.53305	6.69634	A2AVJ7;Q99PL5;Q6ZPS0;Q8C7E8;Q3ULC0;Q8CAB9	A2AVJ7;Q99PL5;Q6ZPS0	Ribosome-binding protein 1	Rrbp1
11.8978	11.8987	10.1286	9.56039	13.2975	11.9367	18.9121	18.8474	18.8861	19.1073	19.2203	18.8911	14.6343	13.8689	13.4756	10.9707	13.0826	11.862	15.1693	14.8442	14.5117	16.8981	16.9112	17.0244	+	+	232.74	82817000	387	178.17	27.5	4.38023	7.52411	1.98389	2.91082	G3UWZ0;O88379;Q6P1D9;Q8C8D1;G3UZD1;G3UXR5;G3UZ82;G3UWK3;G3UYS9	G3UWZ0;O88379;Q6P1D9	Bromodomain adjacent to zinc finger domain protein 1A	Baz1a
11.7868	12.9679	10.1699	9.44379	10.9337	11.5887	18.6627	18.5029	18.8993	18.6718	18.5016	18.2029	13.7548	12.3357	13.7078	12.1623	11.6579	11.9231	19.7965	20.186	20.1202	20.352	19.8026	20.0327	+	+	268.04	302950000	322	60.922	52.7	4.5203	7.42507	5.17931	7.45808	A2A9R3	A2A9R3		Mageb4
11.4145	12.3719	10.9511	9.67443	12.8602	11.5202	18.9195	18.6523	18.756	18.9747	18.9865	18.903	13.9936	12.2277	13.0312	11.9507	11.6297	13.5192	19.2553	19.241	19.3791	20.6193	20.3991	20.4741	+	+	248.47	281870000	535	76.221	49.6	4.77435	7.39994	4.66315	7.16928	Q61584;A0A0G2JEP0;A0A0H2UH27;Q8C7U4;A0A0G2JGL6;A0A0G2JGH0	Q61584;A0A0G2JEP0;A0A0H2UH27	Fragile X mental retardation syndrome-related protein 1	Fxr1
13.3096	11.525	11.0313	9.60883	11.5394	12.2137	19.3291	18.8377	19.1391	18.9467	19.1078	18.2097	13.9805	12.7091	13.7178	13.3329	12.0722	10.4294	18.8575	18.8448	18.7099	18.302	18.7998	18.7716	+	+	208.18	176340000	455	108.18	31.3	4.47881	7.39037	3.97857	6.00726	Q569Z6;Q8BZN7;Q91VL2;Q8BV76;Q3U503;Q8R353;F6YH92;F7AB07;Q80VM0	Q569Z6;Q8BZN7	Thyroid hormone receptor-associated protein 3	Thrap3
12.2548	11.2325	10.0053	9.83769	12.1391	12.823	18.3118	18.5161	18.8509	18.8184	18.8264	18.8105	14.3025	13.2438	13.6416	12.1622	11.3813	10.5646	16.7145	16.8291	16.8512	17.4141	17.4384	17.5989	+	+	323.31	87698000	457	220.66	23.5	4.50334	7.30697	3.2043	4.59172	A0A087WNZ7;G5E870;A0A087WRV6;A0A0B4J1N9;A0A087WP92;A0A087WQ02;Q3TP48;A0A087WSG4;A0A087WS65;O88380;A0A087WS33	A0A087WNZ7;G5E870	E3 ubiquitin-protein ligase TRIP12	Trip12
11.5227	12.2644	10.3004	9.80486	10.8256	11.6577	19.4069	18.5946	18.437	17.8361	17.5655	18.2435	14.4717	13.2152	13.472	11.5438	11.1908	11.1947	19.702	20.0096	20.1001	14.7378	14.2028	14.7208	+	+	156.55	219620000	214	42.161	35.1	4.74569	7.28466	1.78331	4.7308	Q91VM5;A0A0R4J1I0;Q8C796	Q91VM5	RNA binding motif protein, X-linked-like-1	Rbmxl1
12.0396	11.2436	9.9823	15.1812	12.138	11.5046	19.2719	19.2401	19.5942	19.411	19.2123	18.9634	14.5109	12.0967	13.1515	14.6824	10.9717	12.5815	22.0504	22.1493	21.6497	21.2416	22.5067	22.3886	+	+	323.31	1138900000	1859	226.37	54.2	3.80693	7.26726	4.56731	8.9986	Q8VDD5;Q3UFT0;Q811J9;Q99JJ3;Q7TQJ6;A2VCK0;Q8BIE2;O89055;Q8BIM8;Q14B05;F2Z494	Q8VDD5;Q3UFT0	Myosin-9	Myh9
11.3992	12.6807	10.823	9.50668	11.8292	12.5776	18.2505	18.2882	18.4383	18.9448	19.1398	18.8096	14.5556	11.9963	13.3704	11.2913	11.7475	11.5122	14.7143	14.8846	14.7104	16.5599	16.2023	16.3147	+	+	77.74	59551000	271	126.85	21.4	4.48856	7.1758	2.37548	3.15214	Q3U1J4;Q91YC8;Q3ULS8	Q3U1J4;Q91YC8	DNA damage-binding protein 1	Ddb1
12.6329	12.5024	14.7049	9.74763	11.9518	11.518	19.3054	19.3344	19.4123	19.2158	19.4977	19.2137	14.9466	12.2173	13.3532	15.0704	13.8155	14.8703	19.3533	19.699	19.4856	20.2039	20.4469	20.4603	+	+	321	314480000	746	149.69	30.6	3.92865	7.15365	4.09537	5.89597	E9QNN1;Q3UR42;Q05BR6	E9QNN1;Q3UR42		Dhx9
11.9659	13.7304	12.2494	9.39847	11.8369	13.6863	18.7929	19.1233	19.0934	19.407	19.3749	19.5274	14.6668	15.0741	13.742	14.7717	13.3372	13.0986	18.5328	18.9911	18.4675	18.6214	19.0199	19.0681	+	+	323.31	186160000	927	244.54	27.4	3.92333	7.07528	4.33709	4.66839	Q6P4T2;Q8BYH6;Q7TMG2	Q6P4T2	U5 small nuclear ribonucleoprotein 200 kDa helicase	Snrnp200
11.9624	12.4401	8.69932	9.51868	11.8854	11.351	18.7181	17.9816	18.3635	17.4784	17.715	17.3374	14.4062	12.687	13.0259	11.4941	11.7544	10.8168	16.7287	16.7805	16.3653	17.1602	16.0893	16.0843	+	+	180.32	60499000	139	38.813	62.6	3.89817	6.95619	3.18975	4.17062	Q9JKB3;Q68G78;Q8BPG0;Q64369;Q61478	Q9JKB3;Q68G78;Q8BPG0;Q64369;Q61478	Y-box-binding protein 3	Ybx3;Igf2bp3
11.0536	12.0487	9.40853	10.0309	12.5464	11.8011	17.7904	18.4285	18.0063	17.8265	18.0105	18.2311	14.1507	13.4649	13.5665	13.946	10.0695	11.1577	18.3993	18.5558	18.14	18.9234	18.8521	18.9191	+	+	154.38	127810000	361	72.584	43.1	4.40749	6.90068	3.40853	5.90572	Q3U741;Q501J6;Q3TU25;Q8K392;Q3U6Y5;Q78W10	Q3U741;Q501J6;Q3TU25	Probable ATP-dependent RNA helicase DDX17	Ddx17
11.5793	12.2264	9.34653	9.24574	12.208	12.7658	18.171	18.2855	17.9837	18.1917	18.2143	17.8723	14.4546	13.3357	13.7197	11.4447	11.2329	12.3033	18.4271	18.7206	18.786	19.3933	19.2041	19.294	+	+	206.49	152370000	402	64.705	44.4	3.94302	6.89111	4.01974	6.22241	I3PQW3;Q05CL8;A2AMD0;A3KML4;A0A0G2JFW4	I3PQW3;Q05CL8	La-related protein 7	Larp7
11.311	11.0273	9.17597	11.3002	12.4105	13.0801	20.1188	17.4412	19.365	18.3193	17.0876	17.3102	14.2557	12.5993	14.1822	11.2136	11.3075	10.9027	20.8385	20.6161	20.7517	15.0222	14.6452	14.9898	+	+	49.229	347600000	161	21.266	38.7	3.60974	6.8895	1.86665	5.40043	Q5SZA3;P15864;Q3UXH2	Q5SZA3;P15864	Histone H1.2	Hist1h1c
12.1206	12.1708	11.5639	8.41792	12.5998	11.1877	18.1168	18.1046	18.2945	18.121	18.3999	18.317	13.8281	13.7326	13.887	13.833	11.3162	13.3505	17.6485	17.7048	17.6848	18.1411	18.0802	18.1976	+	+	193.75	92492000	327	145.83	23.8	3.9811	6.88216	3.93792	4.58491	G5E866;Q99NB9;Q3US00;A0JLN0;Q3UIB4;A0A087WNS2;Q3TB51;Q8C839;Q8C2Y9	G5E866;Q99NB9;Q3US00	Splicing factor 3B subunit 1	Sf3b1
10.9795	11.7763	11.2751	9.48534	12.5622	13.4562	18.7727	18.4441	18.4592	18.3714	18.3585	18.2196	14.07	14.3715	13.9551	12.6186	11.6855	11.1682	18.6324	18.9465	18.7473	19.5788	19.5829	19.6342	+	+	267.89	176220000	482	93.531	46.2	4.17518	6.84846	3.89486	6.20883	Q6PCP0;Q3ULC7;Q9JIK5;Q9CWZ5;Q8K2L4;Q9CSR3	Q6PCP0;Q3ULC7;Q9JIK5;Q9CWZ5;Q8K2L4	Nucleolar RNA helicase 2	Ddx21
10.5577	11.8941	9.89394	8.78987	12.4647	12.2182	17.7882	17.6646	17.7604	17.9427	17.8688	17.7796	14.5956	13.9148	13.4064	10.9212	10.9588	11.1372	18.0638	18.1124	17.8771	19.1281	19.0035	19.037	+	+	129.25	109850000	283	103.81	26.6	4.0413	6.83098	3.40397	6.04798	Q66JP8;Q7TT82;Q6PGG1;Q571M7;Q0VBL3;Q3TLX0;Q3THK4;A0PJG5	Q66JP8;Q7TT82;Q6PGG1;Q571M7;Q0VBL3;Q3TLX0;Q3THK4		Rbm15
13.8503	10.8681	14.0084	10.2486	12.113	11.5345	18.3834	18.6969	18.8074	19.1609	19.2061	19.2896	14.6848	12.9401	13.557	10.5441	10.8759	11.2031	18.3607	18.5503	18.5801	18.992	19.286	19.3016	+	+	323.31	169870000	903	254.44	32.4	3.87391	6.82024	3.61979	6.5443	G3X922;D4AFX7;Q8CHD7;Q3UX52;Q3UQJ7;Q8BNL1;Q3TNE7;A0A087WS25;A0A1L1STR9;A0A087WRC9;A0A087WSI0	G3X922;D4AFX7;Q8CHD7;Q3UX52;Q3UQJ7		Dnajc13
11.5975	11.2323	12.6776	9.74692	11.335	12.8662	18.229	18.1552	18.0699	18.5291	18.501	18.4505	13.9187	12.6166	14.7696	14.6092	14.1367	11.8003	17.7045	18.1593	18.2112	18.2678	18.0337	18.0992	+	+	176.82	107970000	379	109.3	33.9	4.53459	6.74651	3.56569	4.43743	Q7TMX4;Q543F1;Q3U5Q3;Q3TMY8;A2AH85;Q6A0E3;O08810;G3UZ34;G3UXK8;G3UZ25	Q7TMX4;Q543F1;Q3U5Q3;Q3TMY8;A2AH85;Q6A0E3;O08810;G3UZ34	116 kDa U5 small nuclear ribonucleoprotein component	Eftud2
10.9235	11.3399	10.2372	10.8157	11.9779	13.0901	17.9554	17.9835	18.0171	18.159	18.4868	18.2044	14.1743	13.5147	13.9295	9.62697	11.3348	11.4834	19.195	19.2471	19.0782	18.9222	19.1684	19.1015	+	+	323.31	174430000	415	152.04	26.4	4.76154	6.73697	3.58316	6.77477	Q3U2W2;Q7TPV4;A0JLT5;Q3TLF6	Q3U2W2;Q7TPV4;A0JLT5;Q3TLF6	Myb-binding protein 1A	Mybbp1a
12.5001	12.8266	10.8065	9.47452	11.2715	12.2782	18.096	18.0654	18.0927	18.4198	18.5149	18.33	14.0596	13.7933	13.2838	13.7757	10.8944	12.1154	17.5095	17.4836	17.5489	18.0665	18.0706	18.0984	+	+	229.63	89647000	575	135.55	28.5	4.29869	6.72692	3.60265	4.80923	B2RSV4;Q921M3	B2RSV4;Q921M3	Splicing factor 3B subunit 3	Sf3b3
12.8493	10.9486	10.3977	10.4751	12.8069	11.9986	18.363	18.2632	18.0675	18.2896	18.3646	18.2548	14.8951	13.3593	13.7184	12.5566	11.8955	10.6707	18.2675	18.1998	18.4431	19.2707	18.9136	18.7821	+	+	79.096	128060000	314	74.112	30.3	4.55266	6.68774	3.60319	5.7969	Q99ME9;Q3TPJ4;Q3UR29;Q8CCQ5	Q99ME9;Q3TPJ4;Q3UR29	Nucleolar GTP-binding protein 1	Gtpbp4
11.3916	11.8872	9.43778	8.80735	11.423	11.763	18.1264	17.3294	17.3367	17.7547	17.294	16.777	13.7251	12.5603	13.7494	11.3561	12.0499	11.3634	18.4879	17.906	18.2962	15.9085	14.8074	13.7596	+	+	204.88	77280000	139	43.735	33.2	4.09271	6.6514	2.14689	4.06023	Q08288;D3Z7N3;D3Z345;D3Z5X8;D3YU83;D3Z009;D6RDT2	Q08288;D3Z7N3;D3Z345	Cell growth-regulating nucleolar protein	Lyar
12.4549	11.3789	11.5063	9.78589	12.4964	12.0803	17.8828	17.8596	18.2684	18.1655	18.3507	18.0824	14.7617	13.7624	12.8199	10.8131	10.2621	11.1168	18.404	18.3892	18.3136	19.6047	19.438	19.5006	+	+	323.31	152320000	675	161.09	35.4	4.67995	6.48443	3.45074	6.68567	B2RR83;A0A0J9YV44;Q3UST9	B2RR83	Probable ATP-dependent RNA helicase YTHDC2	Ythdc2
12.2275	10.4867	9.96093	9.90188	12.2876	12.5616	17.8673	17.9018	17.524	17.5543	17.6369	17.6429	14.039	13.724	13.1371	11.6114	11.2482	11.7329	18.0155	18.3571	18.5231	19.24	19.2615	19.211	+	+	167.42	137710000	471	70.669	35.7	4.2419	6.45017	4.06527	6.18594	Q8BN32;Q3U8U8;P29341;Q99KL3;Q9D4E6;Q9DBE3;B2RXY9;A2A5N3;Q05DT1;F6ZAX1;Q921B8	Q8BN32;Q3U8U8;P29341;Q99KL3;Q9D4E6	Polyadenylate-binding protein;Polyadenylate-binding protein 1	Pabpc1;Pabpc6
11.1267	12.5637	9.14232	10.0576	11.6014	12.3217	17.2561	17.1695	17.1507	17.6606	17.9323	17.8011	14.155	11.8832	13.216	11.648	12.0608	12.3868	17.0495	17.173	17.025	17.5617	17.3349	17.4405	+	+	144.76	60464000	299	106.72	22.4	4.035	6.35946	4.11212	4.70581	Q91YR7	Q91YR7	Pre-mRNA-processing factor 6	Prpf6
12.644	11.9913	10.4986	9.20264	11.6498	11.8358	17.7433	17.5544	17.3532	17.6242	17.8757	17.629	14.9706	12.8124	13.661	15.3118	13.7596	15.0556	16.925	17.7444	17.8064	18.128	17.9972	17.9157	+	+	145.37	82817000	320	63.294	27.9	4.20761	6.32628	3.28054	3.49093	Q8C854;A2ATP5;A2ATP6;G8JL68;A7UQY4;F6XJA1	Q8C854;A2ATP5;A2ATP6;G8JL68;A7UQY4;F6XJA1	Myelin expression factor 2	Myef2
11.6016	12.5216	10.655	10.6624	13.279	11.4128	18.3588	17.9574	17.8707	18.0054	17.925	17.8718	14.6009	13.0494	13.1804	11.4236	11.6365	11.2297	17.2143	17.4289	17.6301	17.2156	17.249	17.1177	+	+	40.171	68460000	151	85.648	17.1	4.56599	6.30945	3.50422	4.78915	E9Q5K9;D6RG95;Q8C4W4	E9Q5K9;D6RG95	YTH domain-containing protein 1	Ythdc1
11.233	11.3699	10.3106	11.0983	11.7406	12.6268	17.6274	17.4596	17.3809	17.8023	17.7677	17.8742	13.4908	11.9336	13.6391	11.3841	12.1439	12.5293	17.0429	17.0947	17.3617	18.013	17.0046	17.1792	+	+	101.24	61635000	239	64.464	36	5.17136	6.25548	4.15712	4.76255	Q9D6Z1;Q3UJZ7;Q3USZ5;F7CHQ7;E0CXZ0;A2APD7;F6USW7;F6U250;F6V095;F7CHP9	Q9D6Z1;Q3UJZ7;Q3USZ5	Nucleolar protein 56	Nop56
12.3849	11.5801	10.492	9.75493	12.8433	12.4533	19.9587	17.6168	18.5992	17.4514	16.435	16.9403	14.0704	12.8618	13.7395	11.7414	11.9925	11.5682	21.3022	21.3028	21.3839	15.815	15.9429	15.9999	+	+	132.48	474720000	254	33.509	46.3	3.47267	6.24879	2.24791	5.96215	Q3UCH0;P47911;E9PUX4;Q3UFI4;A0A0J9YU32	Q3UCH0;P47911;E9PUX4;Q3UFI4	60S ribosomal protein L6	Rpl6;Gm5428
9.14475	11.7041	10.0485	10.1261	12.6625	13.3777	17.6085	17.2325	17.4218	17.3257	17.6217	17.2024	14.8066	13.338	13.5913	11.578	11.5856	10.9554	17.464	17.7019	17.6266	18.1277	17.9155	18.0573	+	+	221.3	77676000	382	92.188	35.7	3.57418	6.22483	3.39575	5.17299	Q3UCF2;Q6A068;A0A1W2P7S8;A0A1W2P7Z8;A0A1W2P7H4;A0A1W2P855;A0A1W2P6Q8;Q05DT4	Q3UCF2;Q6A068;A0A1W2P7S8;A0A1W2P7Z8;A0A1W2P7H4;A0A1W2P855;A0A1W2P6Q8;Q05DT4	Cell division cycle 5-like protein	Cdc5l
11.6718	12.7359	11.5366	13.8925	14.6057	12.1021	21.583	18.5515	17.9526	20.2082	17.6474	17.8701	13.776	13.9878	12.9413	11.7108	10.5299	11.3453	21.6721	18.5163	19.7689	16.9837	18.218	12.2285	+	+	53.209	406910000	190	13.579	42.3	3.18836	6.21138	1.92887	5.51605	A0JLV3;B2RVD5;B2RTK3;Q8CBB6;Q921L4;Q8CGP2;Q8CGP1;Q6ZWY9;Q64525;Q64478;Q64475;P10854;P10853;Q8VEE3;Q8C622	A0JLV3;B2RVD5;B2RTK3;Q8CBB6;Q921L4;Q8CGP2;Q8CGP1;Q6ZWY9;Q64525;Q64478;Q64475;P10854;P10853;Q8VEE3;Q8C622	Histone H2B;Histone H2B type 1-P;Histone H2B type 1-K;Histone H2B type 1-C/E/G;Histone H2B type 2-B;Histone H2B type 1-H;Histone H2B type 1-B;Histone H2B type 1-M;Histone H2B type 1-F/J/L	Hist1h2bj;Hist1h2bk;Hist1h2bm;Hist1h2br;LOC665622;Hist1h2bp;Hist1h2bc;Hist2h2bb;Hist1h2bh;Hist1h2bb;Hist1h2bf
11.0117	11.9462	9.08751	10.6544	11.1463	12.7462	19.0251	16.7559	18.0542	17.0118	16.1961	16.7794	13.9488	13.8919	14.1924	10.9307	12.2944	10.8816	21.1184	21.0089	21.1874	15.5151	15.7836	15.9367	+	+	77.714	433460000	313	26.674	65.4	3.63658	6.20504	2.08587	5.73506	Q5YLW3;P62908;Q9CZP6;Q9D0A2;Q3UK56;Q3UCL7;D3YV43;A0A140LI77;O89068	Q5YLW3;P62908;Q9CZP6;Q9D0A2;Q3UK56;Q3UCL7;D3YV43;A0A140LI77;O89068	40S ribosomal protein S3	Rps3
11.8081	11.9652	9.73577	7.42463	11.766	12.1088	16.9179	16.6612	16.8159	17.212	17.1209	17.1311	13.8719	13.5115	14.0538	11.0406	11.8203	11.3232	16.946	16.8084	16.6808	16.9395	16.1559	16.3286	+	+	121.63	42909000	136	71.439	20	3.31293	6.17509	3.05947	4.03965	Q3U9G9;A0A0A6YXW3;A0A0A6YXT6;A0A0A6YW01;A0A0A6YY12;A0A0A6YWS3;Q811V7	Q3U9G9	Lamin-B receptor	Lbr
11.4573	12.299	12.2022	11.0712	12.1601	11.9356	18.0093	17.9887	17.8138	18.0265	18.1181	18.0416	12.609	13.4006	13.7749	13.344	11.8887	13.2146	17.3118	17.3657	17.4427	17.3262	17.5758	17.5917	+	+	117.89	80549000	482	91.006	29.9	6.12787	6.14545	4.70754	4.39706	Q3UKJ6;Q3TFE5;O35286;Q497W9;A0A0G2JG10;Q3UDX4;A0A0G2JGQ5;Q3THD5;Q05BH3;Q80TX4;Q921Y1;G3X8X0	Q3UKJ6;Q3TFE5;O35286;Q497W9;A0A0G2JG10;Q3UDX4	Pre-mRNA-splicing factor ATP-dependent RNA helicase DHX15	Dhx15
11.6292	11.7915	8.89647	9.62319	11.9337	12.573	17.3297	16.959	17.0966	17.1917	17.1627	17.0984	13.0803	13.2257	13.3712	11.8413	12.3103	11.1157	17.711	17.8355	18.1307	16.816	15.1441	15.2867	+	+	213.66	63623000	173	44.203	39.6	3.79633	6.06518	2.9363	4.32991	E0CYH0;Q9ER69;F7CCI4;Q571E0;E0CZF5	E0CYH0;Q9ER69;F7CCI4	Pre-mRNA-splicing regulator WTAP	Wtap
11.439	11.8936	9.48033	10.8739	13.0229	12.071	17.5188	17.357	17.334	17.4205	17.5365	17.5343	13.8853	12.9287	13.3738	10.7374	11.9399	12.173	17.9298	18.1721	18.2961	18.6819	18.653	18.7399	+	+	233.92	104130000	464	97.156	39.1	4.17188	5.98673	4.19854	5.90578	A0A0A0MQ80;B7ZNK9;Q3UMC0;A0A0G2JFY0;Q8CH38;Q9Z2U6;D3Z0U5;D6RGM7;A0A0E4D027;A0A0E4HJ81;D3Z4J2;A0A0E3WJP9;A0A0E4D014;A0A0E4HEY7;Q9D3R6	A0A0A0MQ80;B7ZNK9;Q3UMC0;A0A0G2JFY0	Spermatogenesis-associated protein 5	Spata5
12.1758	11.5706	11.7755	10.6478	12.2133	11.2629	17.2501	17.3696	17.6257	17.7269	17.7717	17.7231	13.9986	13.07	13.5644	10.9314	11.4053	11.8421	18.4341	18.7414	18.591	19.1871	19.4473	19.5083	+	+	318.2	145440000	554	181.39	32.5	5.5542	5.9702	4.1506	6.51621	Q69ZR9;REV__A0A0A6YYE3	Q69ZR9	Protein FAM208A	Fam208a
11.4078	12.2533	10.2959	9.33112	11.9712	12.623	17.2797	17.2643	17.1983	17.3647	17.3498	17.1413	13.0941	13.6815	13.7498	11.9894	10.8748	10.3971	17.4071	17.4519	17.4113	18.0724	18.3558	18.3426	+	+	141.57	70596000	291	83.325	29.7	4.05918	5.9526	3.53903	5.54242	Q3UJL0;Q99LH1;Q3V3N5;P70410;B1ASC2	Q3UJL0;Q99LH1;Q3V3N5;P70410	Nucleolar GTP-binding protein 2	Gnl2
11.7851	12.154	11.1899	11.603	11.0887	11.5034	17.351	17.2611	17.151	17.5615	17.7561	17.8876	13.8215	12.2443	13.4951	11.2664	12.7676	10.7977	17.3638	17.6808	17.8418	17.8771	17.6044	17.706	+	+	182.99	77063000	387	75.435	37.6	6.10185	5.94069	3.89458	5.28024	Q8R3N6;Q3UTN0	Q8R3N6;Q3UTN0	THO complex subunit 1	Thoc1
11.2541	11.416	10.4032	12.0532	14.0112	12.1118	17.4143	17.5999	17.6797	17.9193	18.1464	18.1256	13.3355	13.1489	13.6342	11.4456	11.9077	11.5068	15.7846	15.804	15.6177	17.054	16.6814	16.9335	+	+	82.022	44410000	225	128.47	19.8	4.07914	5.93928	3.28951	3.81609	F8VPX1;E9PXY8;Q6A4J8;G3UWR8	F8VPX1;E9PXY8;Q6A4J8	Ubiquitin carboxyl-terminal hydrolase;Ubiquitin carboxyl-terminal hydrolase 7	Usp7
11.7463	12.3054	9.1486	8.42431	11.9579	11.9771	16.8296	16.6196	16.7219	16.9901	17.1005	16.7381	13.4722	12.7787	13.6007	13.1466	12.0419	10.9154	17.1465	17.1334	16.9705	18.7064	18.6611	18.4471	+	+	212.91	67470000	281	108.83	43.1	3.44255	5.90668	3.68229	5.18493	A2AG06;A0A0R3P9D4	A2AG06;A0A0R3P9D4	Uncharacterized protein C17orf104 homolog	Gm1564
12.5207	11.8387	9.84541	11.8274	12.5777	12.3095	17.9875	17.5331	17.4929	17.3504	17.7155	17.471	13.9918	13.4984	14.7043	11.4269	10.9442	11.0524	18.301	18.2157	18.4502	19.2942	19.0135	19.3141	+	+	246.72	125130000	329	74.252	46	4.40282	5.77187	3.48599	6.16175	Q6P5B5	Q6P5B5		Fxr2
11.6139	11.4456	10.0479	9.37191	11.8335	12.3267	16.3221	16.7665	16.9715	17.3072	16.8665	17.0064	12.3724	13.0527	12.7973	11.9203	11.2342	12.1159	17.115	17.0294	17.0021	17.5856	18.153	18.0732	+	+	254.61	53685000	301	297.59	21.6	4.13099	5.76679	4.67327	5.24424	A2AKX3;A0A0A0MQJ0;F6R186	A2AKX3	Probable helicase senataxin	Setx
10.7309	12.4768	10.9963	9.36769	11.9031	13.0116	16.8926	16.8971	17.0373	17.4679	17.4106	17.3586	14.8187	14.1252	13.9483	11.3218	12.109	11.17	17.2696	17.4327	17.3358	17.3282	17.2909	17.2944	+	+	236.89	59950000	308	182.77	18.5	3.86162	5.76294	2.99662	4.40972	B1AZI6;Q3US09;Q3UUT9;F6RBN0;F6SBF2	B1AZI6;Q3US09	THO complex subunit 2	Thoc2
12.5624	12.0036	9.69788	10.4734	12.9617	12.6118	17.3195	17.4021	17.7882	17.5233	17.6991	17.1304	14.2246	12.7041	13.4547	12.0877	10.8271	13.2721	16.851	16.8751	16.6408	17.141	17.0549	17.1348	+	+	143.08	52570000	240	88.544	27.8	3.86367	5.75863	3.43234	4.18788	Q8K4Z5;Q3TVM1;Q8BKK2	Q8K4Z5;Q3TVM1	Splicing factor 3A subunit 1	Sf3a1
10.2958	11.123	9.05493	11.3651	12.0274	12.4492	16.7589	16.4985	16.4173	17.0318	16.9766	16.9756	14.1058	13.2237	13.6927	10.9784	12.3336	11.2789	16.4814	16.6538	16.8618	15.9246	14.5083	14.5278	+	+	96.424	34608000	155	56.059	34.1	3.99318	5.72386	2.28583	3.2241	D3Z4V1;Q922V4;F8WI31	D3Z4V1;Q922V4;F8WI31	Pleiotropic regulator 1	Plrg1
12.9985	11.23	9.87428	9.61067	11.9779	12.9451	17.6222	17.1188	17.0427	17.4274	16.8613	16.9035	14.4279	12.4632	12.9783	13.2815	11.4975	11.835	17.4549	17.0497	17.0807	18.4972	18.0423	17.5274	+	+	152.24	66981000	215	66.821	34.6	3.6238	5.72324	3.74581	4.86148	G5E924;Q3UMT7;Q8R081;G3UY38;Q8BI42;Q9CVU5;G3UY56	G5E924;Q3UMT7;Q8R081;G3UY38	Heterogeneous nuclear ribonucleoprotein L	Hnrnpl
14.6148	13.9704	14.604	9.5611	12.3541	11.9818	18.7593	18.7114	18.4013	18.4405	18.5583	18.5009	14.8776	16.0413	15.1481	16.0063	16.2327	16.0353	18.4188	18.938	18.7917	19.003	19.2642	18.9771	+	+	152.4	176950000	555	70.898	39	3.06941	5.71422	4.21285	3.17525	Q3UBA6;Q3TH56;Q3TEK2;P63017;Q3ULM1;Q504P4;Q3U9L2;Q3TZJ3;Q3TQ13;Q3TRH3;Q3TF16;Q3UDS0;Q3KQJ4;Q3TB63;Q3TH04;Q3UXU1;D3Z5E2;Q3UBR0	Q3UBA6;Q3TH56;Q3TEK2;P63017;Q3ULM1;Q504P4;Q3U9L2;Q3TZJ3;Q3TQ13;Q3TRH3;Q3TF16;Q3UDS0;Q3KQJ4;Q3TB63;Q3TH04	Heat shock cognate 71 kDa protein	Hspa8
11.4879	10.8184	10.7464	9.18392	11.6309	11.4069	16.7346	16.5753	16.4514	16.5147	16.6625	16.516	14.603	13.1139	14.1579	10.9548	12.2069	13.4116	16.1988	16.5247	16.4517	16.9853	16.2996	16.5625	+	+	77.551	37581000	210	60.342	21.1	4.66333	5.69671	2.79052	3.42905	Q6DFW4;A0A0A0MQ76;A0A087WQ46;A0A087WSU5;A0A087WP00;A0A087WSL8;A0A087WNW0	Q6DFW4;A0A0A0MQ76	Nucleolar protein 58	Nop58
11.2258	10.7588	9.22585	10.3858	12.6185	12.3935	16.4804	16.519	16.9454	16.8994	16.9517	16.821	14.882	12.4069	14.3243	11.2902	11.2569	13.3287	16.0553	16.0334	16.0985	16.1682	16.3856	16.422	+	+	172.11	32774000	134	98.183	15.5	3.91525	5.66812	2.46891	3.27901	Q80W39;Q3UJB0;Q3UBH2;Q3UAI4;Q3UQU5;Q9CS24;Q8BL33	Q80W39;Q3UJB0;Q3UBH2;Q3UAI4;Q3UQU5		Sf3b2
11.6585	11.2949	11.007	9.31227	11.2147	12.4193	16.6433	16.7014	16.8025	16.7216	16.8981	16.953	14.974	14.6333	12.5532	11.8288	11.752	11.7472	15.9854	16.3386	16.3246	17.0078	16.9048	16.8534	+	+	68.813	36478000	231	110.19	26	4.37114	5.63554	2.65608	3.65438	F8WGW3;Q497V5;Q8CHZ0;B7ZWI7;B7ZWI4	F8WGW3;Q497V5	S1 RNA-binding domain-containing protein 1	Srbd1
11.2355	11.4545	9.94579	10.0533	12.3065	11.1974	16.7756	16.5846	16.8209	16.4651	16.4076	16.4308	14.4294	13.0704	13.9957	12.9463	11.4343	11.1758	17.2462	17.1231	17.0273	17.1519	18.1329	18.1792	+	+	127.68	58864000	237	96.02	36.4	4.60561	5.54861	3.30602	4.63477	Q9Z1X4;A0A1L1STE4;Q45VK5;Q45VK6;Q3UD30;A0A1L1SQR7;A0A1L1SSU8;A0A1L1SU19;A0A1L1ST48;Q8C5B7;A0A1L1SR62;A0A1L1SQ69	Q9Z1X4;A0A1L1STE4;Q45VK5;Q45VK6	Interleukin enhancer-binding factor 3	Ilf3
10.7375	11.5178	9.30726	10.1017	12.0621	12.5703	16.7093	16.3896	16.3874	16.6693	16.6379	16.7481	14.7574	12.97	12.6129	11.1636	11.4891	11.4756	16.2539	16.3031	16.358	16.546	16.2694	16.3252	+	+	71.642	35897000	203	60.435	26.8	3.95188	5.5408	3.0662	3.93117	D3YYT1;Q922P9	D3YYT1;Q922P9	Putative oxidoreductase GLYR1	Glyr1
10.6594	10.4988	8.69236	9.69193	12.6691	13.2065	16.3221	16.2449	16.2918	16.6926	16.6514	16.4308	13.2893	12.6424	13.142	11.7119	11.721	11.9683	16.6755	16.5771	16.584	17.6768	17.3811	17.4228	+	+	131.98	45183000	232	113.6	31.9	3.25094	5.53595	4.3409	4.64039	Q3TFC0;D3Z3E8;Q69ZE2;E9PW39;D3YVL0;P23249;Q3UD86	Q3TFC0;D3Z3E8;Q69ZE2;E9PW39;D3YVL0;P23249;Q3UD86	Putative helicase MOV-10	Mov10
10.654	11.6491	10.3877	11.4085	12.9117	12.3988	16.9621	16.9347	17.4608	16.9297	17.1884	16.8413	15.0879	12.2044	13.1927	11.1121	12.162	12.1432	17.6234	17.6833	17.4245	18.5195	18.5032	18.4681	+	+	205.67	77193000	270	121.15	34.1	4.3833	5.48453	3.56251	5.38661	Z4YJT3;Q6ZQ58;Q3UU34;Q9D423;Q8C4B1	Z4YJT3;Q6ZQ58	La-related protein 1	Larp1
12.4108	11.9366	10.5934	10.1718	12.4638	11.9125	16.6575	16.8924	17.1314	17.0002	17.3303	17.2631	14.2493	12.4287	12.6249	12.3269	11.28	12.761	16.6601	16.9023	16.8559	17.5866	17.4877	17.4384	+	+	223.34	49364000	240	160.82	19.2	4.38524	5.46431	3.91642	4.54338	Q9EPU4;Q3U1X8	Q9EPU4;Q3U1X8	Cleavage and polyadenylation specificity factor subunit 1	Cpsf1
10.6263	12.0633	9.12142	10.0433	11.9653	12.8319	16.6594	16.3384	16.604	16.4811	16.7101	16.5885	13.7678	13.5572	13.2015	11.2902	11.6101	11.4581	16.6213	16.847	16.7453	17.0631	16.9924	17.1152	+	+	86.196	40736000	140	64.958	16.7	3.64695	5.45501	3.62016	4.41656	Q9D824	Q9D824	Pre-mRNA 3-end-processing factor FIP1	Fip1l1
11.0644	12.262	10.6956	9.20884	12.5042	12.2614	16.2581	17.0475	16.8074	16.617	16.8555	16.9479	13.1112	13.5395	13.2727	14.0046	12.0449	11.8282	17.0668	16.8979	16.5671	18.1539	17.8117	17.7479	+	+	83.526	50730000	198	69.448	30.5	3.80728	5.42281	3.81286	4.40734	Q8C2Q3;Q3U6A2;E9QL13;Q62019;J3QN51;J3QPT3;B0LM42;F7BGR7;J3QQ01	Q8C2Q3;Q3U6A2;E9QL13;Q62019	RNA-binding protein 14	Rbm14;p16
14.7684	15.422	15.3609	8.76397	11.3441	12.8673	18.9368	18.6486	18.5947	18.3292	18.4961	18.0349	15.0333	13.0336	12.8778	13.3993	12.3405	12.5765	19.1247	19.1767	18.869	17.8994	18.3188	18.3267	+	+	132.06	145760000	185	106	28.6	2.37482	5.41893	4.16923	5.40902	Q8K019;F8WI22;Q3UDL9;A0A087WRN1;A0A087WQA0;Q3UR37;Q3TSZ0;Q3TRC6;Q05C67;Q3TEQ0	Q8K019;F8WI22;Q3UDL9;A0A087WRN1;A0A087WQA0;Q3UR37;Q3TSZ0	Bcl-2-associated transcription factor 1	Bclaf1
11.665	12.2181	10.3721	10.5269	11.4524	13.5	17.2744	16.7171	17.0108	17.1679	17.0645	16.9442	14.6787	13.7806	13.9951	11.5255	11.3986	11.8474	17.9232	18.0284	17.9914	18.7465	18.888	18.8219	+	+	137.43	87016000	211	66.269	35.1	4.02433	5.4074	3.53679	5.52893	Q547R0;E9QAT0;Q6AXB7;P35922;E9QAS8	Q547R0;E9QAT0;Q6AXB7;P35922;E9QAS8	Fragile X mental retardation protein 1 homolog	Fmr1
12.0176	11.4378	10.2967	9.3177	11.6108	13.0789	16.4957	16.3062	16.3848	16.926	17.0173	16.965	13.6845	13.185	13.4873	11.1544	11.3116	12.0288	17.2093	16.9315	16.9019	18.4112	18.2487	18.3407	+	+	88.367	60095000	220	82.499	24.1	3.70528	5.38923	3.66211	5.19861	Q91VR5;Q922B8;Q3V1Z7	Q91VR5;Q922B8;Q3V1Z7	ATP-dependent RNA helicase DDX1	Ddx1
11.5105	11.536	10.2354	10.5741	11.923	13.2088	16.6194	16.9551	17.0315	16.9739	16.9155	16.5119	14.0704	12.9107	14.4822	12.6168	11.4647	11.179	18.0824	17.9353	17.814	17.7279	18.5616	18.4898	+	+	309.68	84562000	354	214.46	24.8	4.17582	5.33662	3.64704	5.31453	A0A0N4SV80;E9QML5;Q61464;A0A0N4SV38;A0A0N4SVI8;E9QKZ7;Q3TZK9;A0A0N4SVM8;Q3TNM0;Q3TQ35;Q3TQM2;Q3UEX6;A0A0N4SUP3;Q99LP9;A0A0N4SWG8	A0A0N4SV80;E9QML5;Q61464;A0A0N4SV38;A0A0N4SVI8;E9QKZ7;Q3TZK9	Zinc finger protein 638	Zfml;Znf638
10.8833	11.5954	10.8831	9.25349	12.8817	12.5484	16.7726	16.4409	16.5077	16.7802	16.6734	16.8321	14.226	12.8329	13.0421	10.8063	11.0602	10.7643	17.4523	17.3833	17.6743	17.2085	16.3238	16.4638	+	+	156.11	52530000	157	50.497	30.5	3.73251	5.32691	3.26501	4.96236	Q3TS64;Q3UL54;Q8BVY0;Q3TH37;Q3TGI9;Q3TAJ5;Q3TLJ3;Q9CSF9;Q3TN25	Q3TS64;Q3UL54;Q8BVY0;Q3TH37;Q3TGI9;Q3TAJ5;Q3TLJ3;Q9CSF9;Q3TN25	Ribosomal L1 domain-containing protein 1	Rsl1d1
11.2322	12.0155	11.1291	10.5107	11.716	12.858	18.4052	16.2658	17.5767	16.7877	15.7774	16.5658	14.1256	12.84	13.429	12.0276	11.8583	11.3009	20.936	21.0169	20.8304	15.239	14.9123	14.9112	+	+	102.24	371460000	242	29.885	63.6	3.85287	5.31952	1.9275	5.37742	Q564F3;Q3UAC2;P97351;Q9D1S3;Q3UJU5;Q3U5P8	Q564F3;Q3UAC2;P97351;Q9D1S3;Q3UJU5;Q3U5P8	40S ribosomal protein S3a	Rps3a1;Rps3a
12.5003	11.9058	10.6158	9.45972	11.8659	12.7441	16.6448	16.9788	17.3358	16.7855	16.6697	16.5882	14.4047	14.0778	12.8679	10.4737	11.3349	10.7531	19.3932	19.8683	19.5546	19.3739	20.3886	20.379	+	+	323.31	233650000	678	233.45	49.1	3.80433	5.31851	3.8472	7.50762	Q3UH59;Q61879;Q5SV64;Q80T68;Q4KMN4;Q6PB65;Q8BLI1;Q8BLI3;Q8BWI3;Q8BXF2	Q3UH59;Q61879;Q5SV64;Q80T68;Q4KMN4	Myosin-10	Myh10
10.1663	11.5718	9.51661	9.62524	11.6688	11.0799	15.7385	15.9889	16.0308	15.6599	16.3591	15.7562	12.9871	13.757	13.3953	11.1832	11.5039	12.9303	16.7884	17.0601	17.0366	17.0766	17.4287	17.452	+	+	137.88	42091000	297	207.17	16.9	4.32984	5.31746	3.82925	4.51426	E9PZY8;A2AIV2;Q8CFK9	E9PZY8;A2AIV2	Protein virilizer homolog	1110037F02Rik;Kiaa1429
12.0128	10.8247	12.3494	9.42027	11.9133	12.6796	16.9526	16.8284	16.8467	16.9944	16.6665	16.4356	13.6859	12.8355	13.3585	12.4802	11.7473	10.4352	13.9009	15.3543	15.2753	16.2692	15.8553	16.3785	+	+	62.346	24613000	197	96.715	22.2	3.86568	5.25402	2.40546	3.08182	Q3V3U0;Q3UYH9;Q3UGT5;Q3TFQ8;Q8CI94;Q3UZL2;Q9WUB3;E9PUM3;Q3UEJ6;Q91WP9;Q3TJQ7;Q9ET01	Q3V3U0;Q3UYH9;Q3UGT5;Q3TFQ8;Q8CI94;Q3UZL2	Alpha-1,4 glucan phosphorylase;Glycogen phosphorylase, brain form	Pygb
11.769	12.1946	10.866	10.6959	12.7597	11.0359	16.6778	16.9905	16.8932	16.4901	16.8446	16.7244	14.2184	13.329	13.0168	10.5389	12.4848	10.804	17.124	17.2466	17.0313	18.0917	17.943	17.9526	+	+	95.536	57603000	194	73.013	31.9	4.64685	5.21658	3.37391	5.16623	B9EKE9;B7ZWF1;Q3TQX5;Q62167;B9EIA2;P16381;Q3TUR4	B9EKE9;B7ZWF1;Q3TQX5;Q62167;B9EIA2;P16381	ATP-dependent RNA helicase DDX3X;Putative ATP-dependent RNA helicase Pl10	Ddx3x;D1Pas1
12.7382	11.1845	10.2455	9.40836	11.7451	11.9105	16.7474	16.9555	16.1652	15.9791	16.3368	16.3426	13.954	13.2598	13.3314	12.813	11.5733	11.2959	15.5239	16.029	15.9567	15.971	14.9787	14.7696	+	+	47.918	25682000	87	55.33	20.5	3.79375	5.21575	2.6837	2.83361	A0A0R4J008;P70288;Q8BQ10;Q3UXH8	A0A0R4J008;P70288;Q8BQ10;Q3UXH8	Histone deacetylase 2	Hdac2
12.8832	11.2205	9.84636	9.7411	11.5202	11.9172	16.1086	16.0679	15.8571	16.82	16.7994	16.6114	13.5474	13.274	13.8732	10.938	10.5883	10.2356	16.528	16.4858	16.6406	16.4658	16.4252	16.412	+	+	68.725	33301000	167	78.699	19.6	3.74179	5.1893	2.89707	4.41682	A0A0R4J0J6;Q8BKT7;Q5SVF9;Q5SVF8	A0A0R4J0J6;Q8BKT7;Q5SVF9	THO complex subunit 5 homolog	Thoc5
16.0339	15.695	16.1022	13.1777	14.4475	11.9616	20.025	19.5226	19.5333	19.8936	19.669	19.7179	12.9157	16.926	13.1586	17.6098	16.9416	17.4764	18.8874	18.7985	18.8711	20.4878	19.8845	19.8131	+	+	211.05	288390000	740	69.641	44.1	3.13956	5.15725	1.92371	3.61907	P17156;B7U582;Q9QZ38	P17156;B7U582	Heat shock-related 70 kDa protein 2	Hspa2
11.8456	11.4565	10.1531	8.89194	12.1346	11.3922	17.9058	15.4879	16.6085	15.7774	14.9519	15.945	14.5264	15.566	14.8967	11.9116	11.8942	11.5689	20.8258	20.534	20.5763	14.7287	14.6271	15.1094	+	+	129.62	289140000	216	29.184	53.4	3.26625	5.13377	1.4722	4.33959	Q3V1Z5	Q3V1Z5	40S ribosomal protein S4	Rps4l
11.5401	9.8958	11.8706	10.3847	11.7315	11.0412	16.2754	15.9859	16.2744	16.4699	16.1854	15.9322	13.4123	13.1324	13.2375	11.1752	11.7224	10.678	16.0105	15.4232	15.3735	17.1529	17.0012	16.9889	+	+	21.369	26301000	60	55.586	14.8	4.66386	5.10987	3.02604	4.09878	Q99LL5;Q9CSK2;A0A1W2P7U7;Q9CTC0;Q8BW04	Q99LL5;Q9CSK2	Periodic tryptophan protein 1 homolog	Pwp1
11.2567	10.544	9.29883	10.7664	13.1674	12.7005	16.2207	16.2059	16.5624	16.4139	16.4443	16.3828	12.8014	13.162	13.1506	11.2523	12.8011	11.7026	16.7168	16.7991	16.7106	17.4271	17.3834	17.4468	+	+	267.26	46112000	214	118.1	27.4	3.46244	5.08268	4.27253	4.60227	Q8CH09;Q80U25;D3Z0I4;D3YVJ0;F6X398	Q8CH09	SURP and G-patch domain-containing protein 2	Sugp2
11.2818	10.5665	11.0954	10.7635	11.1054	13.003	15.9858	16.1916	16.3838	16.5631	16.5852	16.543	13.7455	13.5748	14.0159	10.2048	10.9992	12.0538	16.5059	16.9524	16.8616	17.6142	17.7944	17.8318	+	+	69.445	49414000	251	71.781	31.8	4.43343	5.07282	3.03866	4.82769	Q99LE6;Q3UVI9	Q99LE6;Q3UVI9	ATP-binding cassette sub-family F member 2	Abcf2
11.534	12.68	10.5612	9.41397	11.5201	12.0623	18.633	15.6942	17.0796	15.7777	15.269	15.7346	14.2961	12.6299	13.1199	11.2815	10.6881	11.5428	20.9499	20.8651	20.744	14.9103	15.1368	14.8501	+	+	54.905	306620000	67	28.066	28.8	3.10316	5.06943	1.96945	5.64965	Q3UJS0;P62918;Q3THC7;Q9Z237	Q3UJS0;P62918;Q3THC7	60S ribosomal protein L8	Rpl8
12.756	12.6066	9.30342	9.9327	11.9855	11.8847	18.4708	15.7597	16.7004	16.1809	15.6391	16.0682	13.8265	13.5202	12.9244	9.92334	10.9593	11.0921	21.6419	21.6239	21.5958	15.6592	15.097	15.1187	+	+	105.95	524570000	328	31.419	48.9	3.02188	5.05834	2.03429	6.41511	Q5M9N8;Q3UBI6;P14148;Q3TK73;F6XI62	Q5M9N8;Q3UBI6;P14148;Q3TK73;F6XI62	60S ribosomal protein L7	Rpl7
11.1859	12.4003	10.5242	9.77336	11.8232	12.5069	18.1304	15.7403	16.8588	16.2059	15.3311	15.9363	13.8538	13.3356	13.7196	11.872	11.7409	11.216	20.4362	20.3331	20.4446	14.8595	14.7244	15.0783	+	+	112.67	249390000	189	28.68	34.1	3.38161	4.99814	1.90091	5.02304	Q5BLK1;P62754;Q8BT09;Q3TL53	Q5BLK1;P62754;Q8BT09;Q3TL53	40S ribosomal protein S6	Rps6
12.2006	12.0503	9.95555	9.47058	11.5497	11.9538	16.0555	16.1142	15.8112	16.244	16.5136	16.4263	14.3291	12.9007	13.9771	11.3384	11.7694	11.6916	15.4669	15.6902	15.5606	17.5661	17.2573	17.2565	+	+	89.133	29785000	162	98.573	26.7	3.79636	4.99737	2.66293	3.79855	Q9JMB7;A0A0G2JEK6	Q9JMB7	Piwi-like protein 1	Piwil1
12.7092	10.7795	11.5001	9.69483	12.2606	12.3617	16.7145	16.4059	16.946	16.5061	16.6569	16.0214	14.2007	13.4465	14.0072	11.3267	11.3447	11.5323	18.3722	18.8411	18.6369	18.753	19.1912	19.1564	+	+	323.31	126650000	363	105.32	27.8	3.82894	4.99083	3.9022	6.18215	S4R1M2;D3YXK2;S4R2Q5	S4R1M2;D3YXK2	Scaffold attachment factor B1	Safb
13.365	10.944	10.7145	10.1395	12.9121	12.2979	16.6989	16.6228	16.6064	16.6881	16.8205	16.7529	14.3662	12.9044	13.0553	12.2188	11.7981	11.839	16.8549	16.796	16.6747	17.4848	17.4931	17.6233	+	+	117.18	47320000	231	86.906	30.1	3.61186	4.96945	3.82801	4.4575	E9QN31;Q922K7;Q99KC3;A0A0N4SW16	E9QN31;Q922K7;Q99KC3	Probable 28S rRNA (cytosine-C(5))-methyltransferase	Nop2
14.1964	10.2083	9.01198	14.3489	15.8906	15.7709	20.1011	18.0557	17.3811	19.4077	17.819	16.3927	14.1437	12.8148	12.821	14.9807	11.1011	9.55847	21.0351	20.3416	21.3293	16.036	15.4878	17.4608	+	+	40.512	396880000	325	11.367	60.2	1.88538	4.95504	2.20275	6.04513	B2RTM0;P62806;Q61667;Q6B822	B2RTM0;P62806;Q61667	Histone H4	Hist2h4;Hist1h4a
10.4948	10.8354	10.2304	10.4512	11.8856	12.9811	15.9244	16.3418	16.1753	16.0297	16.1199	16.0178	14.963	13.3281	13.5721	11.5386	10.5546	12.1813	16.5317	16.6037	16.2937	16.5223	16.7498	16.7974	+	+	123.46	32878000	152	84.213	27.1	4.00571	4.95503	2.73159	3.89348	Q8CGC6;Q8R2W6;F6SB18	Q8CGC6;Q8R2W6	RNA-binding protein 28	Rbm28
12.2998	10.7911	10.0062	10.2419	11.398	12.0908	16.069	16.0259	15.9081	16.0708	16.0754	16.0986	14.2765	13.2233	13.2458	11.5477	11.6286	10.9177	16.7349	16.6774	16.6198	16.9879	16.6436	16.6017	+	+	101.2	35812000	172	60.786	42.2	4.24998	4.90333	3.29682	4.23762	Q3TK27;Q8CI11	Q3TK27;Q8CI11	Guanine nucleotide-binding protein-like 3	Gnl3
13.9578	13.3993	13.4277	9.83638	11.8168	13.1558	17.5457	17.1959	17.0563	17.7744	17.5578	17.8137	14.8474	12.1253	13.9229	14.8683	15.3121	11.5314	17.4036	17.9503	18.2943	16.8302	15.1259	15.6007	+	+	84.291	72564000	179	55.238	32.3	3.22226	4.89168	1.87129	3.09959	Q99KP6	Q99KP6	Pre-mRNA-processing factor 19	Prpf19
11.0037	12.9084	9.26202	9.5934	11.967	13.0632	15.9091	15.9829	16.3504	16.3395	16.1645	16.3318	14.4202	13.9165	13.3652	12.2956	11.5031	11.2573	16.6141	16.7736	16.7551	17.2198	16.8112	16.9458	+	+	229.43	38734000	227	143.13	22.2	3.1161	4.88008	3.18416	4.06028	Q3UJA1;Q6P5B0	Q3UJA1;Q6P5B0	RRP12-like protein	Rrp12
10.814	12.0193	10.3469	10.3264	12.4298	12.6057	16.0395	15.9355	16.0708	16.5629	16.7047	16.4643	14.9984	13.1768	13.5847	11.3674	11.1859	12.5918	15.9297	16.0532	16.1772	17.2722	16.7215	16.7879	+	+	82.225	31241000	190	88.382	22.9	3.94416	4.87259	2.69933	3.67277	O35218;Q3US33;Q3UGU6;Q3URN8;Q8C6K6	O35218;Q3US33;Q3UGU6;Q3URN8	Cleavage and polyadenylation specificity factor subunit 2	Cpsf2
11.8969	12.8529	11.5404	10.0997	11.4914	12.0305	16.112	16.1247	16.1358	16.8826	16.8336	16.8947	14.4983	13.5874	13.4964	12.8474	12.269	11.4599	15.8228	15.8856	15.8846	17.0155	16.2683	16.1605	+	+	80.52	27056000	177	95.493	21.4	4.14088	4.84528	2.9279	3.14647	D3Z0M9	D3Z0M9		Ddx23
12.2526	11.4841	10.1884	9.69514	11.7269	12.1473	16.0542	15.5648	15.7418	16.39	16.3479	16.0792	12.7835	12.0964	13.5778	11.8285	10.9078	12.2745	15.6418	15.2846	15.6171	15.9421	15.0528	14.7332	+	+	61.491	19876000	84	61.461	31.2	3.87711	4.78058	3.21803	3.13382	A0A0B4J1E2;Q9CSN1;Q3TM37;Q9CV75;Q80VH1	A0A0B4J1E2;Q9CSN1;Q3TM37	SNW domain-containing protein 1	Snw1
11.129	11.6774	12.4208	8.5891	12.3145	11.7689	16.2682	16.1339	15.8526	15.8567	15.9783	16.3185	13.8906	12.6989	13.5469	12.3558	11.9222	10.0403	16.7673	16.8236	16.9962	15.9134	15.0583	15.2476	+	+	63.619	31933000	124	55.249	25.3	3.34171	4.75143	2.61808	3.7253	Q99LF4;Q3TJ01	Q99LF4;Q3TJ01	tRNA-splicing ligase RtcB homolog	Rtcb
12.5597	11.6304	9.76498	9.4279	12.4009	12.2481	15.8379	15.8272	15.8676	16.3293	16.3563	16.11	13.5892	13.1191	13.4453	11.3071	12.4164	12.1452	16.6793	16.7404	16.5601	17.8061	17.4115	17.4481	+	+	114.71	40941000	244	115.42	26.1	3.35359	4.71605	3.90843	4.43723	Q8K224;A2BH46;E9Q498	Q8K224	N-acetyltransferase 10	Nat10
11.8567	10.8659	11.2295	10.6299	12.361	12.1152	16.3634	16.04	16.0464	16.2592	16.2526	16.2535	13.6681	13.6386	12.8714	11.0752	11.8569	11.507	14.5673	14.486	14.7726	16.0147	15.2999	15.3947	+	+	70.788	16620000	130	75.029	22.6	4.76737	4.69283	2.44501	2.65301	Q9R190;Q3TZP3;Q3UDZ8	Q9R190;Q3TZP3;Q3UDZ8	Metastasis-associated protein MTA2	Mta2
11.8805	10.331	10.2139	9.28739	12.5474	12.5545	15.482	15.6075	15.9748	15.8979	16.1835	15.6721	13.8975	12.7476	13.0414	11.4888	10.9941	12.0449	14.9854	15.2949	14.9893	16.1134	16.1937	16.3476	+	+	87.659	17715000	154	182.12	17.6	3.34744	4.66716	2.88527	3.28499	E9Q7L3;E9Q7L2;D3Z1N4;E9Q4Y5;F8VQD1;Q8BSQ9;D3Z1W6;D3YYF2;F6THL5;D3Z3R4;D6RIL0;D6RI94;Q9D7L7	E9Q7L3;E9Q7L2;D3Z1N4;E9Q4Y5;F8VQD1;Q8BSQ9;D3Z1W6;D3YYF2;F6THL5;D3Z3R4;D6RIL0;D6RI94	Protein polybromo-1	Pbrm1
12.8854	11.3336	10.0418	8.86939	11.9366	11.5317	15.3231	15.584	15.4439	16.1071	16.0836	15.9985	14.1825	12.1149	13.4246	11.4598	12.5432	11.4176	15.1159	15.4559	14.9754	15.4008	14.8196	15.0895	+	+	44.208	13785000	152	91.926	15.2	3.24315	4.65693	2.62665	2.61907	Q3UYV9;Q3TLK3	Q3UYV9;Q3TLK3	Nuclear cap-binding protein subunit 1	Ncbp1
12.8123	10.5576	10.5617	10.3241	11.9378	13.0708	16.4769	16.128	16.1992	16.3419	15.8909	16.0389	13.9817	11.9679	13.5078	12.0469	11.5224	10.8579	16.9644	17.1429	17.2788	16.8281	15.3907	15.5306	+	+	119.66	42792000	163	53.746	39.6	3.57711	4.63527	3.05535	4.20849	A2A5R8;Q9DBE7;Q641P2;Q3TJ07;Q3UTC8;Q3U7A6;Q3U8D3;A2A5S3;Q3TWP5;Q3TU43;Q3TWA1;Q3UKX3;Q9Z108;V9GX87;Q6TNG5	A2A5R8;Q9DBE7;Q641P2;Q3TJ07;Q3UTC8;Q3U7A6;Q3U8D3;A2A5S3;Q3TWP5;Q3TU43;Q3TWA1;Q3UKX3;Q9Z108;V9GX87;Q6TNG5	Double-stranded RNA-binding protein Staufen homolog 1	Stau1
11.8173	11.3225	9.53702	10.1106	12.3288	12.8062	16.4836	16.1505	15.6745	15.6342	16.1628	15.3867	14.9446	12.8815	13.2546	11.0156	11.7743	12.5726	18.2039	18.3261	18.2152	18.4421	18.8197	18.5566	+	+	239.88	86925000	264	96.088	32.5	3.4075	4.59497	3.80501	5.68675	Q9JJB4;Q3TYA6;Q9CUH4;Q3ULG7;Q3UFC8;Q9CU16;Q3UX18	Q9JJB4;Q3TYA6	M-phase phosphoprotein 8	Mphosph8
11.7215	12.4018	9.41301	9.62279	12.5647	12.7812	15.8455	15.887	16.1148	15.945	16.1888	15.9976	13.956	13.0398	14.0726	11.2396	10.6644	11.8693	15.8657	15.9344	16.0621	17.3222	17.1395	17.1722	+	+	120.96	29655000	115	101.37	19.7	3.14248	4.57896	2.83801	4.10905	F8WJA0;Q9ESV0;Q3U7R4;Q3TLR1;Q3UYV7;Q9CRZ6	F8WJA0;Q9ESV0;Q3U7R4;Q3TLR1;Q3UYV7	ATP-dependent RNA helicase DDX24	Ddx24
12.0889	13.0129	10.4313	9.464	11.3552	11.9555	15.8171	15.9489	16.032	16.0245	16.1041	15.7389	13.0672	12.5049	13.4466	10.9292	11.499	11.6531	16.5423	16.5493	16.4353	16.3201	16.0926	16.1984	+	+	133.65	29746000	164	294.84	10	3.48773	4.55962	3.81769	4.17298	Q8BTI8	Q8BTI8	Serine/arginine repetitive matrix protein 2	Srrm2
11.2395	10.6682	11.2477	9.49077	13.3607	11.4774	15.812	15.6591	15.673	15.7664	15.9596	15.8477	14.447	13.743	13.5397	11.9032	11.7583	11.5037	16.3041	16.3225	16.1838	16.5374	16.7917	16.9514	+	+	210.71	29776000	167	74.18	23.8	3.49943	4.53894	3.06224	3.69936	B2RUM8;Q8K363;Q9CSG7;Q9CSJ2;F6ZX28	B2RUM8;Q8K363	ATP-dependent RNA helicase DDX18	Ddx18
11.7303	10.9609	8.98264	9.39425	11.8029	12.9385	15.6475	15.1154	15.6294	15.7125	15.499	15.3512	12.4742	13.2036	14.1837	11.0437	12.8183	11.3876	15.5827	15.8432	15.7646	15.7454	15.5268	15.7845	+	+	172.23	18818000	118	90.884	24.6	3.09523	4.52425	2.94078	3.18935	Q9Z315	Q9Z315	U4/U6.U5 tri-snRNP-associated protein 1	Sart1
11.3992	10.8146	9.31383	9.91838	12.6237	12.1057	15.191	15.4753	15.741	15.7554	15.1818	15.8817	13.4081	13.4681	13.3871	11.81	11.3952	11.1042	16.8651	16.6694	16.7441	17.2882	17.9823	17.8605	+	+	208.79	43225000	244	249.53	19.4	3.42165	4.50848	3.64245	4.80613	A0A0U1RPX7;A0A0R4J113;Q5MJ56;P97479;A0A0U1RPT3;D3YUT5;Q99MZ6	A0A0U1RPX7;A0A0R4J113;Q5MJ56;P97479	Unconventional myosin-VIIa	Myo7a
12.6946	11.5799	10.8352	9.36679	12.0093	12.5163	15.9986	15.9588	15.9775	15.7522	16.2218	16.1091	13.9456	13.3799	13.634	13.3719	11.442	11.897	16.0098	16.3707	16.3128	17.2474	16.7999	16.7733	+	+	91.528	29824000	187	84.939	28.2	3.50388	4.50267	3.31326	3.64056	Q00PI9	Q00PI9	Heterogeneous nuclear ribonucleoprotein U-like protein 2	Hnrnpul2
12.3677	11.9711	11.8229	9.70182	12.4241	12.8177	16.4004	16.344	15.9688	16.2614	16.5978	16.4892	13.3992	12.2672	12.8614	10.4719	12.2026	11.9849	16.9493	17.3924	17.1008	17.8096	17.5891	17.5845	+	+	163.66	53965000	253	82.175	36.5	3.7095	4.49274	4.18828	5.20643	Q5BKP5;Q99MJ9;Q8BRU5;A0A1W2P700	Q5BKP5;Q99MJ9;Q8BRU5	ATP-dependent RNA helicase DDX50	Ddx50
11.4802	11.1468	10.1097	9.52763	11.6417	12.2114	16.5716	16.4799	16.3751	14.1483	14.4192	15.0604	14.9215	13.1646	13.4497	11.3063	13.152	11.5473	18.3841	18.5618	17.6776	13.5784	15.5774	15.6444	+	+	90.736	63461000	117	34.376	35.8	3.13933	4.48954	1.88257	3.64704	Q6P6I7;A2AL12;Q5FB19;Q3UZG3;Q8BG05;Q5U3M2;Q58E39;A2AL13;V9GX38	Q6P6I7;A2AL12;Q5FB19;Q3UZG3;Q8BG05;Q5U3M2;Q58E39	Heterogeneous nuclear ribonucleoprotein A3	Hnrnpa3
12.3992	10.6665	10.5403	10.3309	11.826	11.9813	15.8507	15.4414	15.565	16.1261	15.8688	15.5799	13.2235	12.5714	13.6288	12.1987	11.4673	12.6123	15.8966	15.9088	16.0466	15.5986	14.7495	14.8217	+	+	81.036	18002000	85	56.87	20.7	4.13222	4.44796	3.15338	2.88663	Q9D2E2;F6ZMT3	Q9D2E2	Target of EGR1 protein 1	Toe1
11.3273	11.4963	10.4363	10.0619	12.0794	11.3699	15.2897	16.7831	16.4094	14.5765	15.163	15.2251	14.5951	13.1324	14.1409	10.8836	10.9686	10.6327	16.9381	16.9333	16.2031	15.4369	16.2453	16.3099	+	+	45.567	32251000	119	13.897	66.9	3.70743	4.44595	2.4557	3.95222	G3UXT7;Q8CFQ9;Q564D0;Q3USY4;Q3UK30;P56959;G3UZD2;Q91VQ2;F6QCI0	G3UXT7;Q8CFQ9;Q564D0;Q3USY4;Q3UK30;P56959	RNA-binding protein FUS	Fus
12.3171	11.7646	10.4106	9.1872	11.1698	12.453	18.3784	15.0102	16.3825	14.9762	14.1326	15.0759	14.2027	13.6907	13.5059	11.2818	11.046	11.5073	21.2455	21.4696	21.5978	14.5926	14.4169	14.5313	+	+	263.2	462460000	264	30.024	48.5	2.58018	4.44225	1.66348	5.43658	Q6P1A9;Q5EBG5;Q58ET1;Q80UT7;P12970;A0A140T8L1;A0A140T8L3;Q8CDE3;V9GX35	Q6P1A9;Q5EBG5;Q58ET1;Q80UT7;P12970;A0A140T8L1;A0A140T8L3	60S ribosomal protein L7a	Rpl7a
10.6719	10.3537	9.69733	10.0382	13.3865	11.909	15.5766	15.3354	15.395	15.6707	15.5259	15.1655	14.829	12.3889	13.8332	11.7763	11.215	11.469	16.8829	16.4887	16.3221	16.5386	17.3806	17.3425	+	+	101.6	32677000	152	203.75	11.3	3.24173	4.43542	2.99986	4.24065	E9Q784;Q8CIK5;Q9CT50;Q9CXN5;Q8BHW0	E9Q784;Q8CIK5		Zc3h13
11.4283	11.2636	9.57407	9.76327	12.9738	12.004	15.2988	15.2808	15.5692	15.7063	15.9107	15.6478	14.0178	12.7804	13.5211	12.0158	11.5642	11.8971	15.9059	15.9213	15.8251	16.8005	16.3861	16.4591	+	+	97.673	23820000	141	100.74	22.3	3.33351	4.40109	3.38863	3.58359	Q80Y44;Q8CFS2;Q8C751;Q7TMM1;Q66JW6;Q8BRE3;Q3TKX5	Q80Y44;Q8CFS2;Q8C751;Q7TMM1;Q66JW6;Q8BRE3	Probable ATP-dependent RNA helicase DDX10	Ddx10
11.5327	11.5944	9.71973	8.77798	11.9148	13.1886	15.3435	15.2009	15.2245	15.516	15.6804	15.3872	14.3246	12.777	13.6325	11.7172	11.1147	11.0489	15.3545	15.4201	15.3483	16.9416	16.4662	16.448	+	+	62.075	20661000	108	70.299	24.9	2.89309	4.27073	2.62829	3.56066	Q99JX7;Q8BP60;V9GXF3;V9GXW3;V9GXM5;V9GX96;V9GXC8	Q99JX7;Q8BP60;V9GXF3	Nuclear RNA export factor 1	Nxf1
12.589	11.7377	10.2691	9.8327	11.4392	11.5095	15.2656	15.1901	15.4106	15.6863	15.7473	15.576	13.211	12.4402	13.0141	11.8926	11.6631	11.3926	15.7077	15.8036	15.9207	16.3204	16.2046	16.3569	+	+	77.372	22532000	115	65.166	24.5	3.77833	4.24978	4.09682	3.78336	A0A0R4J098;O88291;D3YXQ7;D6RG92	A0A0R4J098;O88291;D3YXQ7	DBIRD complex subunit ZNF326	Znf326;Zfp326
13.043	10.9418	9.38547	8.99799	11.8806	12.559	15.4159	15.0948	15.0429	15.6623	15.3449	15.5879	14.6426	12.547	12.8518	11.9294	11.8475	12.3429	17.2032	17.1509	17.1789	17.9152	17.6382	17.6073	+	+	124.24	46464000	117	80.762	20.1	2.77784	4.22348	3.93661	4.75545	Q6PAC1;Q3U9Q8;Q3TGJ9;Q3UCW8;P13020;A0A0J9YUQ8;A6PWS5	Q6PAC1;Q3U9Q8;Q3TGJ9;Q3UCW8;P13020;A0A0J9YUQ8	Gelsolin	Gsn
10.4211	12.7542	9.99586	9.11189	12.0516	11.5641	15.4699	15.0542	15.0519	15.3043	15.0373	15.3115	16.1767	13.0997	13.233	12.3052	11.4382	11.5093	16.4895	16.2754	16.3506	15.8108	16.6	16.3241	+	+	165.39	25581000	152	199.59	13.9	3.16915	4.22173	2.24699	3.34807	P97868;A0PJG9;D3YZU8;A0A0R4J165	P97868	E3 ubiquitin-protein ligase RBBP6	Rbbp6
12.2376	10.7123	11.8813	9.62068	12.3563	11.9655	15.8333	15.451	15.3373	15.893	15.9802	15.4335	14.9451	12.345	13.5356	11.8027	11.5551	12.4364	19.0213	19.4335	19.1486	19.5934	19.5204	19.2446	+	+	231.73	153780000	327	58.955	54.1	3.60423	4.19241	4.23329	6.55694	Q8K1N4	Q8K1N4	Spermatogenesis-associated serine-rich protein 2	Spats2
10.1152	11.621	9.2075	10.1967	12.6692	13.0613	15.6496	15.1594	15.981	15.3042	14.8542	14.9557	13.5574	13.1802	14.2098	12.1938	11.5116	11.2291	18.63	18.8473	18.5375	18.3565	19.0587	18.8207	+	+	244.18	108850000	268	116.92	28.5	2.85172	4.17219	4.18871	6.06145	B9EI57;Q8CH25;A0A1L1STF9;Q9CS69;A0A1L1SRL0	B9EI57;Q8CH25	SAFB-like transcription modulator	Sltm
11.4767	11.6668	9.74678	10.115	12.8088	12.9039	15.5574	15.5847	16.0464	15.3543	15.6724	15.2522	13.462	14.0071	13.6527	10.6815	11.9719	12.0893	16.1698	16.0692	16.1383	17.4171	17.8099	17.7318	+	+	147.07	34707000	199	114.49	27.1	3.17618	4.12487	2.97545	4.24525	E4NKG5;Q05A80;Q0P6A6;D3Z2D4;A0A0N4SVI1	E4NKG5;Q05A80	Caprin-2	Caprin2
11.7617	11.3864	11.3722	10.1215	12.5484	12.9467	17.3004	15.2726	16.047	15.5607	14.9275	15.6006	12.7872	13.0592	13.4848	11.7353	11.7338	13.2704	20.9057	21.127	21.4848	15.1599	14.5164	14.9469	+	+	202.62	389910000	224	24.205	58.2	3.23728	4.09528	1.851	5.34504	Q497E9;P62242;Q5M9L9;Q3UJU6;Q9CQW4;Q3UA25;Q9CRJ5	Q497E9;P62242;Q5M9L9;Q3UJU6;Q9CQW4;Q3UA25;Q9CRJ5	40S ribosomal protein S8	Rps8
11.4718	10.2349	9.90095	9.15334	11.3744	12.4148	14.55	14.5776	14.7435	14.833	15.0936	15.1332	13.26	13.4085	14.8817	11.4453	12.0522	9.69131	16.2385	15.7742	15.7914	17.1666	17.0762	17.0507	+	+	158.38	24930000	133	75.656	37.1	3.33551	4.06345	2.45212	4.05977	Q5F2E7	Q5F2E7	Nuclear fragile X mental retardation-interacting protein 2	Nufip2
11.6505	12.1388	10.3566	9.02683	11.8603	11.573	15.111	15.3	15.7093	15.3617	14.5843	14.7481	14.4571	13.2856	12.6815	11.2708	11.2968	11.0742	16.2092	15.7756	15.7581	17.3206	17.5676	17.5883	+	+	122.88	28762000	156	105.44	19.4	3.27243	4.03472	2.90938	4.35888	Q3TGG2;A0A0U1RPL0;Q7TQH0;E9Q5Q0;Q3TYH7;J3QP59	Q3TGG2;A0A0U1RPL0;Q7TQH0;E9Q5Q0;Q3TYH7	Ataxin-2-like protein	Atxn2l
10.719	12.3728	10.5683	10.2566	12.1662	12.9234	15.171	15.2477	15.8503	15.5439	15.7344	15.4503	14.9423	11.9289	13.8342	11.4658	11.7663	10.7876	15.6285	15.6896	15.2401	16.4842	16.4284	16.47	+	+	208.81	19740000	109	114.45	20.7	3.43563	3.99852	2.4481	3.53596	B2RUG7;O88532;F6QJP7;F6V459;D3Z5G4;D3Z7V6	B2RUG7;O88532	Zinc finger RNA-binding protein	Zfr
11.4336	11.8432	10.3041	10.2657	12.074	11.6995	15.3311	15.1854	15.4593	15.2664	15.5753	14.7791	13.7446	13.181	12.9934	12.1186	11.743	11.5125	15.2714	15.7495	15.2269	15.201	15.9636	15.7666	+	+	30.419	17211000	69	145.27	10	4.09332	3.99612	3.22994	2.98099	Q8K4P0;Q8K1G7;D3YX80;Q6P236;Q9D1P6;Q8BRC5;Q3TSL0;Q8VE87;Q8C4Z4	Q8K4P0	pre-mRNA 3 end processing protein WDR33	Wdr33
11.3732	11.6989	10.3224	10.501	12.8538	13.101	15.7056	15.5674	15.5235	15.7653	15.5147	15.7192	12.9118	12.8073	13.9791	10.4031	11.0714	10.8334	14.5335	14.4861	14.6432	14.9117	15.1749	15.1167	+	+	32.742	12524000	59	99.551	15.2	3.4062	3.99089	2.28154	2.81	B2RY56;S4R2B0;Q8BU35;S4R2A4;S4R2J1;S4R1X9;S4R2F7	B2RY56;S4R2B0	RNA-binding protein 25	Rbm25
11.523	11.6608	10.4621	9.46608	12.208	11.6016	14.9847	14.8096	15.456	15.1327	15.343	15.0633	14.5995	13.4063	13.5905	11.9436	13.3754	13.2358	16.3625	16.596	16.16	17.5756	18.1703	18.0865	+	+	201.45	38751000	209	173.55	25.1	3.65041	3.97799	3.18714	3.79998	Z4YKC4;A0A0R4J112;A2AMI2;A0A0N4SVL0;Q80XI3;A2AMI7;Q6DI78;Q3V075;A2AMI6;A2AMI4;Q8BQR8	Z4YKC4;A0A0R4J112;A2AMI2;A0A0N4SVL0;Q80XI3;A2AMI7;Q6DI78	Eukaryotic translation initiation factor 4 gamma 3	Eif4g3
12.9875	12.4114	10.8388	9.67454	12.6031	12.9561	15.7436	15.6985	15.6231	16.1435	15.8296	16.1781	12.7336	12.8642	14.0523	12.3208	12.413	11.495	16.6203	16.6147	16.7664	16.886	15.2885	15.6034	+	+	68.346	29724000	129	60.634	17.8	3.05662	3.9575	3.38471	3.65008	Q80UJ8;B2RWI2;Q9EP89;A0A1L1SVF9;A1A4A8;A0PJ65;Q3UEQ3	Q80UJ8;B2RWI2;Q9EP89;A0A1L1SVF9	Serine beta-lactamase-like protein LACTB, mitochondrial	Lactb
11.2772	11.3046	10.5429	9.57466	12.239	12.6187	15.1364	15.0254	15.129	15.4058	15.5013	15.0646	12.7516	13.6914	12.5282	14.739	12.7191	15.0397	15.8933	15.7636	15.7589	17.3755	17.0043	16.9829	+	+	98.655	25760000	93	72.433	30	3.45184	3.95089	2.51343	2.88491	Q9D3R3	Q9D3R3	Centrosomal protein of 72 kDa	Cep72
10.8542	12.2444	10.5312	10.1826	13.3361	11.6723	15.1023	15.3313	15.045	15.6468	15.6435	15.7406	12.9704	13.9913	12.8397	12.35	12.1166	10.7014	14.5607	14.653	14.9094	16.1096	15.44	15.4224	+	+	36.555	13389000	100	71.1	23.2	3.28143	3.94815	2.49896	2.68761	A0A1S6GWJ4;Q91VN6;Q3UAC4;Q3TI21	A0A1S6GWJ4;Q91VN6;Q3UAC4;Q3TI21	Probable ATP-dependent RNA helicase DDX41	Ddx41
11.3859	11.9302	9.32082	8.90686	12.2249	11.2832	14.5194	14.4308	14.5968	15.1871	14.9961	14.964	14.2661	12.8804	12.5282	11.7963	10.7785	11.0603	14.9554	15.0871	14.9842	16.4505	16.1486	16.1527	+	+	87.141	15512000	103	80.581	23.5	2.97582	3.94039	2.63851	3.41145	Q91YK2;Q6ZQH4;D6RDD0;F7AGW8	Q91YK2;Q6ZQH4	Ribosomal RNA processing protein 1 homolog B	Rrp1b
12.2984	12.2734	10.308	9.64264	11.8613	12.124	15.9976	15.6947	15.4498	14.9623	15.1919	14.8357	13.2367	13.1538	14.9324	11.6409	11.8492	11.6736	16.5677	16.5792	16.3119	17.531	17.2587	17.3953	+	+	37.94	34323000	101	54.087	20.5	3.26517	3.93735	3.14372	4.19287	Q3U541;Q3U6B1;P97379;Q3U931;Q542W3;A0A0J9YTQ8;A0A0J9YUY8;Q5DU21	Q3U541;Q3U6B1;P97379;Q3U931;Q542W3	Ras GTPase-activating protein-binding protein 2	G3bp2
11.9164	11.6917	9.86097	10.6643	12.7973	12.251	16.5585	14.6933	15.3304	15.5631	14.9218	15.5674	13.6835	12.4071	13.5941	12.4437	11.978	11.115	20.6973	20.3302	20.4032	14.821	14.9405	15.1159	+	+	56.123	241980000	142	21.643	34.6	3.20042	3.90879	1.98195	5.18115	Q642K1;Q58EW0;P35980;A0A1B0GSS8;A0A1B0GQU8;Q0QEW9;A0A1B0GSA8;A0A1B0GSF7;A0A1B0GRZ3;A0A1B0GS28	Q642K1;Q58EW0;P35980;A0A1B0GSS8;A0A1B0GQU8;Q0QEW9;A0A1B0GSA8;A0A1B0GSF7	60S ribosomal protein L18	Rpl18
11.9565	11.0271	9.72165	8.25724	10.8511	12.6237	14.4562	14.41	14.5217	15.1422	14.9516	14.3242	13.4026	12.7196	13.1962	10.7454	11.1817	11.6292	15.5998	15.6541	15.7875	16.3634	15.7878	15.9411	+	+	109.32	17529000	117	116.6	17.4	2.71601	3.89473	3.29176	3.70982	Q5DTI2;O55143;O54994;Q8R429;Q8C213;B1ATS4;Q8R0X5;Q3U1K2;B1ATS5;E9Q559;Q64518	Q5DTI2;O55143;O54994	Sarcoplasmic/endoplasmic reticulum calcium ATPase 2	Atp2a2
11.6055	11.4089	11.2327	10.4058	12.4986	12.6399	15.7717	15.8307	15.7844	15.0279	15.4794	14.9984	14.1516	12.5682	13.7797	11.1819	11.6737	11.404	16.0072	16.0597	16.0044	16.7577	16.7624	16.864	+	+	47.327	26478000	107	76.884	24	3.82242	3.85019	3.11029	3.94937	A0A0R4J124;O54781;Q3TEK9;Q3TTG2;O08551;Q6P5E1;Q8CBI1;A0A0G2JG74;Q8C9R8;A0A0G2JDY2	A0A0R4J124;O54781	SRSF protein kinase 2;SRSF protein kinase 2 N-terminal;SRSF protein kinase 2 C-terminal	Srpk2
10.3721	10.7228	9.83939	10.9748	12.7375	12.0007	14.868	14.3189	14.7749	15.0211	15.0822	15.4048	13.1025	13.0269	14.1156	11.8992	11.7056	11.899	16.0202	15.9481	16.1861	17.2476	16.8113	17.0289	+	+	189.81	26026000	151	94.475	31.2	3.36233	3.80376	3.48002	3.91553	Q9DBY8;Q9CRW9	Q9DBY8	Nuclear valosin-containing protein-like	Nvl
11.4425	11.6381	10.5684	9.64956	11.7103	12.987	14.7539	15.0069	15.1395	15.2208	15.4875	15.209	12.9574	13.3034	14.0339	13.0498	11.5493	11.8442	14.785	14.6876	14.8539	16.4676	16.164	16.0862	+	+	31.164	14943000	81	118.55	10.8	3.31948	3.80362	2.52502	2.71774	Q5SFM8	Q5SFM8	RNA-binding protein 27	Rbm27
11.0154	11.4953	10.4925	8.61235	13.3772	12.1673	15.1185	14.9966	15.1828	14.6013	14.8323	15.1509	13.9633	13.0589	13.6733	11.4231	11.0266	11.0894	15.1353	14.7886	15.2979	16.1985	15.7399	15.5949	+	+	67.686	16699000	127	88.846	20	2.63418	3.78705	2.48659	3.08675	Q5EBP9;Q62318;Q3UDN8	Q5EBP9;Q62318;Q3UDN8	Transcription intermediary factor 1-beta	Trim28
10.6807	12.7952	9.57026	10.6224	11.8762	12.188	15.1362	15.3213	14.7146	15.2443	14.9561	15.0257	13.4137	12.9992	13.858	10.5948	11.7325	11.0401	14.827	15.0756	15.1198	15.9001	14.9936	15.3451	+	+	33.061	13628000	103	76.912	17.5	3.20077	3.77757	2.44913	2.93715	Q6NZQ2	Q6NZQ2		Ddx31
9.60136	11.7788	11.0845	8.60149	11.395	12.4195	14.3102	14.3376	14.4597	14.9414	14.5278	14.8064	13.273	12.9826	12.902	12.0177	11.3796	11.651	15.0025	15.0325	14.715	15.1706	14.3155	14.1805	+	+	40.202	9781000	47	48.562	19.5	2.83066	3.75042	2.90396	2.36846	B2M1R6;Q3U9Q3;Q3U6X2;Q3TUA1;Q5FWJ5;Q3TL71;P61979;Q3TJ38;Q3TG17;H3BLL4;H3BK96;H3BKD0;H3BKI8;Q8BT23;H3BLP7;H3BJ43;H3BJS9	B2M1R6;Q3U9Q3;Q3U6X2;Q3TUA1;Q5FWJ5;Q3TL71;P61979;Q3TJ38;Q3TG17;H3BLL4;H3BK96;H3BKD0	Heterogeneous nuclear ribonucleoprotein K	Hnrnpk
11.2288	11.8647	11.8137	10.1512	12.7655	12.2587	15.6516	15.2133	15.1807	15.5313	15.7352	15.1074	14.4942	12.624	13.2144	11.4584	10.1875	10.5701	15.0282	15.5036	15.3786	15.5844	15.5878	15.4557	+	+	42.301	17276000	82	65.588	28.5	3.69246	3.72285	2.34873	3.3316	Q8C2T9;Q9Z1M8;Q3TJY5;Q8CDT0;Q8C7D0	Q8C2T9;Q9Z1M8;Q3TJY5;Q8CDT0;Q8C7D0	Protein Red	Ik
12.2015	11.1114	10.7776	9.87563	12.1099	12.6568	14.7909	14.8178	15.3014	15.1481	15.3287	14.8961	13.3416	13.0143	13.6093	11.1148	11.8967	11.2507	14.9944	14.9471	14.8387	15.5213	15.2552	15.238	+	+	52.164	11785000	112	112.62	15.9	3.35026	3.5917	2.74744	2.76122	Q8BTX6;Q9CZU3;Q91YT4;Q6ZQK1;Q8BVI7;Q8BVK1	Q8BTX6;Q9CZU3;Q91YT4;Q6ZQK1	Superkiller viralicidic activity 2-like 2	Skiv2l2;mKIAA0052
10.9112	11.9735	10.2264	10.0313	11.9789	12.5847	14.1285	14.5847	15.2431	15.0656	14.4098	14.9741	13.5939	13.9495	13.1021	10.6446	10.8606	11.3221	15.0664	15.0659	15.1889	15.5497	16.6413	16.6085	+	+	157.71	16136000	150	263.4	11.1	3.16849	3.44996	2.42865	3.44134	E9Q1M6;E9PUR0;Q6KAP1;Q8C103;Q8BXZ6;F7DE17;Q5BJ28;F7C545;F6YYD3;F6SI14;F6RRY0;F7DD37	E9Q1M6;E9PUR0;Q6KAP1;Q8C103		Ankhd1;mFLJ00246
11.3698	11.6032	10.6145	8.94424	11.6938	12.1164	14.3699	14.6263	14.0063	14.6486	14.8119	12.6356	14.6522	12.4939	14.3024	10.8589	11.7397	10.6639	15.297	15.6038	15.2725	15.6719	15.7327	15.9192	+	+	56.683	14536000	72	118.07	11.5	2.55047	3.1261	2.17499	3.131	A0A158SIT8;Q9DBD5	A0A158SIT8;Q9DBD5	Proline-, glutamic acid- and leucine-rich protein 1	Pelp1
12.4007	12.7367	11.0558	10.2065	12.3625	11.9664	15.2685	15.2736	14.9732	14.2527	15.1128	14.5915	13.8767	12.7305	12.9304	11.3487	12.5623	11.3909	15.3992	15.7365	15.9046	16.0487	15.6964	15.8044	+	+	42.542	19210000	96	42.593	27.3	3.11825	3.12396	3.33764	3.29174	Q9CT37;Q99KG1;Q3UZI0;Q3UKV5;Q8VHM5;Q3UMT8;Q3U8W9;F7B5B5;A2AW41;Q8BL32	Q9CT37;Q99KG1;Q3UZI0;Q3UKV5;Q8VHM5;Q3UMT8;Q3U8W9;F7B5B5;A2AW41		Hnrnpr
10.9214	11.6122	9.86711	10.519	12	12.7746	14.1379	14.937	14.4704	14.1594	14.6282	13.8163	14.6026	13.4975	13.9364	13.9448	11.5337	12.4082	16.6877	16.7682	16.8015	17.0804	17.7889	17.7645	+	+	220.63	36206000	206	228.83	22.8	2.94327	3.07581	3.18604	3.82801	B2RSW8;Q9R0L6;A0A1B0GT33	B2RSW8;Q9R0L6	Pericentriolar material 1 protein	Pcm1
11.4932	10.8611	9.6034	11.2699	12.1953	12.6513	15.6852	14.7172	15.2355	14.5932	14.7356	11.4459	13.5655	13.8288	13.8723	11.3297	11.1436	10.7159	17.8101	18.5289	18.2898	18.0696	18.4998	18.2931	+	+	323.31	74415000	314	157.14	32.5	2.00941	3.05639	3.64577	5.83925	B2RXS3;Q69ZJ3;F8VQ70;Q501L8;Q8BKW5;Q8BIZ8;Q8BX16;Q8C0H1;Q80VY7;Q8C1F7	B2RXS3;Q69ZJ3;F8VQ70;Q501L8;Q8BKW5;Q8BIZ8		Scaper
12.3264	10.815	9.91569	11.0544	13.1769	12.8767	15.0597	15.4524	15.8658	13.9963	12.5839	14.7241	14.0907	13.0838	13.5057	11.4236	11.2576	11.6905	17.664	17.7235	17.3587	16.1057	17.3374	17.8562	+	+	323.31	47192000	184	310.72	15.1	2.02247	2.91952	3.47591	4.83229	A0A0A0MQ79;Q3TLH4;S4R2J9;S4R294;S4R209;S4R2L9;S4R2E2;S4R298;F8WHT3;Q7TPM1	A0A0A0MQ79;Q3TLH4;S4R2J9;S4R294	Protein PRRC2C	Prrc2c
11.7809	12.1729	10.8559	14.6039	13.0438	12.1823	15.1655	14.9756	15.3992	15.513	15.4515	15.6296	12.9916	13.0075	13.4408	14.8116	11.2475	14.4359	17.3462	17.6389	17.894	18.1471	17.2656	17.3545	+	+	67.439	56785000	150	17.951	50.6	2.5675	2.9158	3.30713	4.28526	Q642L7;P62983;Q3TWD1	Q642L7;P62983	Ubiquitin-40S ribosomal protein S27a;Ubiquitin;40S ribosomal protein S27a	Rps27a
13.4146	11.3575	9.45787	10.1649	12.6057	13.1727	14.5282	14.7287	14.5972	14.6582	14.6179	14.4572	14.5858	13.054	13.4963	11.4193	11.8807	11.7113	15.0051	14.9007	14.7746	15.9643	16.0594	16.3935	+	+	55.19	14238000	82	75.441	21.6	2.12519	2.90235	2.34118	2.82503	Q8VIJ6;Q3TZL2;Q9Z1Q0;Q7TMH7;Q810V5	Q8VIJ6;Q3TZL2	Splicing factor, proline- and glutamine-rich	Sfpq
11.7989	11.3675	10.0128	10.2498	12.9351	12.4999	14.7647	14.8439	15.1549	14.7182	14.0052	12.646	14.7929	12.9901	13.8958	11.8123	11.7335	11.401	15.4234	15.6588	15.4904	16.7589	16.6641	16.57	+	+	115.94	18788000	118	123.97	25.8	2.28007	2.87811	2.53901	3.32333	Q9EPU0	Q9EPU0	Regulator of nonsense transcripts 1	Upf1
11.7136	10.8204	12.5334	8.73956	12.4618	12.1206	14.366	13.9744	13.9612	15.1959	15.2539	12.9061	13.5718	12.7432	13.1083	11.9816	12.7082	9.72558	16.2434	16.5072	16.3542	16.5413	16.593	16.1087	+	+	118.75	23930000	76	82.408	35.2	2.05667	2.87802	3.10612	4.08488	Q8BJ05	Q8BJ05	Zinc finger CCCH domain-containing protein 14	Zc3h14
11.9588	11.0588	10.1061	9.86221	11.8279	12.4855	13.9095	12.6911	14.7299	14.1323	14.5126	14.3135	13.9986	12.8432	13.3012	11.9424	11.2119	11.0291	15.1482	15.4394	15.6061	17.0107	15.3461	15.4608	+	+	109.28	15282000	90	63.45	25.8	2.53168	2.83162	2.69458	3.28082	O88477;A0A0H3XWX3	O88477;A0A0H3XWX3	Insulin-like growth factor 2 mRNA-binding protein 1	Igf2bp1
11.0703	12.0211	11.9466	9.50147	12.2117	12.7726	14.7999	14.8662	15.1294	14.5485	14.2569	12.6042	15.0391	13.1751	12.9346	11.6687	11.7631	10.8733	16.1421	16.1301	15.9042	16.1739	17.2382	16.8913	+	+	159.36	23331000	168	229.2	16.9	2.23843	2.78025	2.73029	3.83766	Q7TSC1;Q5DTJ4;G3UX48;Q9CRP1;Q9CRP0;Q9CRU5	Q7TSC1;Q5DTJ4;G3UX48	Protein PRRC2A	Prrc2a
10.8492	13.0514	11.1603	9.63326	12.627	13.3761	15.6325	14.1147	14.1459	14.6126	13.9294	14.3279	14.3512	13.0077	13.8765	11.0174	11.2081	11.7735	19.5307	19.4743	19.6881	14.2007	14.1371	14.21	+	+	33.225	125340000	91	16.605	41.2	2.03858	2.67764	1.6429	4.33442	P14115	P14115	60S ribosomal protein L27a	Rpl27a
10.7409	13.9647	10.9831	8.66972	12.2463	14.2738	15.8278	13.7428	14.2747	14.4203	14.1636	13.4584	13.0047	13.0655	13.561	11.7595	12.1166	10.1974	19.7628	19.1529	19.3147	14.0637	13.7143	13.726	+	+	54.593	114620000	98	20.266	38.8	1.36263	2.50152	1.63145	4.3383	E9PYL9;Q9CXW4;Q8VC94;A2BH06;E9PZB3	E9PYL9;Q9CXW4;Q8VC94;A2BH06;E9PZB3	60S ribosomal protein L11	Gm10036;Rpl11;Gm5093
13.0742	11.8268	11.4553	10.3472	12.5186	11.4292	14.4185	13.941	13.8886	14.4976	14.2659	14.5622	12.2103	13.0561	14.1618	11.7441	11.4396	11.4326	14.4573	14.4051	14.8737	15.4697	15.4045	14.9661	+	+	63.275	9729600	79	74.812	27	2.77974	2.48708	2.53633	2.58866	B7ZMR9;Q0VEE6;D3YV79;D3YZL3	B7ZMR9;Q0VEE6;D3YV79	Zinc finger protein 800	Zfp800;Znf800
12.262	12.6468	9.30582	9.51143	12.4524	13.4333	16.1689	13.8746	14.8245	14.3975	12.7447	12.4827	13.8306	12.6869	13.9914	12.2298	12.3287	11.3141	19.5485	19.6884	19.2633	13.5304	14.0537	14.04	+	+	27.74	138550000	119	26.316	31.3	1.38764	2.48018	1.51061	3.95713	Q9CWK0;Q9CR57;Q569Z0;A0A1L1SUF6;Q922F9	Q9CWK0;Q9CR57;Q569Z0	60S ribosomal protein L14	Rpl14;Rpl14-ps1
10.6007	12.8861	10.7806	10.1185	13.2093	11.867	15.1823	14.6945	14.5976	14.4062	12.6266	12.4525	14.7884	12.7457	12.6187	11.4062	10.7475	11.4401	19.42	18.0929	17.9519	13.8712	14.7681	13.7101	+	+	43.001	66666000	61	23.247	22.2	1.73115	2.41625	1.72883	4.01125	A2A547;Q5I0T8;P84099	A2A547;Q5I0T8;P84099	Ribosomal protein L19;60S ribosomal protein L19	Rpl19
11.3665	11.8909	10.4028	9.35495	12.5723	12.0542	15.9034	14.0291	14.2549	12.8681	12.2106	12.2287	13.7055	12.9007	14.0977	11.0304	11.8053	11.1441	20.187	19.8032	19.8037	13.3479	13.8843	13.8191	+	+	46.668	156390000	117	24.146	51.5	1.53771	2.30885	1.47522	4.36024	Q5M8Q0;Q3U7D2;E9QAZ2;Q9CZM2;B8JKK2	Q5M8Q0;Q3U7D2;E9QAZ2;Q9CZM2	Ribosomal protein L15;60S ribosomal protein L15	Rpl15;Gm10020
11.5149	11.0952	10.8836	10.1847	11.8204	12.7688	13.9872	12.7954	15.1373	13.8435	13.1984	12.8183	13.8841	13.102	13.451	11.8209	12.0168	11.8174	16.5869	16.561	16.2421	16.3594	16.9555	17.1254	+	+	144	27405000	105	111.84	30.1	2.15072	2.25207	3.76053	3.95634	Q80YR5;Q6A0C0;Q3UGR1;D6RHP9;F6XJ79;F6Z0Y5;F6WIZ2;D6RJ78;Q3B844;F6VRR0	Q80YR5;Q6A0C0;Q3UGR1	Scaffold attachment factor B2	Safb2;mKIAA0138
11.4289	12.1182	9.15988	9.88473	12.6987	12.328	13.6514	13.8711	14.2991	12.2832	12.3901	14.4441	12.805	13.6856	13.2043	12.1551	11.0982	11.796	15.3845	15.254	15.2667	16.8205	16.564	16.6635	+	+	29.705	15387000	46	78.168	17.3	1.60714	2.22011	3.06188	3.53483	Q60865;Q3UFZ6;A9CYP7;F6YLI0;Q3TTW8;A2BH47;Q8CD82;F6YP03;Q3TEY4;A1L0T9	Q60865;Q3UFZ6	Caprin-1	Caprin1
11.5843	11.4698	10	9.91691	13.0605	13.4217	14.2449	14.0292	14.4395	12.5154	12.4397	13.4867	14.3797	12.9222	14.0136	11.3111	11.2971	11.824	14.8391	15.0306	14.9724	16.8934	16.0727	16.2801	+	+	62.564	13510000	89	96.948	17.3	1.4149	1.95036	2.26174	3.05676	Q3UJF5;Q9Z321;Q9JJ62;F6SDD7;D3Z084;D3YWY3;D3YY65;B0QZI1;Q3TPE4;Q5NCT0;Q3TBE3;Q8CDI8;Q3V3P1;Q5NCT2;O70157	Q3UJF5;Q9Z321;Q9JJ62;F6SDD7	DNA topoisomerase;DNA topoisomerase 3-beta-1	Top3b
11.5771	11.9844	10.3427	9.89748	11.9297	10.8223	14.3016	11.4658	11.5805	14.0707	13.7836	12.3026	13.0394	11.9336	13.2506	11.8409	12.4234	12.5224	14.5444	14.4113	14.3201	15.6305	14.8459	14.5966	+	+	24.289	6768200	46	62.279	14	1.4602	1.8252	3.12923	2.2231	Q91YT7;Q3UNH5;Q8BVC6;Q7TN20;Q8BYK6;E9PW90;F6Y6H7	Q91YT7;Q3UNH5	YTH domain-containing family protein 2	Ythdf2
11.3905	11.5402	10.5745	11.6575	11.4803	11.7607	14.4083	13.2514	12.8324	12.3044	12.7103	13.2786	14.4669	14.1716	13.5269	11.2517	10.5335	11.2747	15.9866	15.4801	15.5661	16.1094	16.4926	16.4412	+	+	141.16	15761000	95	63.845	32.8	2.40541	1.73026	2.32195	3.47511	Q80WJ7;F6ZSG0;F6QHD1;F6QFT1;F6ZQL0;E9PUX0;Q3TAB3	Q80WJ7;F6ZSG0;F6QHD1	Protein LYRIC	Mtdh
19.8783	19.4638	19.7111	17.2613	17.8769	19.3105	16.9838	17.0093	16.4517	17.5093	17.3943	16.9043	13.2612	13.5046	17.9125	18.2415	18.1093	18.258	14.4719	10.8772	14.4183	13.9943	11.2129	11.1869	+	+	21.546	129580000	140	50.724	43	1.99207	-1.87487	1.58142	-3.85427	A0A0B6VMB2;A0A075B5P4;A0A0A6YWR2;A0A0C6E3V3;X5J5G8;X5J4V5;X5J4H7	A0A0B6VMB2;A0A075B5P4;A0A0A6YWR2;A0A0C6E3V3		HC;Ighg1
11.0998	12.2398	9.37847	9.48731	12.4449	13.0423	19.8244	19.7929	19.8754	19.8487	19.868	19.5639	14.6074	12.6151	14.509	11.5009	11.0075	11.6644	13.2939	12.9217	13.243	14.4222	13.9027	14.3392	+		232.08	123260000	465	181.91	32.9	4.36496	8.51344	0.715165	1.0364	Q64511;Q8BRY5;Q3TR62;F6U5K2;F6V2E8;F6XX57	Q64511	DNA topoisomerase 2-beta	Top2b
10.8226	11.7631	10.5138	9.12721	12.4321	12.8538	20.3068	20.1186	20.4927	17.9875	20.4514	17.9903	13.7488	12.7643	13.803	11.6756	11.5767	12.2076	12.2184	11.4319	11.4992	11.7772	10.9993	10.6144	+		323.31	131290000	515	170.65	34.8	3.97679	8.30574	1.31781	-1.20594	Q9Z277	Q9Z277	Tyrosine-protein kinase BAZ1B	Baz1b
10.5277	11.1279	9.2567	8.29767	11.2848	12.1658	17.783	17.9067	18.1452	18.4802	18.5635	18.4473	14.2825	17.0469	15.6047	16.7341	16.1048	16.2608	17.4044	17.3103	17.3534	18.7374	18.7164	18.5576	+		153.9	98350000	501	129.69	29	4.32281	7.77753	2.00024	2.00761	Q99MV1	Q99MV1	Tudor domain-containing protein 1	Tdrd1
11.1946	10.9299	10.1686	9.61773	13.1384	12.4462	18.9973	18.6424	18.3066	19.3971	18.984	19.5002	13.7804	12.5883	13.6173	11.212	12.0835	11.7729	18.2467	18.3004	18.3406	11.2219	10.1854	9.8264	+		99.186	118300000	347	46.839	42.6	4.38435	7.72202	0.446403	1.8445	Q91VC3;A0A0N4SVP8;E9PV04;A2AFK7;A0A0N4SVM5;D6RJ60;D6RJ11;Q3U8I0;E9Q561	Q91VC3;A0A0N4SVP8;E9PV04;A2AFK7	Eukaryotic initiation factor 4A-III;Eukaryotic initiation factor 4A-III, N-terminally processed	Eif4a3;Gm8994
11.1066	10.1549	9.26986	9.95483	12.09	12.7914	19.461	18.4057	18.8757	18.5679	17.7798	18.5225	13.5337	13.2756	12.8788	11.2991	12.0234	12.4651	16.8494	16.6595	16.8912	12.4612	11.8725	12.6795	+		134.24	82366000	229	39.735	45.4	4.30543	7.70748	0.923452	1.98962	Q9QZQ8;Q8CA90;Q9CTH9	Q9QZQ8	Core histone macro-H2A.1	H2afy
10.4633	12.0757	10.9351	9.59677	11.3186	12.6714	18.6775	18.255	18.9277	18.5199	18.5517	18.3415	14.9287	13.2351	13.1868	11.2996	12.2521	10.5123	12.3868	12.7991	8.9551	12.2017	11.4722	10.7588	+		273.87	53475000	244	161.75	29.6	4.75144	7.36873	0.613906	-1.14013	E9PWW9;Q3V3T8;Q3UJ04;Q3UK64;A0A0U1RPA7;A0A0U1RP31	E9PWW9;Q3V3T8;Q3UJ04		Rsf1
10.8921	11.1473	10.7218	8.80725	11.2172	11.8136	17.9181	18.1827	18.3238	18.0088	18.1205	17.9395	14.1306	12.5255	13.1651	13.3046	11.9234	11.9315	10.6956	10.9493	9.71419	11.0584	11.9638	10.386	+		212.27	38757000	257	278.58	12.5	4.91562	7.31566	2.13506	-2.03558	Q61687;Q3UZ76;Q3TSV4;Q8BSH0;F6RDB7;Q3UY26;Q8C2S3;A0A0G2JFA5;A0A0G2JFG6;A0A0G2JF42;A0A0G2JGH3;A6PWK7;A6PWK8;A0A0G2JF35;A6PWK9;Q3TA30;Q8C4Z6;A0A0G2JFR8;A0A0G2JED2	Q61687;Q3UZ76;Q3TSV4	Transcriptional regulator ATRX	Atrx
13.1284	11.4513	9.06414	9.70982	11.8222	12.3194	18.386	18.5233	18.4808	18.8671	18.4133	18.4987	14.5176	12.9443	13.07	12.0634	11.5852	11.3087	12.734	12.3524	12.3361	11.7982	11.995	12.21	+		208.22	50899000	278	213.48	28.4	4.03188	7.27899	0.281694	-0.343901	A0A0R4J0V5;O08847;P08775;Q3TC95	A0A0R4J0V5;O08847;P08775	DNA-directed RNA polymerase;DNA-directed RNA polymerase II subunit RPB1	Polr2a
11.6762	11.9961	11.0386	10.1559	12.3749	11.5663	18.7956	18.7914	18.8331	18.5633	18.7256	18.6491	14.7446	13.7175	13.6662	12.0928	11.8421	11.9713	10.6632	11.4773	10.3879	12.2142	10.7405	11.4966	+		155.68	61444000	253	196.38	21.7	5.49475	7.25832	1.65005	-1.84248	P40201;Q8C7Q2;Q3USG6;G3V014;Q9D5K6;G3UWS6;Q8C9F3;Q9CRD9;Q3UQG5	P40201;Q8C7Q2;Q3USG6	Chromodomain-helicase-DNA-binding protein 1	Chd1
12.3059	11.3025	8.7895	10.1048	11.7721	12.2283	17.913	18.2334	17.973	17.9859	18.1291	18.0778	13.8909	13.3525	13.1074	10.5298	10.6564	11.2983	13.0533	13.188	9.84281	11.6674	11.5541	11.9035	+		187.9	36139000	249	199.08	22.5	4.20278	6.9682	0.128944	-0.271039	Q62383;Q3TY72	Q62383	Transcription elongation factor SPT6	Supt6h
11.5536	11.0907	10.3435	9.66447	11.6956	12.0279	17.831	17.5653	17.5987	18.0181	17.8842	18.0845	14.0742	13.3886	13.463	12.3603	11.6493	11.8628	10.5534	10.4969	11.6844	11.7529	11.7932	11.1316	+		56.195	30127000	127	60.576	32.2	5.00425	6.76769	1.68394	-1.5643	Q8JZM7	Q8JZM7	Parafibromin	Cdc73
12.3253	12.0012	10.8249	9.25396	12.1505	11.9632	18.1244	18.0734	18.1785	18.2322	18.2552	18.0143	13.7427	13.362	13.7132	10.7154	11.9753	10.3855	13.7172	13.6144	13.5773	15.4527	14.8435	15.2561	+		119.12	40768000	252	133.91	23.3	4.453	6.72649	1.48859	2.09453	Q8CFI7;B2WTN8	Q8CFI7	DNA-directed RNA polymerase II subunit RPB2	Polr2b
12.0802	11.5897	9.01179	9.94643	12.8815	12.2591	17.3109	18.1409	18.1076	18.0961	17.905	18.2584	13.1503	12.3209	14.1129	11.373	12.4051	11.1088	12.7755	12.3432	10.7776	11.7737	11.4007	10.7204	+		198.66	32288000	244	469.02	9.8	3.90019	6.67503	0.642151	-0.779958	B1B0C7;E9PZ16;Q05793;Q3UHH3;Q52KG8;Q5RKM8;Q2XQV0	B1B0C7;E9PZ16;Q05793;Q3UHH3	Basement membrane-specific heparan sulfate proteoglycan core protein;Endorepellin;LG3 peptide	Hspg2
11.3418	11.1701	11.4514	9.91446	12.9053	12.2108	18.9428	18.3856	18.0776	17.4047	17.2967	17.4041	13.226	12.8873	13.8487	10.6525	11.5497	11.1938	19.2319	19.4137	19.5969	11.2066	11.6779	10.3572	+		73.282	156150000	185	41.912	27.5	4.3153	6.41959	0.743227	3.02102	Q9DAE2	Q9DAE2		Rbmxl2
11.5125	11.1651	10.4954	9.5988	12.3454	12.5146	17.0698	17.8106	17.8386	17.8942	17.5221	17.47	13.532	13.6598	13.7505	11.8457	12.4832	11.9843	14.2292	13.9176	13.7314	15.4836	16.5006	16.1896	+		133.39	37348000	189	216.37	16.1	4.38788	6.32891	1.76555	2.13274	E9QAS4;E9QAS5;Q5DTP7;Q6PDQ2;Q99JM0;Q8BM83;Q3U582;F6WR45;Q3UFM8;Q8BL30;Q3ULG0;Q4QQN1	E9QAS4;E9QAS5;Q5DTP7;Q6PDQ2;Q99JM0	Chromodomain-helicase-DNA-binding protein 4	Chd4
10.6193	10.7643	13.2887	10.5225	11.6124	12.3561	18.0856	17.8314	17.602	17.7469	17.7653	18.0044	13.6444	15.3878	15.3233	12.0471	13.8833	13.7478	17.0354	17.3915	17.847	16.9227	15.3407	15.6167	+		138.18	65335000	316	58.366	29.4	4.42925	6.31202	2.04338	2.68674	Q3UXT6;Q3U313;Q8VH51;E9Q8F0;Q0VGU9;F7AA45;B7ZD61;B7ZD63;Q3UZ51	Q3UXT6;Q3U313;Q8VH51;E9Q8F0;Q0VGU9;F7AA45	RNA-binding protein 39	Rbm39
10.427	11.7218	10.3828	10.1819	12.1408	12.8279	17.279	17.6228	17.941	17.3776	17.2738	17.4715	13.6677	13.3698	12.6461	11.364	12.3824	11.7193	12.3334	11.5461	9.46189	12.8187	11.7535	10.7515	+		156.73	24130000	177	215.68	20.2	4.39198	6.21391	0.860657	-1.08069	Q9EPQ8;Q80U46;Q66JM6;Q3U8L8	Q9EPQ8;Q80U46;Q66JM6	Transcription factor 20	Tcf20
11.044	11.9245	8.26895	10.5845	12.3267	12.835	18.708	18.244	18.0378	16.3446	16.4203	16.4808	14.0513	13.0127	13.9264	11.1096	11.9378	11.4705	12.8192	12.804	13.8117	11.5536	10.7008	10.0768	+		112.33	31720000	196	60.518	31.2	3.24564	6.20864	0.338188	-0.623694	Q8K2T8	Q8K2T8	RNA polymerase II-associated factor 1 homolog	Paf1
11.1785	11.6273	9.94461	9.54427	12.3267	12.2508	17.5713	17.2268	17.5217	17.0947	17.2719	17.0068	14.6843	12.8179	13.6045	11.5313	11.9242	10.3364	10.8276	12.0588	9.62554	14.2555	12.7747	13.2443	+		123.07	21812000	130	99.875	24.5	4.25322	6.13683	0.141569	-0.352012	P97329	P97329	Kinesin-like protein KIF20A	Kif20a
11.6405	12.4479	10.4608	10.2736	12.8085	12.584	18.353	17.8546	17.7655	17.6964	17.4554	17.8353	14.0725	12.7291	13.6065	11.1906	11.942	12.6407	16.1859	16.4002	16.4754	14.0381	11.5693	10.9835	+		45.451	47795000	176	47.655	21.2	4.33103	6.12419	0.670961	1.57851	Q60972;F6U539	Q60972	Histone-binding protein RBBP4	Rbbp4
12.6106	11.0511	10.472	9.4342	11.6282	11.3721	17.123	17.134	17.3629	17.2114	17.3116	17.1602	14.0056	13.5691	13.115	11.1411	11.0199	12.0503	11.4196	11.1588	10.3382	12.2233	12.9797	12.0516	+		105.66	20320000	89	120.07	13.4	4.45409	6.12247	0.564135	-0.788271	Q8C0P7;Q6P6L8;Q8R0N3;Q811K1;Q8R1L1;E9Q9H6	Q8C0P7;Q6P6L8;Q8R0N3;Q811K1;Q8R1L1	Zinc finger protein 451	Znf451;Zfp451
11.5414	12.3916	9.09961	10.2947	11.8523	11.8332	16.8527	17.4992	17.6453	17.3346	17.023	17.1595	13.1126	14.4518	13.3947	11.316	12.3354	9.80419	11.0023	10.6007	11.7501	15.0684	15.7838	15.9221	+		181.65	24547000	196	247.17	18.3	4.10638	6.08357	0.327057	0.952078	Q8C9B9;A0A0R4J0L7	Q8C9B9	Death-inducer obliterator 1	Dido1
10.7403	11.9046	10.4246	10.3017	12.9914	12.9458	17.5923	17.5606	17.9344	17.3714	17.8429	17.5039	14.1739	12.331	12.6823	10.1765	11.1456	12.3889	12.7721	12.9566	13.2451	13.7139	14.1694	13.8933	+		142.53	28703000	232	192.21	21.8	4.12907	6.08286	1.08597	1.30868	Q3UXZ9;A0A0N4SVA7;Q921T5;Q3U4V8;Q3UZ11;Q3V3E9;Q3UT97;A0A0N4SUK6;F7BXT3;O88909	Q3UXZ9;A0A0N4SVA7	Lysine-specific demethylase 5A	Kdm5a
11.5186	10.716	10.1343	9.80826	12.8948	12.5367	17.0459	17.4609	17.5861	17.3749	17.2213	17.3808	14.3075	12.4044	13.3153	11.956	11.0258	11.5379	10.9378	10.4708	10.2167	11.2858	12.1568	9.3356	+		58.531	20800000	100	182.29	5.3	4.0799	6.0769	1.35677	-1.69058	E9QPX1;P39061;A0A1W2P6N8	E9QPX1;P39061	Collagen alpha-1(XVIII) chain;Endostatin	Col18a1
11.2738	11.9542	9.34943	10.6756	11.3452	12.3818	17.2768	17.3029	17.8192	16.9043	16.9192	16.8619	14.5738	12.1742	12.2987	12.0624	11.3062	12.2771	13.0352	14.0685	13.7055	13.3987	14.2011	13.8514	+		151.93	20804000	205	198.98	20.8	4.32947	6.01738	1.31854	1.26137	B7ZWN1;Q80WE4	B7ZWN1;Q80WE4	Kinesin-like protein;Kinesin-like protein KIF20B	Kif20b
11.2485	12.0212	10.1389	9.28755	12.1789	12.164	16.8397	16.8658	17.2168	17.1827	17.3492	17.2621	13.2475	12.8919	14.1674	11.6626	12.5732	11.9295	10.7856	12.6449	11.1009	12.0119	12.142	12.5891	+		106.82	19052000	164	175.55	19.2	4.12027	5.94623	0.866511	-0.866301	Q80Y84;Q8VCQ4;Q3TQL9	Q80Y84	Lysine-specific demethylase 5B	Kdm5b
12.2042	11.1746	10.8652	9.29351	11.8663	12.2631	17.4367	17.082	16.9724	17.1588	17.346	17.2133	15.3796	16.5424	16.89	15.4186	15.347	10.8675	16.6244	16.3965	16.3442	16.7815	15.9594	15.9656	+		110.77	46795000	175	65.318	34.5	4.28357	5.92375	0.668503	1.27108	Q91W39;Q8BX12;Q69ZE0;B7ZC23	Q91W39;Q8BX12;Q69ZE0;B7ZC23	Nuclear receptor coactivator 5	Ncoa5
13.6519	12.5671	10.6412	8.54684	11.9948	12.1782	17.3045	17.4468	17.4548	17.5523	17.7267	17.4859	12.7083	13.9686	14.2575	12.4322	12.0741	12.1728	11.3784	12.4837	10.2432	11.5296	11.9769	11.3356	+		181.92	24801000	180	99.09	21.3	3.32838	5.8985	1.48932	-1.44433	G5E8S0;Q9D4H9;F6TN92	G5E8S0;Q9D4H9	PHD finger protein 14	Phf14
11.8341	11.8357	11.7584	8.37508	13.0587	12.7055	17.6505	17.659	17.2511	17.4273	17.3986	17.3414	14.2983	13.3882	14.0691	11.501	12.1601	11.4803	11.3363	10.6833	11.2272	11.7524	13.2198	13.5211	+		78.421	28842000	140	66.916	33.4	3.44821	5.86008	0.562856	-0.859459	Q3TD41;Q1AJD0;Q5SVQ0;Q3UGF2;Q3UGU8;F6S4B9	Q3TD41;Q1AJD0;Q5SVQ0;Q3UGF2;Q3UGU8	Histone acetyltransferase;Histone acetyltransferase KAT7	Kat7
11.8234	11.3973	10.6089	9.57877	12.593	13.0496	16.6822	17.1502	17.5582	17.3457	17.1811	16.9841	14.3257	12.5286	13.4361	11.2139	11.6794	10.6771	13.1339	12.1386	10.772	11.1216	13.0567	13.016	+		154.63	18887000	143	285.66	13.3	3.87052	5.64174	0.0508134	-0.103696	E9Q5F9;A0A0G2JH06;A0A0G2JEZ4;Q8BL12;A0A0G2JEW8;A0A0G2JDY1	E9Q5F9	Histone-lysine N-methyltransferase SETD2	Setd2
12.1198	12.0195	11.0624	9.00662	12.162	12.9168	16.5673	17.1155	17.3529	17.2274	17.5428	17.2819	13.8641	12.5364	13.0405	11.6728	12.0001	11.5124	11.2111	13.1097	9.26375	12.4372	10.1123	10.7904	+		109.35	19526000	123	120.66	19.5	3.71106	5.63346	0.913115	-1.28363	O55201;A0A140LJ34	O55201	Transcription elongation factor SPT5	Supt5h
11.5076	11.5414	10.6857	9.87272	11.6616	11.7096	17.4244	16.8407	16.9561	16.6806	16.3577	16.3807	13.9162	12.8465	13.3763	10.9364	10.4441	11.2653	10.857	9.99956	10.6136	11.3705	11.7752	10.2239	+		157.01	16926000	122	50.829	40.8	4.81655	5.61025	1.0175	-1.32419	Q3TAR6;Q8K3G5;E9PW85;D3Z2U5;E9Q754;E9PY18;D3Z188	Q3TAR6;Q8K3G5;E9PW85;D3Z2U5	Inactive serine/threonine-protein kinase VRK3	Vrk3
11.9408	12.0999	10.5069	9.28022	11.7352	11.8189	16.3339	16.8299	16.9487	17.0109	16.7435	17.0476	14.0869	12.6471	13.5559	11.4575	12.763	12.6176	13.1662	12.0889	11.0656	11.1014	12.4347	11.0885	+		157.78	15441000	182	247.64	16.2	4.14479	5.58876	0.992427	-1.03046	Q8CJF7;F6SJR1;F6QTR3	Q8CJF7	Protein ELYS	Ahctf1
11.1014	13.2489	11.0209	9.68333	12.3706	12.1667	16.8327	17.3023	17.4581	17.4349	17.0388	16.7289	13.023	12.03	13.3305	11.5967	12.3604	12.2363	11.1502	10.8282	11.1087	11.8457	12.0846	11.0793	+		166.49	19876000	186	266.23	15	3.86321	5.53397	1.64988	-1.08003	Q6PR54;J7I1C3;Q8CEM8	Q6PR54;J7I1C3	Telomere-associated protein RIF1	Rif1
12.6635	12.4268	10.8758	10.2086	11.3771	13.2306	17.4616	17.5025	17.5515	17.2028	17.211	17.0437	15.332	13.8535	13.7136	11.1724	11.4881	11.0168	11.2538	11.0773	10.6373	12.1839	11.8336	11.8085	+		119.07	23261000	149	93.585	19.8	4.05706	5.53179	0.82195	-1.29701	A0A140T8R5;Q6IE82	A0A140T8R5;Q6IE82	Protein Jade-3	Jade3
11.2593	10.3653	11.1806	8.58405	12.725	12.8555	18.0829	15.8538	17.8188	16.701	15.5108	15.6748	14.8887	13.8882	13.4312	11.6995	12.3601	11.5852	17.8842	17.738	17.9557	11.5888	11.4222	10.9395	+		19.002	62555000	54	21.977	30.6	2.99785	5.44539	0.457252	1.61255	P43274	P43274	Histone H1.4	Hist1h1e
11.5763	9.76723	9.89138	9.76999	12.3516	12.6082	16.57	16.0633	16.3222	16.5754	16.6919	16.3182	14.6721	13.2058	13.1726	11.7556	11.7902	11.107	11.7338	11.4985	11.1109	14.904	14.3386	14.584	+		69.494	13374000	109	152.25	16.5	3.71762	5.42938	0.177394	0.411063	Q8BVE8;D3Z3E4;B2RY48;D3Z3E0;F6S6G6;A0A0J9YUM7;F6Y765;Q8BJU7;D3Z229;Q8C1I1	Q8BVE8	Histone-lysine N-methyltransferase NSD2	Whsc1
11.6628	10.8088	10.1884	9.8155	12.569	12.4155	16.3319	16.5234	16.6228	16.9497	16.888	16.6796	13.4964	12.5004	13.0325	10.5666	11.3383	11.2179	9.54961	10.082	10.6853	12.2943	11.027	10.9548	+		72.833	13619000	106	120.16	29.5	4.0224	5.4226	1.03369	-1.25986	Q05DE7;Q6PGB8;F6Z6F4;Q8BS67;F6QS43	Q05DE7;Q6PGB8;F6Z6F4	Probable global transcription activator SNF2L1	Smarca1
11.3861	11.1208	9.32489	9.88452	11.764	12.0134	15.9872	15.9021	16.3378	16.507	16.5586	16.5925	12.7402	14.3115	12.9004	10.9004	10.5967	11.556	10.9835	10.2526	10.4663	11.6346	11.4431	10.1334	+		66.331	9669000	93	206.72	10.9	4.12167	5.39859	1.06938	-1.34861	F8VQ93;Q8VDD9;Q8BSJ8;Q05BL7;Q3UW86;Q05CQ5;A0A087WR26;A0A087WP89;Q8BRF9	F8VQ93;Q8VDD9	PH-interacting protein	Phip
11.093	12.4679	10.0193	9.60343	12.287	11.957	16.7319	16.6087	16.3112	16.8173	16.4849	16.837	12.6487	12.3691	13.208	11.2416	11.4547	10.7866	16.2898	16.3468	16.3935	11.609	11.9895	10.0324	+		75.121	28150000	103	57.543	25.7	3.92281	5.39389	0.697735	1.82537	Q3UKJ7	Q3UKJ7	WD40 repeat-containing protein SMU1;WD40 repeat-containing protein SMU1, N-terminally processed	Smu1
11.7503	11.9574	9.85689	9.00239	11.8032	11.3836	16.2107	16.1969	16.462	16.6431	16.3423	16.2555	13.9435	13.0014	13.6149	11.7181	11.5925	11.2411	12.2386	12.0359	11.4473	11.7796	11.4827	10.4556	+		50.3	10571000	73	187.2	9.2	3.89633	5.39281	0.862762	-0.945275	A2A7B5;B9EKQ3;Q80VF3	A2A7B5;B9EKQ3		Prdm2
12.3697	11.1275	10.6044	8.7694	11.4267	12.162	16.3983	15.9993	16.1572	16.801	16.7863	16.6007	13.6431	13.5539	13.5926	12.5565	11.7073	12.4601	12.9132	11.7096	10.8556	11.3885	11.2307	11.5604	+		95.786	12037000	83	110.7	22.6	3.7218	5.38052	1.52797	-1.30924	A2A432;E9PXY1;J3QJX0;Q3TP81	A2A432;E9PXY1;J3QJX0	Cullin-4B	Cul4b
9.92325	10.1381	10.6456	8.9768	12.2766	11.0278	15.9065	15.7072	15.666	15.7263	15.8866	16.048	14.6054	12.5453	13.3122	11.215	10.3837	12.4234	11.7399	10.5011	11.5125	11.8394	11.47	10.9171	+		44.878	7705100	73	106.14	14.1	4.07365	5.32541	0.811927	-1.08417	B1AT03;Q3UC82;Q3U1F0;Q80ZH7;K4DI59;P97386;Q3TJN5;Q3U0I5;G3UYI8	B1AT03;Q3UC82;Q3U1F0;Q80ZH7;K4DI59;P97386;Q3TJN5	DNA ligase;DNA ligase 3	Lig3
10.4171	12.6051	10.1346	9.28186	13.1681	13.1204	16.752	16.7805	17.0105	16.8016	16.6278	16.5434	12.7672	12.5134	14.0435	11.131	11.7309	11.3523	11.616	11.4169	11.7921	11.658	11.142	10.6752	+		106.03	15124000	92	128.74	14.5	3.19453	5.2981	0.903716	-0.873008	Q9CSS1;E9PZM7;Q6ZPE9;Q810T0	Q9CSS1;E9PZM7;Q6ZPE9		Scaf11
11.5488	11.7512	10.1903	8.90767	12.0565	12.2706	16.5065	16.3295	16.1373	16.7359	16.5162	16.2737	14.0833	13.5079	13.0044	11.6621	12.2646	11.475	13.8286	14.494	14.0971	15.9564	15.8329	15.6755	+		46.522	18125000	106	105.53	15.4	3.72416	5.29565	1.99649	2.31453	A0A1B0GRU8;Q9R1C7;A0JLM8;A0PJI0	A0A1B0GRU8;Q9R1C7	Pre-mRNA-processing factor 40 homolog A	Prpf40a
11.3401	10.9683	9.41257	9.63075	12.3363	12.6484	16.1428	16.0307	15.9569	16.5446	16.0341	16.5403	14.6569	13.2461	13.3337	11.3422	11.8566	11.3571	15.4397	15.7243	15.4723	11.3083	11.5174	11.2585	+		81.673	16574000	135	51.143	38.9	3.60075	5.15215	0.316464	0.821305	Q3UXP2;Q3TXT7;Q9WTM5;A0A1B0GSR4;A0A1B0GRW3;A0A1B0GR89;A0A1B0GT54;A0A1B0GRT1	Q3UXP2;Q3TXT7;Q9WTM5	RuvB-like 2	Ruvbl2
11.9123	12.0239	9.48639	10.8689	12.7727	12.5836	16.2011	16.7217	16.7826	16.87	16.7383	17.1162	13.2212	12.3949	13.0437	10.7914	12.6959	10.2073	14.2398	14.292	14.5541	11.9904	14.851	15.27	+		69.799	17919000	157	209.4	11	3.74419	5.1304	1.56262	2.14049	F8VPM0;E9Q374;A0A1W2P6X9;Q91YE5;Q3USB1;Q3UXC9;Q3UET2;Q6PE75;Q05CX2;Q80VL8;A0A1W2P6L0;Q3V0H2;Q8CGH2;Q8BRP6	F8VPM0;E9Q374;A0A1W2P6X9;Q91YE5;Q3USB1;Q3UXC9	Bromodomain adjacent to zinc finger domain protein 2A	Baz2a
11.703	12.4541	9.96963	9.97676	12.4981	12.8053	17.0254	16.7547	16.5217	16.6651	16.4581	16.6338	13.7779	13.7467	13.5947	11.7128	11.4409	10.3803	14.291	14.9222	15.0728	13.6257	11.4902	11.7293	+		41.754	18755000	118	50.197	34.7	3.68322	5.10866	0.566169	1.07964	Q921E6;A0A140LIN6;A0A140LIG5	Q921E6	Polycomb protein EED	Eed
11.8698	11.8894	12.4596	9.7697	12.1893	12.0472	16.5727	16.9795	16.6015	17.0785	17.1022	16.4798	13.711	15.158	15.7033	16.056	16.1259	16.4011	17.2578	17.7416	17.4097	18.4565	18.386	18.3134	+		162.08	80672000	252	94.629	28.3	4.20802	5.09819	2.48109	2.40161	Q5BL18;Q4FJT0;Q3TTX0;Q6ZQ61;Q8K310;A0A087WSU2;Q3TZN1;Q9R0U5;A0A087WSP7;A0A087WQZ1;Q3UFN8;A0A087WQD6;A0A087WQ54;A0A087WNW7;A0A087WQP4;A0A087WNP3;A0A087WPU5;A0A087WPQ5;A0A087WSF8	Q5BL18;Q4FJT0;Q3TTX0;Q6ZQ61;Q8K310;A0A087WSU2;Q3TZN1;Q9R0U5	Matrin-3	Matr3
11.9861	10.4348	9.0249	10.5871	11.5639	11.2795	16.2564	15.6902	15.9287	16.0454	15.873	15.6204	13.7166	12.4459	14.3906	12.3104	11.3243	11.8726	11.3904	10.7711	11.1766	12.1669	11.8156	11.7182	+		22.773	8938800	43	61.787	14.6	4.06973	5.08964	1.1441	-1.17032	Q497U5;B1B0V2;Q3UWZ4;Q3TL73	Q497U5;B1B0V2;Q3UWZ4;Q3TL73		AU022751
12.4691	10.9354	10.4501	9.98131	11.3299	12.4764	16.2297	16.2799	16.9141	16.282	16.334	16.1309	13.8916	12.8868	13.0415	11.6585	12.0805	11.4533	12.2375	12.0079	12.1529	10.1147	10.8481	10.358	+		67.106	11351000	81	122.15	16.8	4.08532	5.08804	1.11491	-1.2155	Q6ZQ47;Q3UYC8;Q9Z103;Q5BL11;Q5RKY4;Q8BNY2	Q6ZQ47;Q3UYC8;Q9Z103;Q5BL11;Q5RKY4	Activity-dependent neuroprotector homeobox protein	Adnp
12.0142	12.4807	10.2309	9.46238	13.0965	13.0149	16.4648	16.4453	16.739	16.9811	17.0397	16.8937	14.1352	12.87	13.5078	11.7921	11.6257	11.6559	11.5817	12.1882	9.62071	11.4573	11.1989	11.6514	+		69.013	14121000	108	133.37	17.4	3.31098	5.04403	1.16991	-1.31475	E9PZ26;G5E8P1;Q571F6;Q3UE68;E9Q412;Q80UP2;A1L3T8;A7MCW6	E9PZ26;G5E8P1;Q571F6;Q3UE68;E9Q412		Brd1
12.8331	13.9433	9.9794	12.0326	11.2562	14.2556	17.1951	17.2191	17.4743	17.5879	17.4883	17.5685	15.4581	13.1139	13.4322	11.7693	12.4112	11.7463	10.3489	12.5166	10.058	10.8466	9.96153	10.6589	+		183.05	21943000	182	294.68	13.4	3.18227	5.03882	1.6657	-2.25676	E9Q2N1;Q921C3;F7D5W0;F6WJH7;F6X674;F6TDU4;Q8BPZ1;Q3UUZ7	E9Q2N1;Q921C3	Bromodomain and WD repeat-containing protein 1	Brwd1
12.2309	10.5969	10.9364	11.484	12.1804	12.235	16.3226	16.5325	16.5109	16.8329	16.9555	16.6764	14.6789	13.4285	13.0099	11.1936	11.636	11.3595	10.9226	11.29	10.5448	12.1686	11.6716	9.73571	+		39.87	13592000	67	107.68	20	4.79625	5.02787	1.12692	-1.49551	Q05CJ7;Q05DK2;Q62018	Q05CJ7;Q05DK2;Q62018	RNA polymerase-associated protein CTR9 homolog	Ctr9
10.6279	10.738	11.3363	9.6053	12.2713	11.5367	16.732	15.8341	16.3986	16.034	15.267	15.904	14.5358	13.211	13.319	10.8955	10.7517	10.7097	17.0787	16.9631	16.9939	11.915	11.2466	10.3519	+		74.939	33088000	88	43.241	38.2	4.10878	5.00902	0.573471	1.85442	J3QK27;B2RWR6;Q60990;O35698;A0A087WR82;A0A087WPY7	J3QK27;B2RWR6;Q60990;O35698;A0A087WR82	RNA-binding motif protein, Y chromosome, family 1 member B;RNA-binding motif protein, Y chromosome, family 1 member A1	Gm21693;Rbmy1a1;Rbmy1b;Gm4064
11.9587	12.6177	10.8569	10.1746	11.64	12.0743	17.0958	16.8526	16.1384	16.6413	16.0574	16.5359	12.9698	13.6952	14.0252	11.7523	10.9287	11.7885	16.8619	17.2654	17.6683	11.8606	12.6028	10.9316	+		165.47	46817000	105	49.199	27.6	4.24176	4.99988	0.708907	2.00518	Q811L7;Q8C2Q7;O35737;P70333;Q3UR26;Q3TNG9;D3Z6Y3	Q811L7;Q8C2Q7;O35737;P70333	Heterogeneous nuclear ribonucleoprotein H;Heterogeneous nuclear ribonucleoprotein H, N-terminally processed;Heterogeneous nuclear ribonucleoprotein H2	Hnrnph1;Hnrnph2
10.6776	11.1443	10.416	10.7282	12.0456	11.5442	15.6711	16.2863	16.0423	16.1249	16.2516	16.1499	15.0394	12.8096	12.5074	12.4886	12.5304	11.3083	11.0568	12.8732	9.22441	10.7957	12.9687	11.5485	+		60.612	8744700	87	315.45	6.1	5.10204	4.99505	0.880269	-1.36939	Q6KCD5;Q3TPM9;Q05CI1;Q497G5	Q6KCD5	Nipped-B-like protein	Nipbl
10.4024	11.1782	10.8103	9.8382	12.4523	13.0833	15.7565	15.6269	16.0397	16.29	16.5852	16.4446	14.4194	13.961	13.6691	15.079	13.9012	14.1726	15.198	15.4471	15.2737	17.8789	17.3049	17.4616	+		136.61	31390000	183	115.02	24.2	3.57311	4.82972	2.01448	2.227	Q99MW1;E9Q260;E9PWQ6;F6QH34	Q99MW1;E9Q260;E9PWQ6	Serine/threonine-protein kinase 31	Stk31
12.3104	12.5875	10.849	9.10842	11.8386	12.4125	17.3554	16.3785	16.5123	16.0575	15.5113	16.0627	13.0972	13.6763	13.8295	10.9768	12.0295	11.7914	18.1382	18.2743	18.5065	12.0984	11.0678	11.6987	+		53.932	69599000	148	36.905	30.2	3.30241	4.7952	0.726187	2.39721	Q3U6P5;Q9Z204	Q3U6P5;Q9Z204	Heterogeneous nuclear ribonucleoproteins C1/C2	Hnrnpc
12.8988	10.6267	11.014	10.7334	11.2266	11.0421	15.607	15.6162	15.7779	16.2074	16.4011	16.3429	13.8915	13.4875	13.4972	10.8562	11.0016	11.2706	11.1537	10.9926	9.76172	12.6242	11.7767	10.582	+		105.78	8268800	78	74.091	23.4	4.27549	4.73515	0.809946	-1.1856	Q9DBU5;E0CYS7;E0CZ82;E0CYZ9;F6VG71	Q9DBU5	E3 ubiquitin-protein ligase RNF6	Rnf6
12.4512	10.9042	10.6006	10.9411	11.786	12.2196	16.1505	16.0049	16.4233	16.2425	16.4987	15.9295	13.8134	13.6478	13.5418	11.2153	12.1083	11.8718	14.2867	11.9161	13.9508	15.2691	15.3316	15.4425	+		72.269	14653000	80	101.02	15	4.53432	4.72444	1.17961	1.66641	Q8BHB2;H7CHP8;E9Q5A3;Z4YJZ7;A0A0H2UH19;Q5DW34;Q6ZPG6;Q3UF17;A0A0A6YXD1;A0A0A6YWA0	Q8BHB2;H7CHP8;E9Q5A3;Z4YJZ7;A0A0H2UH19;Q5DW34;Q6ZPG6	Histone-lysine N-methyltransferase EHMT1	Ehmt1
10.9943	10.9662	9.75639	8.96518	11.3763	11.7302	14.9342	15.0132	15.4356	15.5906	15.6785	15.3772	14.2359	14.1916	14.0823	11.9415	12.3877	9.88442	14.1808	14.3107	13.9567	14.8507	14.9395	15.2758	+		59.845	9947000	101	165.6	13	3.87257	4.70678	1.22943	1.79849	B2RRF6;Q5DU36	B2RRF6	Zinc finger protein 518A	Znf518a
11.2645	11.3913	10.4273	10.2325	12.1704	11.8441	15.5791	16.0532	15.6649	16.0408	16.189	15.72	14.9572	12.5383	13.2449	11.3286	11.1818	10.5596	14.5795	14.3839	14.5622	14.9986	15.2734	15.3457	+		48.637	13178000	106	96.304	21.6	4.49926	4.65282	1.86904	2.55547	Q3TTV6;Q9ERA6;Q3UGE9;Q3TPF9;D3YWC8;A0A0G2JEN8	Q3TTV6;Q9ERA6;Q3UGE9	Tuftelin-interacting protein 11	Tfip11
12.3807	12.1595	10.108	11.2892	11.7141	11.6048	16.6293	16.266	16.1679	16.2182	15.815	16.0284	13.8527	12.2582	12.8743	12.0511	12.2014	12.0442	14.6138	14.9396	15.2741	12.775	11.7159	12.1086	+		99.867	16221000	123	67.736	17.7	4.38252	4.64472	0.694961	1.02417	Q6NSS3;Q62158	Q6NSS3;Q62158	Zinc finger protein RFP	Trim27
10.9555	12.3098	11.838	9.52554	12.137	11.1693	16.1543	15.9725	15.5909	15.9167	15.9306	15.9415	13.4546	13.6142	13.9207	12.1062	10.5323	12.0496	15.8961	15.9191	15.9144	11.7175	11.4811	10.7561	+		87.595	19905000	64	45.729	28.4	3.9228	4.59522	0.368549	1.00112	Q9Z2X1;J3QMT0;J3QM80;Q8R582;J3QP45;J3QNH2;J3QMV8	Q9Z2X1;J3QMT0;J3QM80	Heterogeneous nuclear ribonucleoprotein F;Heterogeneous nuclear ribonucleoprotein F, N-terminally processed	Hnrnpf
11.4557	11.5583	10.1369	9.95572	12.1718	12.1904	15.8945	15.6354	15.2363	16.0764	16.0917	16.0139	13.5972	13.5475	13.3237	10.7281	11.8994	11.7934	13.8642	14.4059	14.3306	15.598	15.0634	15.4705	+		28.223	14574000	74	89.478	15.6	3.93808	4.57989	2.03972	2.30722	A2AWT5;P25976;A2AWT6;Q9DBH1;A2AWT7;Q05DS1;G3UZW9;E9Q4A8	A2AWT5;P25976;A2AWT6;Q9DBH1;A2AWT7;Q05DS1	Nucleolar transcription factor 1	Ubtf
11.2138	10.8324	11.3026	10.4413	12.2439	12.3457	17.7794	16.7228	15.3483	15.7892	15.7041	14.4331	14.3408	13.3928	12.7321	10.5745	11.6339	11.5518	14.348	14.6431	14.7014	14.5515	14.5913	10.0165	+		41.758	18262000	89	53.12	21.4	3.32714	4.5662	0.723734	1.43761	Q80XR5;P26369;Q505Q1;Q922I0;Q3KQM4;A0A140LJK3	Q80XR5;P26369;Q505Q1;Q922I0;Q3KQM4	Splicing factor U2AF 65 kDa subunit	U2af2
11.665	12.1994	11.2885	9.92288	12.6323	12.4125	16.5603	16.1406	15.9255	16.1878	16.5386	16.1468	14.5483	13.0461	13.5335	11.2821	11.5536	12.0281	11.9216	11.1758	14.115	14.9414	14.7704	14.4831	+		51.301	12736000	94	83.025	18.2	3.94574	4.56317	0.48291	0.902585	Q80U70;E9PW15;Q5XG68;Q3UX45;Q3URR6;F6Z494	Q80U70;E9PW15;Q5XG68;Q3UX45	Polycomb protein Suz12	Suz12
11.5391	12.3984	9.13061	9.41744	12.2359	12.2968	15.9756	15.9378	15.6111	15.7015	15.4947	15.4557	14.4069	13.8422	14.1501	11.935	12.1967	11.5823	14.9909	14.8299	14.9156	16.7511	16.2166	16.2619	+		60.009	18873000	88	59.308	17.8	3.12274	4.52634	2.11064	2.64214	H3BJ30;H3BJW3;Q6NVF9;H3BLM9;H3BKW0	H3BJ30;H3BJW3;Q6NVF9	Cleavage and polyadenylation specificity factor subunit 6	Cpsf6
11.7582	12.5382	11.053	9.81423	12.2046	12.6942	15.9251	15.7098	16.0183	16.5299	16.5825	16.3638	14.668	12.7682	13.5317	12.12	11.4687	10.2976	15.2586	15.0833	15.0584	15.033	15.0705	14.8457	+		57.288	17319000	89	100.45	17.7	3.69391	4.51115	2.02347	2.58256	Q99MR6;A0A0G2JDF8;A0A0G2JG65;A0A0G2JDF1;A0A0G2JDN3	Q99MR6;A0A0G2JDF8	Serrate RNA effector molecule homolog	Srrt
10.9426	12.3467	10.1242	10.654	11.8524	11.8088	15.6946	15.9121	16.1043	15.7003	15.8493	15.4699	13.8178	12.9329	13.8373	12.2901	12.5814	12.3262	14.5271	14.3054	14.2845	15.4956	15.2608	15.3234	+		39.149	12986000	86	118.26	11.1	4.25348	4.50028	2.45634	1.90185	Q6NV83;A0A087WRG2	Q6NV83	U2 snRNP-associated SURP motif-containing protein	U2surp
13.7432	11.5414	10.3512	8.52928	13.4595	14.075	16.4173	16.1144	16.2301	16.654	16.6177	16.6258	13.5241	13.1403	13.1448	11.7664	12.2733	10.7721	10.9132	11.2085	10.5366	13.2137	10.9189	10.7929	+		69.541	11541000	75	63.908	24.2	2.36893	4.49332	0.996738	-1.17288	Q69Z99;A0A0J9YTU9;A0A0J9YTW0;A0A0J9YV10;A0A0J9YU29	Q69Z99;A0A0J9YTU9	Zinc finger protein 512	Znf512
12.2991	12.0127	10.118	9.37281	13.0674	12.2181	15.9717	15.6362	15.9465	16.0659	16.1422	16.1813	13.3127	14.6272	14.0573	12.7854	11.7523	10.7845	11.1862	12.4603	10.6006	12.44	10.6458	10.1706	+		45.492	8384100	83	75.167	23.2	3.19397	4.47596	1.15812	-1.63598	Q61033;Q3TNH0;Q3UR33;Q3U955;Q3U7B3;Q61029;Q78WP6	Q61033	Lamina-associated polypeptide 2, isoforms alpha/zeta	Tmpo
12.2065	11.7785	10.9688	9.48502	11.3729	11.3608	15.6081	15.6268	15.5278	15.5933	15.8491	15.713	13.9043	14.1336	13.0267	12.6576	11.8398	11.4883	13.7378	14.0526	13.5131	15.312	14.6391	14.954	+		92.612	10942000	106	71.082	26	4.07043	4.45761	1.47774	1.5264	M1VB37;M1VHG3;F8WHY8;M1VHG6;E9PX23;M1VHG1;M1VMF6;Q8K4B0;Q2KHS8;M1VQI8;M1V1V1;M1VQI9	M1VB37;M1VHG3;F8WHY8;M1VHG6;E9PX23;M1VHG1;M1VMF6;Q8K4B0;Q2KHS8;M1VQI8;M1V1V1	Metastasis-associated protein MTA1	Mta1
10.4664	12.1771	9.39877	9.94359	12.5109	13.1997	15.8579	15.2528	15.5121	16.05	16.007	15.6945	14.0312	13.3335	13.2241	11.0398	12.2133	11.9485	14.5888	14.6199	15.0037	15.0393	13.6494	13.3476	+		103.24	14193000	95	58.841	25.7	3.0085	4.4463	1.65566	1.74303	Q58E59;Q9D554	Q58E59;Q9D554	Splicing factor 3A subunit 3	Sf3a3
10.8974	10.9575	10.2385	10.9158	12.9732	11.5488	15.8381	15.6792	15.5981	15.8398	15.5777	15.6343	13.7706	12.8268	12.9189	11.0174	11.6537	11.1338	16.015	16.0325	16.2295	11.2911	10.8914	11.6411	+		61.839	18609000	73	42.935	27.9	4.05941	4.43932	0.572241	1.46323	Q3UDD3;Q3U8V1;Q3TJ78;Q571G8;Q8BG81;F6VR84;Q8C713	Q3UDD3;Q3U8V1;Q3TJ78;Q571G8;Q8BG81;F6VR84	Polymerase delta-interacting protein 3	Poldip3
11.2975	11.4125	10.1433	9.81189	10.6545	11.9445	15.0686	15.2086	15.1783	15.5852	15.4723	15.3358	13.8388	13.1292	13.6029	11.0944	11.9956	11.0392	12.2114	9.98109	10.7183	16.2323	16.0254	16.1013	+		17.823	12037000	44	34.616	6.9	4.30972	4.43076	0.360866	1.09493	Q9CRS5;Q5SUT0;Q3UI30;Q6NVA3;Q5SUS9;Q61545	Q9CRS5;Q5SUT0;Q3UI30;Q6NVA3;Q5SUS9;Q61545	RNA-binding protein EWS	Ewsr1
11.769	11.2916	10.4564	10.5247	11.7777	13.1014	16.0425	15.5944	15.7467	16.118	15.9519	16.0281	13.772	13.9215	14.2175	11.3789	11.6369	10.6849	14.9083	14.9736	15.0403	14.3381	11.8046	13.0673	+		71.224	13989000	94	50.213	30.7	3.93642	4.42679	0.834767	1.42007	Q3UJN2;Q3U1C2;P60122;D3YW60;Q05CB6	Q3UJN2;Q3U1C2;P60122	RuvB-like 1	Ruvbl1
13.8747	10.4393	10.7092	10.7428	11.6919	11.2833	15.7394	15.5836	15.8585	15.9424	15.9442	16.1632	14.2829	13.7168	12.7685	11.7929	11.9944	11.4628	11.6364	11.3608	11.2069	13.6832	13.7052	13.5633	+		61.311	9342600	94	210.8	13	3.41383	4.41501	0.0746344	-0.143757	E9PZM4;A0A0G2JES5;A0A0G2JEP1;A0A0G2JEZ3;G3UXJ4;Q3V0V7;Q8BJ75;A0A1B0GS03;Q8BIE8;A3KFM8;A0A1B0GR76;F7AL76;B7ZNF8;Q09XV5;A3KFM7;Q8BYH8;A2AJK6	E9PZM4	Chromodomain-helicase-DNA-binding protein 2	Chd2
10.8663	10.4464	9.21236	9.37526	11.6769	11.2893	14.7596	14.8011	14.623	15.1847	15.0104	14.9531	14.9302	13.658	13.1838	10.8955	13.0034	12.1832	11.081	11.6655	11.7585	11.3074	10.9086	10.0816	+		14.054	3765500	27	69.007	9.8	3.87436	4.41087	1.53216	-1.84192	A6PWY4;Z4YK23	A6PWY4	WD repeat-containing protein 76	Wdr76
11.7517	11.7106	10.0315	10.1178	10.9499	11.883	15.629	15.5535	15.455	15.3577	15.6277	15.275	14.3685	13.0865	13.8138	12.2072	11.7402	12.0546	11.9626	11.361	10.5419	11.2017	11.6917	9.97484	+		21.95	6320600	28	66.006	16.4	4.26125	4.40891	1.68557	-1.75618	Q6PD13;Q4FJS3;Q3UKS1;D3YY85;D3YY86;Q8R5C8;Q8BJZ0;D3YXX1;D3YXR0;D3Z029;D3Z4G1;D3Z7P1;D3Z662;D3Z2K4;D3Z500	Q6PD13;Q4FJS3;Q3UKS1;D3YY85;D3YY86;Q8R5C8;Q8BJZ0;D3YXX1;D3YXR0	Zinc finger MYND domain-containing protein 11	Zmynd11
10.7758	12.4802	10.4366	11.118	10.8694	13.6665	15.7161	15.604	16.0643	16.0861	16.1182	16.0653	13.5452	13.4741	13.5525	10.7157	12.228	11.9671	11.2048	11.4423	11.7304	11.7695	12.351	10.9146	+		80.445	8119100	74	156.58	11.6	3.4186	4.38459	0.975347	-1.01167	Q6NXI6;A0A0G2JFW6;A0A0G2JFN1;Q9D4Z4;Q3UY82	Q6NXI6;A0A0G2JFW6	Regulation of nuclear pre-mRNA domain-containing protein 2	Rprd2
12.2341	11.3012	11.006	10.0144	12.216	12.6217	15.9242	15.8684	16.1891	15.7217	16.0044	15.8522	14.0039	13.7695	14.0883	10.9199	11.6438	11.2844	12.2144	12.215	11.3521	11.9702	12.0773	12.0895	+		40.366	9092100	69	21.482	38.9	3.92604	4.36109	0.449596	-0.631869	Q3U5S6;O35988;Q3UKZ1;Q99LM6	Q3U5S6;O35988;Q3UKZ1	Syndecan;Syndecan-4	Sdc4
11.4251	10.7889	10.0262	9.9456	12.6624	12.4924	15.0562	15.1595	15.7975	15.7914	15.862	15.7552	13.7314	13.3991	12.8983	12.7488	12.6156	10.8505	10.5498	10.7832	10.8489	15.3714	14.8874	14.9876	+		47.057	9143800	96	135.29	11.9	3.45983	4.34685	0.0657782	0.197418	Q8BMB0;A0A0U1RPK1;A0A0U1RPW3;A0A0U1RQ63;A0A0U1RNQ4	Q8BMB0;A0A0U1RPK1;A0A0U1RPW3	Protein EMSY	Emsy
11.4926	12.0925	9.37124	9.9145	11.9352	12.6321	14.8117	15.9564	15.8727	15.6415	15.5119	15.6393	14.4257	12.7277	13.203	11.5543	12.0319	11.5781	14.9381	15.2064	14.8204	12.3621	14.8948	15.1067	+		58.236	11927000	101	252.18	10	3.25204	4.33256	1.57404	1.96799	H9KV01;H9KV15;H9KV00;Q9QX47;Q8BS91;H9KV02;Q8C9T5;F7CU80;Q80TM4	H9KV01;H9KV15;H9KV00;Q9QX47	Protein SON	Son
10.8062	11.5643	10.0025	9.9068	11.35	11.4493	14.9045	14.9577	15.114	15.5524	15.167	15.1762	13.9868	14.233	13.1892	11.392	12.0168	11.7733	12.8129	11.2335	10.8195	12.1194	11.328	11.2521	+		17.639	4895800	41	127.27	6.4	4.41669	4.2988	1.01087	-1.17093	A0A0N4SUS4;B2RRD7;B7ZNI3;A0A0N4SVG7;E9PXP1;Q80XK2;Q3U109;A0A0N4SUT9;Q8C905;Q8K2E3;Q99JV4;Q2V6Q0;Q9CTY1;Q3TRM7	A0A0N4SUS4;B2RRD7;B7ZNI3;A0A0N4SVG7;E9PXP1;Q80XK2;Q3U109;A0A0N4SUT9;Q8C905;Q8K2E3;Q99JV4		Brpf1
11.7218	12.0762	9.40716	10.7081	12.7202	12.6717	15.6103	16.0697	16.0889	15.6611	15.6994	15.9016	14.9891	12.4661	13.3876	11.3023	11.7941	12.0999	10.7729	11.2415	10.9166	11.6263	10.9621	9.74698	+		55.751	7620000	71	225.54	6.6	3.32631	4.28766	1.51157	-1.79545	B2RQG2;Q80U54;Q4FZG1;A0A087WP76;Q8BU94;A0A087WRR9;A0PJJ1	B2RQG2;Q80U54		Phf3
10.6021	11.0008	9.98003	10.4104	11.4387	11.5681	15.5652	15.2718	15.1889	15.301	13.9913	15.3178	12.961	13.3771	13.6814	11.6948	11.6385	11.7189	14.7975	14.358	14.7425	12.2186	11.4044	14.3961	+		10.008	10357000	32	38.807	16.5	4.24751	4.27264	0.77472	1.14091	Q9R226	Q9R226	KH domain-containing, RNA-binding, signal transduction-associated protein 3	Khdrbs3
10.6926	10.7576	9.11868	9.06874	12.9675	11.0743	14.381	14.7118	15.0202	15.1337	14.9283	15.0631	13.1199	13.0296	13.2028	12.3089	12.2582	11.9845	11.3015	11.5178	10.1189	12.1823	10.1428	10.2407	+		27.348	3906000	43	131.2	12.1	3.06618	4.25978	2.05794	-1.73332	Q3V1G6;Q3UPM9;G3X940;Q8BZ21;A0PJC5	Q3V1G6;Q3UPM9;G3X940;Q8BZ21	Histone acetyltransferase;Histone acetyltransferase KAT6A	Kat6a
11.2833	11.4666	9.91326	9.91038	12.0399	12.3836	16.2171	14.8458	15.5953	15.4246	14.9063	15.2235	14.8551	12.9815	16.0717	14.265	14.1372	11.1223	17.0132	17.0472	17.2662	13.6489	13.6133	13.47	+		94.857	31715000	123	33.34	33.6	3.51192	4.20258	0.638998	1.43769	Q499F1;Q64368;Q3TUC3	Q499F1;Q64368;Q3TUC3	Deleted in azoospermia-like	Dazl
11.7424	11.4696	9.91917	10.1655	11.5077	12.4373	15.3697	15.3886	15.546	15.1462	15.4438	15.4974	13.6049	12.8755	13.689	10.8541	9.99433	13.1617	12.0766	11.1917	10.1728	12.103	11.7482	11.4	+		30.284	5849900	79	85.303	11.4	3.86457	4.19166	0.605177	-0.914543	A0A1D5RLV0;Q8C1D8;A0A1D5RMB4	A0A1D5RLV0;Q8C1D8;A0A1D5RMB4	Protein IWS1 homolog	Iws1
11.1667	11.6845	10.7066	10.8366	11.6083	11.9415	15.1848	15.1518	15.3578	15.8038	15.6785	15.7758	14.3545	13.376	13.258	10.8286	10.5344	11.8011	11.5426	11.3205	11.311	10.1954	12.1109	10.0279	+		76.691	5580200	89	202.94	9.5	4.96815	4.16804	0.878404	-1.27407	A2AHJ4;G3UXF9;G3UZT0	A2AHJ4	Bromodomain and WD repeat-containing protein 3	Brwd3
10.8248	13.7385	10.9823	11.4235	12.4897	13.5191	16.6989	16.2518	16.4398	16.198	16.0793	16.2749	13.0822	13.5326	13.5713	11.2556	11.9993	11.5616	10.9541	11.4807	11.3425	14.9296	14.0062	13.8417	+		60.096	12881000	112	79.434	30.1	3.27249	4.16076	0.118226	0.258708	G5E837;A0AUN4;F6T088;Q9D968;F6T0G2;Q8BUC0;F6SJS2	G5E837;A0AUN4;F6T088;Q9D968	Host cell factor 2	Hcfc2
11.6592	11.2622	11.1183	9.89152	12.0895	11.7596	15.6781	15.0708	15.7673	15.7088	15.166	15.3471	14.3202	12.4014	13.4261	12.3311	11.671	10.7404	10.4876	10.2431	9.68856	11.7474	11.5033	11.4823	+		25.391	7398800	35	39.917	20.2	4.19986	4.15963	1.32946	-1.62297	Q9DC33;A0A1L1SRA5	Q9DC33	High mobility group protein 20A	Hmg20a
11.6057	10.773	11.4292	8.97699	12.3579	12.4771	17.9883	15.7033	16.8142	14.8838	12.4347	14.2787	14.4813	12.7476	13.2443	10.6828	12.7132	10.8522	20.1906	20.1459	20.516	11.5597	11.8656	11.2509	+		105.25	248820000	285	34.4	41.4	2.10091	4.08055	0.823429	3.4679	Q58EU6;Q3U850;P47962;Q3TKR5;Q3THE1;D3YYV8	Q58EU6;Q3U850;P47962;Q3TKR5;Q3THE1;D3YYV8	60S ribosomal protein L5	Rpl5
10.6791	11.8655	9.30828	9.58576	12.9228	11.5215	14.825	14.7556	15.0502	15.3464	15.2993	15.0363	14.3661	13.1791	13.5514	12.2062	10.562	11.8807	14.4899	14.2608	14.1606	14.8622	14.6209	14.2684	+		68.259	9224200	94	109.92	19.1	3.05578	4.07161	1.63317	1.81954	A0A1S6GWK5;P58501;F6YY19	A0A1S6GWK5;P58501	PAX3- and PAX7-binding protein 1	Paxbp1
15.3304	15.1328	15.4364	13.4407	12.8141	13.1158	18.4727	18.0588	18.0235	18.4999	18.3888	18.1672	13.9239	16.3097	17.179	16.8613	16.3249	16.5788	18.1039	18.3918	18.5772	19.4023	18.8221	18.7215	+		192.36	146280000	547	72.405	39.8	3.32614	4.05678	2.34068	2.47351	Q3U9G2;Q3TWF2;P20029;Q3TKF8;Q3TI47;Q3U7T8;Q9DC41;Q3U6V3;Q3UEM8;Q3TUS2	Q3U9G2;Q3TWF2;P20029;Q3TKF8;Q3TI47;Q3U7T8;Q9DC41;Q3U6V3;Q3UEM8	78 kDa glucose-regulated protein	Hspa5
11.941	12.527	10.1603	11.0442	12.0367	11.4169	16.5737	15.6104	15.8897	15.4648	14.706	14.9676	13.5601	13.0006	13.4675	11.6836	10.7424	10.4374	14.3923	14.6082	14.6461	12.0786	12.4523	12.1472	+		102.74	10942000	34	51.45	17.8	3.58391	4.01435	0.773232	1.23888	Q5SUF2	Q5SUF2	Luc7-like protein 3	Luc7l3
11.5214	11.2364	9.58285	10.8436	11.773	11.9154	14.782	15.1164	15.1565	15.2464	15.4181	15.2145	14.3237	13.353	12.951	10.9765	11.806	11.5464	14.3511	14.5739	14.8263	14.391	14.5624	14.447	+		48.24	8623100	57	116.31	12.9	3.99206	4.01022	1.94598	2.03252	A0A0R4IZZ6;Q6ZQ03	A0A0R4IZZ6;Q6ZQ03	Formin-binding protein 4	Fnbp4
10.338	11.719	10.6225	9.41037	12.4748	12.2142	15.1854	14.9643	14.9224	15.3145	15.0905	15.2689	13.6934	14.1676	13.8867	11.7778	11.4452	11.1545	11.7074	10.5857	12.4373	12.3934	11.8488	10.9625	+		17.879	4777500	31	66.924	12.5	3.3318	3.99453	0.778919	-1.03169	Q02395;E9QAD3;F6Q1Z6;E9Q8G7;E9PZE8;Q924U2;M0QWI3;E9Q5U4	Q02395;E9QAD3	Metal-response element-binding transcription factor 2	Mtf2
11.958	11.1729	9.59309	9.93317	11.5555	11.9422	16.2133	15.1951	15.4525	14.6835	14.1794	14.3283	14.7725	12.9884	12.5801	11.6746	12.1705	11.8419	15.9085	15.7597	15.8562	11.7	10.7879	10.2479	+		47.808	18638000	44	45.404	22.8	3.20835	3.98287	0.23246	0.705381	Q3UZ17;Q7TNC4;E9Q715;Q3U5L2;Q05CX5;Q3UGK2;Q3USM3	Q3UZ17;Q7TNC4;E9Q715;Q3U5L2;Q05CX5;Q3UGK2	Putative RNA-binding protein Luc7-like 2	Luc7l2
11.0146	11.5087	10.386	8.78555	12.0962	11.8105	16.268	14.7768	15.3558	14.8631	13.7515	14.4355	14.7046	13.1894	12.7154	12.0795	11.7007	11.732	17.5379	17.5104	17.8359	11.2028	10.7982	11.1655	+		63.172	36626000	74	31.198	31.8	2.90981	3.97486	0.477735	1.65486	Q3U3F6;A2AU62;Q64012;A2AU61;Q3TGD3;A2AU60	Q3U3F6;A2AU62;Q64012;A2AU61;Q3TGD3;A2AU60	RNA-binding protein Raly	Raly
11.144	11.6398	9.6636	10.4255	12.5926	11.9219	15.2234	14.9452	14.9336	15.3973	15.4317	15.1872	13.6494	12.4125	13.7908	11.0038	11.3361	10.693	11.0554	9.6198	9.96553	14.6837	14.8113	14.6554	+		52.321	7267100	55	134.72	12.4	3.54055	3.95516	0.0991254	0.317582	Q3U4G9;A2CG76;Q9Z148;Q8BP38;G3UYH7;H3BIW5;A2CG77	Q3U4G9;A2CG76;Q9Z148;Q8BP38	Histone-lysine N-methyltransferase EHMT2	Ehmt2
11.4266	11.9462	11.6766	10.1078	12.8504	12.7536	17.6627	15.237	16.7572	15.4887	14.6732	14.6388	13.4692	13.0222	13.6844	10.7996	11.8597	10.9631	18.0727	17.7883	17.8979	12.839	11.7471	10.8303	+		34.123	56716000	62	22.445	28.4	2.77569	3.94942	0.838574	2.56284	Q1WWK3;P43276	Q1WWK3;P43276	Histone H1.5	Hist1h1b
11.9521	10.4722	9.89547	8.38133	11.7186	12.5277	15.4313	14.5627	15.0763	15.3575	14.1944	13.9209	13.1579	13.0102	12.9506	11.9018	12.2957	11.485	15.1811	15.3169	15.5606	11.5031	11.1875	11.8091	+		88.466	11526000	46	41.762	38.3	2.66066	3.93263	0.468438	0.959504	Q9JMB0	Q9JMB0	G kinase-anchoring protein 1	Gkap1
11.174	11.643	9.81786	9.6107	13.3346	12.0372	14.7987	14.8918	14.8719	15.6889	15.3212	15.5805	13.7794	12.4387	13.7129	11.7788	11.5008	12.0713	14.1553	14.3644	14.3955	14.3878	12.1317	12.911	+		30.039	8914700	60	58.353	17.5	2.91827	3.92262	1.04352	1.17729	Q8BTJ0;Q059T9;Q9DAW6;Q80WA7	Q8BTJ0;Q059T9;Q9DAW6;Q80WA7	U4/U6 small nuclear ribonucleoprotein Prp4	Prpf4
11.9388	11.6219	12.3022	10.2594	12.8987	11.6931	15.7722	15.4273	15.7476	15.736	15.6433	15.881	13.8696	17.3872	16.7032	16.2064	16.0126	15.5456	15.0027	15.2218	15.2957	12.7163	12.8021	12.6661	+		33.739	21364000	111	38.354	19.7	3.90956	3.91552	1.38147	-2.00332	Q60668;F6ZV59;G5E8G0;G3X9W0;E9Q5B6;Q3UXC8;F6SHF3;F7A465;Q9D3U4	Q60668;F6ZV59;G5E8G0;G3X9W0;E9Q5B6;Q3UXC8	Heterogeneous nuclear ribonucleoprotein D0	Hnrnpd
11.322	10.9131	9.84876	9.98011	11.9993	12.5436	14.7175	14.6997	14.812	15.0121	15.3796	15.0675	15.5934	13.2584	13.3855	12.013	11.2177	10.9131	12.0603	11.6634	9.22128	14.0615	13.4484	13.5363	+		18.443	5160900	56	85.603	9.2	3.43284	3.84693	0.148223	-0.398335	A0A0R4J1C0;P70351	A0A0R4J1C0;P70351	Histone-lysine N-methyltransferase EZH1	Ezh1
12.258	12.1191	10.1687	8.99837	11.9071	12.6612	15.1722	14.7718	15.3907	15.5448	15.148	15.1177	13.2801	12.2254	14.1385	12.0756	11.7645	11.4938	10.8601	11.4334	10.524	14.4391	14.2094	14.0234	+		35.321	6683000	62	104.46	15.5	2.86672	3.83879	0.0342249	0.0852502	F6ZBR8;O88286;G5E8J8	F6ZBR8;O88286;G5E8J8	Protein Wiz	Wiz
11.9129	12.5561	10.8671	11.0498	11.7854	12.4847	15.7822	15.5814	15.8436	15.6034	15.5771	15.0096	13.5653	12.5892	14.333	10.7068	12.4191	11.5657	11.8232	12.3615	10.552	14.3061	14.5599	14.7711	+		46.696	8676700	46	59.696	18.6	4.17597	3.79021	0.240572	0.532475	Q99JF8;Q05CD2;A2BI12;F6RB63	Q99JF8;Q05CD2;A2BI12	PC4 and SFRS1-interacting protein	Psip1
13.5016	13.3249	14.6126	13.5179	12.8196	12.309	18.4302	17.7259	17.5784	16.4606	15.9275	16.5573	13.5623	15.7489	15.8168	11.2964	12.1296	11.6572	19.2546	20.0672	19.9471	11.1036	15.1372	14.2589	+		131.45	169130000	127	41.792	47.7	3.18778	3.76569	0.934506	3.25955	Q4KL81;P63260;Q3TSB7;Q3UD81;G3UYG0;B1ATY1	Q4KL81;P63260;Q3TSB7;Q3UD81;G3UYG0	Actin, cytoplasmic 2;Actin, cytoplasmic 2, N-terminally processed	Actg1
11.3009	12.2137	9.6255	8.86762	12.2067	13.232	14.9346	14.7662	14.8376	15.4422	14.9532	15.049	14.4272	12.6765	14.2911	11.757	12.0102	11.7912	14.3637	14.8859	15.0006	15.4019	15.1541	15.3849	+		50.732	10417000	76	77.603	21.8	2.5405	3.75606	2.06285	2.20631	Q3UDS1;Q3U057;Q9QXK7;Q3TC91;Q497G2;Q9CWL0;Q8BRA5;Q9CT87	Q3UDS1;Q3U057;Q9QXK7;Q3TC91;Q497G2	Cleavage and polyadenylation specificity factor subunit 3	Cpsf3
12.7727	11.204	10.4984	8.85073	11.0203	12.5136	14.1437	14.8465	15.2728	14.9683	14.95	15.1789	14.1662	12.8543	13.741	11.196	12.4891	9.79409	11.8219	12.131	10.1615	11.871	14.2354	14.4939	+		76.034	4819100	44	341.12	4.8	2.79358	3.75009	0.0284384	0.0790219	Q9ERU9;Q8BQK6	Q9ERU9	E3 SUMO-protein ligase RanBP2	Ranbp2
11.2244	11.2889	10.6974	9.63922	11.9938	11.9388	15.0178	14.8994	15.3823	14.3771	15.0294	14.523	13.473	13.1983	13.3619	11.4077	12.0639	11.612	14.3934	14.5523	14.5982	14.7956	14.8928	15.0483	+		48.259	9477900	80	124.68	7.7	3.69096	3.74109	2.59343	2.19398	Q3UID0;Q6PDG5;A0A1W2P6N7	Q3UID0;Q6PDG5	SWI/SNF complex subunit SMARCC2	Smarcc2
12.6031	12.187	12.2135	10.3779	12.0112	12.4047	17.2378	14.8471	16.3875	15.9833	14.6974	14.9143	14.2694	13.7891	14.105	12.0804	11.3029	11.7895	18.856	18.5607	18.7284	11.8518	12.0332	13.2891	+		31.667	76839000	80	21.669	33.5	3.0303	3.71167	0.850055	2.66384	I7HFT9;Q07133	I7HFT9;Q07133	Histone H1t	Hist1h1t
12.4586	11.6963	10.6787	9.94103	11.4424	12.5589	15.3529	14.9459	15.04	15.2558	15.261	15.1784	14.6238	13.7683	13.4238	11.9553	11.9386	10.9637	12.7381	12.1795	11.8831	12.2888	10.3215	10.1015	+		16.441	4921000	44	75.596	6.3	3.50943	3.70968	0.800854	-1.1935	Q5XJE5	Q5XJE5	RNA polymerase-associated protein LEO1	Leo1
12.4887	12.2923	10.7067	10.1773	11.7058	12.1653	17.8633	15.1008	16.0821	15.0211	12.7767	14.8082	14.9296	13.1935	13.7683	11.3882	13.2104	11.3145	20.106	20.3341	20.3709	13.9786	13.6013	13.1988	+		80.287	214070000	221	31.231	42.7	2.27892	3.68602	1.2496	3.96422	Q58EU3;Q3TXS9;Q3TLE5;P25444;Q3TXR5;A0A140T8L5;D3YVC1;Q3UB36;D3YWJ3;Q3TL20;Q3TI78;J3QMG5;O89072;Q9DC49;E9Q1N8;F6YTZ4;Q3V2B9;D3Z536	Q58EU3;Q3TXS9;Q3TLE5;P25444;Q3TXR5;A0A140T8L5;D3YVC1;Q3UB36;D3YWJ3;Q3TL20;Q3TI78;J3QMG5;O89072;Q9DC49;E9Q1N8;F6YTZ4;Q3V2B9;D3Z536	40S ribosomal protein S2	Rps2;Gm5786;Gm18025;Gm6576;Gm10653;Gm8225
11.3662	12.9458	11.1975	10.8228	11.614	12.6236	15.8952	15.465	15.0551	14.9924	15.7423	15.473	14.3662	13.6134	13.9557	12.3487	11.4247	11.1219	14.5986	14.9924	14.6664	14.9546	13.8027	13.9542	+		13.075	10559000	42	55.074	19.7	3.73708	3.67553	1.43993	1.6897	Q58E49;O09106;D3YYI8	Q58E49;O09106;D3YYI8	Histone deacetylase;Histone deacetylase 1	Hdac1;Gm10093
15.9496	15.7026	16.1451	13.6051	11.9455	14.6885	18.4664	18.568	18.3928	18.0836	18.0714	18.3643	16.3135	17.9509	17.4674	16.4343	16.6187	16.9238	18.8738	19.0136	19.4553	16.7651	16.3273	16.2584	+		194.61	175810000	640	49.83	43.4	2.5365	3.65168	0.579926	0.830844	P68372;Q9DCR1;Q9D6F9;Q9CVR0;Q99J49;Q62363;CON__ENSEMBL:ENSBTAP00000025008;A2AQ07;D5MR34	P68372;Q9DCR1;Q9D6F9;Q9CVR0;Q99J49	Tubulin beta-4B chain;Tubulin beta-4A chain	Tubb4b;Tubb4a;Tubb2a
10.7614	12.4403	10.175	9.22197	10.93	11.4045	15.5084	15.2166	15.243	14.262	14.6696	11.939	15.5885	13.9482	14.2402	12.1649	12.6631	10.763	15.5025	15.176	15.4483	16.6308	16.7044	16.5194	+		95.938	18996000	111	73.088	21.5	2.46731	3.6509	1.84234	2.76892	Q3UB06;O70551;Q3US65;Q3TTF9;Q3TTI6;Q3URR1;F8WGJ7;Q684J2;Q0VAW8;Q9Z0G2	Q3UB06;O70551;Q3US65;Q3TTF9;Q3TTI6	SRSF protein kinase 1	Srpk1
11.8658	10.7989	10.2832	10.3441	11.5889	12.2113	14.6565	14.5043	14.6305	15.229	14.9019	15.0326	16.4906	13.1874	14.4702	11.6592	11.4585	11.1337	11.8762	10.9263	10.4647	12.0743	11.0494	11.2015	+		40.048	3984100	33	68.059	11.5	3.83549	3.64376	1.00293	-1.8012	F8WHD9;A0A0R4J1I3;O88559;D3YZC2;E9PV51;F7CJP6	F8WHD9;A0A0R4J1I3;O88559;D3YZC2	Menin	Men1
11.6961	11.8078	10.0913	9.01184	12.6853	13.3588	14.3356	15.2793	15.3564	15.3978	14.7678	15.2988	15.1089	13.6108	12.5574	11.2772	12.4604	10.407	11.9691	11.7589	11.9884	11.8514	11.8668	10.4987	+		46.436	4334600	42	291.86	5.5	2.49691	3.63077	0.58576	-0.914735	E5D6T0;E9Q6A7;A2A655;A2A654;Q8K092;Q3UPA6;Q6P9L3;A2A653;Q8CFX5	E5D6T0;E9Q6A7;A2A655;A2A654;Q8K092;Q3UPA6		Bptf
11.3889	12.428	9.91631	10.308	11.7371	11.907	14.8608	14.6835	14.8695	14.835	14.8916	15.1531	15.0535	13.0184	14.3008	11.2526	10.8846	11.4786	14.6624	14.454	14.8639	16.0233	14.8375	14.9962	+		40.267	10482000	77	69.949	11.7	3.53839	3.60137	1.57347	2.30815	Q8R124;Q3TPN6	Q8R124	Kelch-like protein 36	Klhl36
11.1919	12.2863	10.7443	9.50501	12.0862	12.2643	14.3186	14.7378	14.7619	15.7646	14.9008	15.0383	14.8738	14.0195	13.5032	13.0418	11.8779	12.3634	15.2876	15.2847	15.5245	14.5274	15.5676	15.2093	+		65.152	10546000	55	42.821	19.6	3.12091	3.57401	2.04317	1.95356	Q8R1X0	Q8R1X0		BC022960
10.4349	12.2602	9.90334	8.38034	11.3465	12.6588	15.8098	15.3507	14.9892	15.4589	12.8993	11.9073	14.3515	12.3374	13.4943	11.7626	11.4618	11.6012	17.3026	17.0053	16.3444	12.6242	13.2068	11.9408	+		54.004	27146000	50	34.371	32.9	1.93151	3.57187	1.01745	2.23591	Q9WTX2	Q9WTX2	Interferon-inducible double-stranded RNA-dependent protein kinase activator A	Prkra
10.2035	12.1615	9.37874	10.4906	11.3715	12.5262	14.3725	14.1215	14.4888	14.8662	14.6989	14.9142	14.5496	13.2729	13.8253	12.0584	11.8962	11.4224	14.0057	14.2111	14.0984	14.4806	13.9463	14.3911	+		64.269	6917100	59	99.903	18	3.02908	3.55502	1.34113	1.35138	Q3UKP5;Q9DCD2;F6TM12;E0CYF8	Q3UKP5;Q9DCD2	Pre-mRNA-splicing factor SYF1	Xab2
11.8307	10.6595	10.9085	9.89537	11.9699	10.2	14.3473	14.3228	14.3034	14.7069	14.6257	14.4832	13.1945	12.755	13.5485	10.8889	12.0334	9.98113	10.9642	11.1541	10.5214	13.8219	12.1341	13.4912	+		28.165	3902200	57	126.39	7.8	3.78871	3.55422	0.0221385	-0.0524321	Q3TXW9;Q62141;A0A1D5RM25;Q3TN09	Q3TXW9;Q62141	Paired amphipathic helix protein Sin3b	Sin3b
11.8879	12.259	9.53071	9.47436	11.2078	13.4663	14.682	14.4925	14.403	14.9376	15.3256	15.2742	13.6516	13.1058	13.4192	11.6686	12.6351	12.26	13.9044	13.8876	14.0067	11.3541	11.49	11.4394	+		10.503	6238000	23	46.895	14	2.51334	3.5481	0.0603281	-0.109719	Q8BHS3	Q8BHS3	Pre-mRNA-splicing factor RBM22	Rbm22
11.391	10.779	10.8866	10.5469	11.3742	13.0649	17.0047	15.6164	16.1035	14.0392	14.0944	12.4616	15.13	12.943	13.3452	10.7133	12.6774	10.0876	16.8289	15.96	16.4434	12.5988	13.8442	10.9713	+		28.117	23712000	40	21.935	35.6	2.23226	3.54619	0.770949	1.95835	F8WJG3;P62996;Q5PR75	F8WJG3;P62996;Q5PR75	Transformer-2 protein homolog beta	Tra2b
14.1212	15.1613	15.7602	13.7989	12.1827	12.1522	18.0637	17.5956	17.2564	17.1859	17.0032	17.3301	14.1833	17.331	14.0696	15.9184	16.2475	16.1927	17.9089	18.0211	18.8563	16.5957	15.6647	15.6121	+		139.46	96327000	426	49.909	39.2	2.61634	3.54307	0.942899	1.45271	Q52L87;Q3TIZ0;P68373;P68369	Q52L87;Q3TIZ0;P68373;P68369	Tubulin alpha-1C chain;Tubulin alpha-1A chain	Tuba1c;Tuba1a
11.3712	11.9377	9.94732	10.3152	11.1842	11.4915	16.0098	15.4417	15.7332	14.3795	13.6036	12.3108	13.9552	13.6127	13.7072	11.8769	10.7875	12.1314	12.0884	10.6488	9.63088	11.6723	12.2475	10.0889	+		25.288	5204800	13	74.29	5.4	2.51406	3.53858	1.18809	-1.61569	Q3UMU9	Q3UMU9	Hepatoma-derived growth factor-related protein 2	Hdgfrp2
11.1548	9.62591	9.1938	10.2636	11.5483	10.5933	13.973	13.9466	14.0388	13.2742	13.9539	14.3802	13.9567	13.3997	12.8573	11.0479	11.5359	12.1913	15.4854	15.7165	15.8746	12.7984	12.9437	13.2836	+		71.904	11979000	77	32.85	30.5	3.5426	3.53116	1.23519	1.85222	B2CY77;P14206;A0A1L1SRW0;A0A1L1SUK3	B2CY77;P14206;A0A1L1SRW0	40S ribosomal protein SA	Rpsa
11.1008	9.53854	8.63834	9.42618	11.6228	11.3235	14.8529	14.6774	14.4938	12.4073	12.3596	13.9679	13.5165	13.7854	13.6439	12.2747	11.5906	11.6053	11.1142	11.3	11.2162	11.4572	12.0765	10.8005	+		13.404	2672300	14	55.863	10.5	2.44582	3.51811	1.56391	-1.40865	Q3UPJ2;Q3UAT9;Q3U9N8;P24547;A0A0A6YXS4;A0A0A6YY72;O89058;E0CXK0;E0CYE2;F7DEU6;P50096	Q3UPJ2;Q3UAT9;Q3U9N8;P24547;A0A0A6YXS4	Inosine-5-monophosphate dehydrogenase;Inosine-5-monophosphate dehydrogenase 2	Impdh2
12.2991	11.8565	9.48199	8.90347	11.6465	12.6739	14.7048	14.7225	14.511	14.9779	14.6135	14.4	15.3125	13.1466	13.559	10.3649	12.2239	12.4691	11.6279	11.4046	9.71959	11.9144	12.3413	11.423	+		26.869	3672300	12	63.396	11.4	2.55165	3.51137	0.931756	-1.44087	O88554	O88554	Poly [ADP-ribose] polymerase 2	Parp2
11.9776	12.1276	9.38809	10.5653	10.6013	12.8227	15.1842	14.0999	14.7846	15.3258	14.8335	14.3178	13.7307	13.2912	13.4011	11.5821	10.4016	10.1483	14.5801	14.5457	14.5012	14.6122	13.8904	13.9536	+		38.704	8992200	39	51.954	18.5	2.83418	3.51054	1.71003	2.2547	C0HKD9;C0HKD8	C0HKD9;C0HKD8
11.6069	12.5953	10.3552	9.55001	11.937	12.4269	14.9372	14.6796	14.3665	14.9739	15.4215	15.0587	14.2786	13.6819	12.949	12.5284	12.9343	11.9124	14.6003	14.4486	14.4841	14.822	14.0493	14.1806	+		33.592	9580100	68	65.46	19.7	2.97462	3.49435	1.91678	1.38335	Q9DC48;Q6P8J8;Q3UXN9	Q9DC48	Pre-mRNA-processing factor 17	Cdc40
10.757	12.8814	9.58551	10.3856	12.1544	11.6641	14.8548	14.7299	14.7561	14.812	14.3846	14.7678	13.5937	13.3217	13.1636	10.444	10.7108	11.9699	13.2206	13.2519	13.419	13.8305	10.08	12.9731	+		21.32	5501000	53	87.319	11.2	3.01893	3.47952	0.314012	0.595243	A2A9P6;P24788;Q8R190	A2A9P6;P24788;Q8R190	Cyclin-dependent kinase 11B	Cdk11b
10.7778	10.4111	10.1762	9.8041	12.076	13.1436	14.2767	14.2643	14.2701	14.7492	14.5804	15.0633	15.9017	12.639	14.4273	12.66	12.9285	10.3528	12.6641	11.515	11.3876	12.3761	11.6014	10.9452	+		19.562	3259500	25	63.691	14.1	2.86506	3.46923	0.84299	-1.40334	Q8BMK4	Q8BMK4	Cytoskeleton-associated protein 4	Ckap4
10.3975	10.7808	10.5712	10.7009	11.5302	12.5133	15.1101	14.6753	14.0595	14.7791	14.3963	14.0538	13.4611	12.7781	14.0857	10.8794	12.0198	10.5118	16.6888	16.1012	16.217	13.3845	13.1007	11.3072	+		72.233	17844000	38	30.637	45.2	3.6119	3.43006	1.02083	2.17724	Q8BY26;Q3TKD1;Q8R323	Q8BY26;Q3TKD1;Q8R323	Replication factor C subunit 3	Rfc3
10.8125	11.7085	9.51756	8.20961	12.6749	12.1761	13.7023	15.4532	15.162	11.2905	14.7474	15.0114	15.3343	14.0232	14.3039	11.3643	11.5097	11.7168	14.8785	15.31	14.7557	11.6331	14.7251	14.8445	+		88.963	9555700	82	201.26	12.8	1.79844	3.37795	0.698709	1.3158	Q3TBB4;B7ZNJ1;B9EHT6;Q3TCF1;A0A087WSN6;Q3UH17;A0A087WS56;Q3UHL6;Q3UGY5;A0A087WR50;P11276;Q3UHR1;Q3TCL7;Q3UZF9;A0A087WQE0;Q9Z1Z7;A0A087WS99;Q4KL80;Q8R3F3	Q3TBB4;B7ZNJ1;B9EHT6;Q3TCF1;A0A087WSN6;Q3UH17;A0A087WS56;Q3UHL6;Q3UGY5;A0A087WR50;P11276;Q3UHR1;Q3TCL7	Fibronectin;Anastellin	Fn1
11.9605	11.9475	10.9943	8.50371	12.5776	12.7357	14.872	14.5895	14.8317	14.8589	14.8996	14.7054	13.4988	13.8002	13.1238	11.0762	11.6487	11.7692	12.5851	10.5155	10.406	11.7944	11.9108	10.1707	+		68.587	3664800	48	52.812	16.1	2.45859	3.33965	1.01759	-1.25576	Q8BG15	Q8BG15	CTD small phosphatase-like protein 2	Ctdspl2
11.1356	10.7356	9.28664	9.33782	11.9594	12.4622	14.8107	14.369	15.157	12.0024	14.051	14.4629	14.4296	13.4116	13.1873	11.0135	11.2443	11.6728	14.0939	14.3501	14.4674	12.9542	9.88876	10.4918	+		25.968	7022800	36	40.89	11.5	2.28033	3.32263	0.0762628	0.214529	Q62150;Q99M28	Q62150;Q99M28	RNA-binding protein with serine-rich domain 1	Rnps1
12.4385	10.7218	10.4921	9.99492	12.0716	11.9147	14.691	14.1285	14.2759	14.7221	14.9152	14.8268	14.1559	12.9867	13.7232	12.2663	11.5848	11.7317	13.6854	13.4217	10.6546	15.2008	14.6772	14.443	+		18.158	6708300	43	76.068	16.6	3.25244	3.32096	0.540777	0.939022	Q6DID5;D3Z468	Q6DID5	PWWP domain-containing protein MUM1	Mum1
12.3992	11.1053	9.06976	9.36579	12.4737	12.2927	14.8829	14.4148	14.4231	13.4396	14.4449	14.9681	14.7718	12.6904	13.1714	11.8989	12.607	13.0727	14.9425	15.0557	15.318	11.174	10.3164	11.1137	+		56.502	10235000	45	37.497	19.4	2.35588	3.31116	0.0157808	-0.0486363	P60335	P60335	Poly(rC)-binding protein 1	Pcbp1
12.0543	11.5058	10.7095	9.63863	13.1963	12.0119	14.736	14.6807	14.3941	15.0542	15.2327	14.8547	14.1341	13.7802	12.7584	10.9964	11.9242	10.9428	11.4017	12.4149	9.48168	11.1713	11.3111	10.7493	+		20.377	3845500	35	93.896	9.8	2.8645	3.30598	0.966954	-1.33434	Q6ZPI0;A0A0A6YWS2;A0A0A6YWV0;A0A0A6YXU2	Q6ZPI0	Protein Jade-1	Jade1
11.4532	10.9093	10.2265	9.29261	11.9393	12.0644	14.356	14.0436	14.0036	14.5152	14.3584	14.3948	13.3471	13.5825	14.0618	10.1981	12.0336	11.0799	14.178	13.6808	14.3365	14.8359	13.7729	13.6166	+		56.442	7372200	65	61.217	19.9	3.15012	3.29771	1.30177	1.68628	Q3U3Q3;Q5SSI6;Q8BHW1;Q3TJX6	Q3U3Q3;Q5SSI6;Q8BHW1;Q3TJX6	U3 small nucleolar RNA-associated protein 18 homolog	Utp18
11.4574	12.5237	10.3023	9.65759	12.2713	12.337	15.8215	14.1056	14.8168	14.7188	14.313	14.5057	13.6456	15.2842	15.1008	11.1043	12.2616	12.5175	20.1085	19.8318	19.9525	14.8412	14.0626	14.2845	+		116.44	177580000	147	17.804	50.9	2.74034	3.28869	1.3765	3.86117	Q5BLK0;Q3TIQ2;P35979;Q8C2K0;Q6DI58;F8VQK7	Q5BLK0;Q3TIQ2;P35979;Q8C2K0;Q6DI58	60S ribosomal protein L12	Rpl12
11.1037	10.8053	10.7713	9.94185	11.42	12.7674	13.0841	17.1275	16.5818	13.1065	13.2662	13.3688	14.1352	13.5281	13.1242	11.7038	11.0763	11.9224	11.5123	11.0274	10.4182	12.5813	11.5785	11.949	+		13.057	8846700	12	49.843	2.7	1.90216	3.28758	0.91862	-1.07053	Q32M21	Q32M21	Gasdermin-A2	Gsdma2
11.0141	11.0876	9.20737	10.7691	11.675	12.031	15.3526	14.4946	14.2217	14.4873	13.9815	12.8762	12.3106	13.2714	13.6997	11.5711	12.2274	11.0453	13.5394	13.8026	14.0676	12.7535	11.1684	10.5091	+		22.931	4798500	46	45.303	24.4	2.83071	3.2716	0.148201	0.285849	Q8JZX4;A2AP40	Q8JZX4	Splicing factor 45	Rbm17
11.4727	10.878	10.2173	10.3164	12.3919	11.5078	15.6309	15.1424	14.7638	13.4624	13.0723	14.3276	13.6965	13.6859	12.7204	11.4238	10.3711	11.4871	16.2677	16.1645	15.6748	11.8445	12.1939	11.6069	+		20.927	15887000	45	61.389	16	2.80759	3.26918	0.762751	1.72793	D3Z7X0;D3Z2B3;Q8BLZ1;F6RGT6	D3Z7X0		Acad12
11.4997	10.4152	10.7682	10.6831	12.2118	12.4003	14.657	14.666	14.923	14.4251	14.6517	14.2161	13.6997	13.362	13.142	11.9539	12.2696	11.4673	11.0636	11.61	10.9703	13.2595	10.6205	10.4288	+		20.864	3226900	32	225.65	6.1	3.5811	3.26008	1.20531	-1.32364	Q6P5D8	Q6P5D8	Structural maintenance of chromosomes flexible hinge domain-containing protein 1	Smchd1
11.005	11.0071	9.6434	9.49134	11.8554	12.1714	13.8428	13.8959	13.9852	14.3332	14.4499	14.2266	14.3031	12.7542	13.4388	11.9083	11.8044	11.8061	12.8724	14.2501	14.159	11.5689	10.5748	10.133	+		43.903	3742100	20	55.429	20.6	3.05159	3.26001	0.189603	-0.409435	Q8CCF0	Q8CCF0	U4/U6 small nuclear ribonucleoprotein Prp31	Prpf31
13.7752	13.2474	13.7145	10.8984	11.4316	11.5967	15.7531	15.4096	15.2204	15.9361	15.7647	15.9648	14.4704	12.9535	13.4162	14.7465	14.7426	14.8197	16.0358	16.4876	17.1638	15.1715	14.1206	14.0687	+		48.318	32079000	145	49.67	35.8	2.74405	3.23082	1.07139	1.31653	P99024;Q80ZV2	P99024;Q80ZV2	Tubulin beta-5 chain	Tubb5
11.2162	10.4085	10.395	9.35975	12.323	13.4206	15.8607	16.2028	16.43	12.9038	12.826	12.2769	13.9932	12.8284	13.3387	11.7671	11.4784	11.7296	15.7779	16.1445	15.8846	12.662	12.2983	9.67875	+		40.131	15389000	28	34.702	26.8	1.64524	3.22956	0.47267	1.21844	Q9D903;A2ACZ1	Q9D903;A2ACZ1	Probable rRNA-processing protein EBP2	Ebna1bp2
10.656	10.8557	10.209	10.5839	11.2275	12.9332	15.5188	16.2006	15.7015	12.0885	11.9019	14.3637	13.5594	14.1158	14.3826	11.6624	11.3496	10.9186	17.1564	17.2952	16.8793	11.4012	14.9333	15.0695	+		83.388	30109000	92	37.402	40.2	1.86497	3.21831	1.27426	2.79109	O88569;B7ZP22;A0A0N4SUM2	O88569;B7ZP22	Heterogeneous nuclear ribonucleoproteins A2/B1	Hnrnpa2b1
11.9243	12.3386	9.81988	10.6956	12.7648	12.3032	14.6145	14.7093	14.2966	15.3314	14.8005	15.3505	14.5019	13.1886	13.3213	12.3002	11.3438	12.0361	14.6184	14.8686	14.574	14.2829	14.5492	14.7305	+		39.75	8916800	56	77.454	19.5	2.88637	3.2094	1.95364	1.82195	Q922U1;Q3UT19;E0CYD0;F6T4V0	Q922U1;Q3UT19	U4/U6 small nuclear ribonucleoprotein Prp3	Prpf3
11.9776	11.5441	11.8203	9.32721	11.7358	12.0753	14.0911	14.3507	14.6133	14.6724	15.0863	14.8904	13.9035	12.2704	13.5448	11.7155	13.9234	13.8257	13.6215	13.7474	14.009	14.3943	14.4913	14.853	+		48.716	7090400	77	181.85	5.1	3.07743	3.20399	1.13702	0.98883	A0A0R4J170;Q3TKT4;Q3URH5;G3UX35;Q8R569;Q8R0K1;Q3UI73;Q8R1W7;Q3UX55;Q7TND4;Q3UHL2;E9QAB8;H3BJK2;F2Z4A9;H3BLH0;Q6DIC0;H3BKN5;Q8CGJ5;Q8BQ54;Q7TQL1;Q6P8K2	A0A0R4J170;Q3TKT4;Q3URH5;G3UX35;Q8R569;Q8R0K1;Q3UI73	Transcription activator BRG1	Smarca4
10.9097	11.3617	9.99779	12.4031	12.3943	11.7821	14.6924	14.2384	14.409	14.8742	14.8141	14.9877	13.55	12.8227	14.0652	14.4727	12.5958	10.5276	14.8984	14.5185	14.4993	15.9159	15.6379	15.9341	+		74.447	12492000	106	83.28	17	3.31789	3.19451	1.75998	2.22833	Q71LX8;P11499;Q80YC2;Q811H6;E9Q0C3;E9Q3D6;D3Z1R1;E9PX27;Q8C2R2;Q922F6;Q91V38;Q3UBU0;Q3UAD6;P08113	Q71LX8;P11499	Heat shock protein HSP 90-beta	Hsp90ab1
11.7057	10.4347	10.831	10.2818	12.1303	11.2793	13.9009	14.101	14.6222	14.3756	14.3035	14.3205	14.4845	13.1573	13.6029	11.1562	11.4799	11.945	11.8782	12.4596	12.4395	12.6585	12.3345	10.5368	+		24.594	3038500	30	94.701	9.5	3.78391	3.16012	0.407656	-0.586437	Q8BN74;Q7TPU7;E9PV80;A6P3E3;Q61026;Q8C7Y3;Q8CAG7;D3Z4F6	Q8BN74;Q7TPU7;E9PV80;A6P3E3;Q61026	Nuclear receptor coactivator 2	Ncoa2
9.51531	11.5104	9.42944	9.68554	11.9338	12.9907	14.1867	14.6525	14.9004	14.5468	11.8397	13.7801	14.0091	12.9578	13.1826	11.338	11.9792	11.3612	10.8389	10.8914	11.8346	11.7534	11.7046	10.1743	+		13.861	2677900	18	41.609	14.1	2.02726	3.14018	1.23513	-1.27181	Q7TMW3;Q3UXK8;Q3TNY9;Q3TAF9;P28653;Q6PG76	Q7TMW3;Q3UXK8;Q3TNY9;Q3TAF9;P28653	Biglycan	Bgn
13.8213	11.0165	9.83846	9.68551	11.5321	11.7471	14.2908	13.818	14.1606	15.0552	14.7277	14.3785	14.6217	13.0232	12.9112	10.9128	12.3411	10.8735	11.1053	11.1085	9.95556	11.9945	11.726	12.38	+		16.113	2765500	19	87.752	12.5	2.34021	3.13164	0.75513	-1.06894	Q3TCH7;Q8R1T2;Q9CTG1;Q9CW15;Q3UD60;Q3TLY0;E9PXT5	Q3TCH7;Q8R1T2;Q9CTG1;Q9CW15	Cullin-4A	Cul4a
11.0545	11.8942	10.67	9.76138	10.8962	11.2249	16.462	14.5505	15.4155	13.5196	12.5731	11.7369	15.0021	12.7836	14.069	11.7109	12.2185	10.4404	17.6856	17.5417	18.0628	11.2238	12.1716	10.9854	+		100.65	40594000	42	35.887	32.2	1.99146	3.12607	0.554733	1.90772	Q91Z49;D3Z591	Q91Z49;D3Z591	UAP56-interacting factor	Fyttd1
15.3393	15.1886	14.6174	15.9641	12.5863	15.6339	18.7189	17.9921	17.8207	17.9725	17.5726	18.0093	13.768	17.3979	16.7129	16.0029	16.1006	15.9257	20.2883	20.2428	20.283	14.9398	15.5228	15.462	+		129.47	310970000	435	41.946	46.9	2.73765	3.12606	0.701386	1.80511	Q9CXK3;Q497E4;Q3TG92;P68033;Q3UIJ3;P62737;Q61275;Q3UJ36;Q3U122;P63268;P68134;Q61852;Q61272;Q61264;D3YZY0;A0A1D5RM20;D3Z2K3;I6L9D2;A0A0U1RQ96	Q9CXK3;Q497E4;Q3TG92;P68033;Q3UIJ3;P62737;Q61275;Q3UJ36;Q3U122;P63268;P68134;Q61852;Q61272;Q61264;D3YZY0;A0A1D5RM20;D3Z2K3	Actin, alpha cardiac muscle 1;Actin, aortic smooth muscle;Actin, gamma-enteric smooth muscle;Actin, alpha skeletal muscle	Actc1;Acta2;Actg2;Acta1
11.0253	11.0506	10.416	9.24457	12.1883	11.8018	13.9139	13.9375	13.9351	14.1561	14.2816	14.1487	12.8891	13.6109	13.3373	11.5919	11.5749	11.6253	10.7011	11.5929	10.8927	10.4494	11.5371	9.50915	+		13.663	2133400	21	158.58	2.9	3.09462	3.10771	1.67696	-1.65783	E9QA25;E9Q2Z1;F6VR46	E9QA25;E9Q2Z1;F6VR46		Cecr2
11.4551	12.2765	11.0832	9.87666	12.5679	12.2051	14.6855	14.4679	14.4215	14.894	14.5038	15.1124	13.337	13.2406	13.6302	11.4948	10.7737	11.2726	13.6175	14.1998	14.1765	12.0977	10.9677	10.8348	+		22.515	5249400	35	47.447	17.2	3.12757	3.10341	0.168318	0.357524	Q505L1;Q3TF62;Q9Z2N8;A0A0A6YWG8;D3YVN1;A0A0A6YWR1;F8WI57;Q99MR0	Q505L1;Q3TF62;Q9Z2N8;A0A0A6YWG8;D3YVN1	Actin-like protein 6A	Actl6a
12.6382	12.8108	9.53436	11.0829	12.997	11.9594	14.6123	14.5216	14.8734	15.285	15.2418	15.0542	14.4471	12.8787	13.4926	11.2215	11.3643	11.071	14.0364	14.0602	14.235	15.2881	14.9202	14.7049	+		49.448	8659000	79	125.86	8.5	2.58286	3.09427	1.75826	2.12825	A0A0N5E9G7;G3X8Z6;Q5U4B1;G3UWX1;P35601;Q3UVT8;Q61944;Q3UJT6;Q3UPY0;Q3UYI2	A0A0N5E9G7;G3X8Z6;Q5U4B1;G3UWX1;P35601	Replication factor C subunit 1	Rfc1
11.7078	10.9364	10.7497	9.64577	12.8354	11.8813	14.056	13.8066	14.231	14.5793	14.6341	14.9223	14.1654	14.0728	14.2186	10.7569	12.8226	11.0853	14.4699	14.7664	14.7442	15.3444	14.8557	14.6846	+		63.652	10155000	72	95.125	17.2	2.86795	3.07882	1.50697	1.95727	Q60848;D3Z414	Q60848	Lymphocyte-specific helicase	Hells
10.4925	12.2051	11.2233	9.56564	13.4916	12.0798	14.3789	14.2779	14.333	14.5691	14.8723	15.0884	15.0803	12.744	13.386	11.4697	12.7239	10.3176	14.1918	14.135	14.1546	15.4134	14.1455	14.4755	+		38.993	7838900	67	70.673	15.5	2.49053	3.07694	1.30727	1.79905	G3UW86;Q99K43;G3XA79;G3UY19;G3UWQ7;G3UXT4;Q91ZQ9;G3UYX6;G3UXB1	G3UW86;Q99K43;G3XA79;G3UY19;G3UWQ7	Protein regulator of cytokinesis 1	Prc1
10.8571	11.3171	9.8016	8.34901	11.7608	13.0853	13.8668	13.5519	13.4375	13.9425	14.0202	14.3867	14.3999	13.4381	13.8799	11.5	12.2177	12.8044	11.296	11.6354	11.2281	11.3284	10.8759	11.2417	+		12.263	2251500	16	56.536	7	2.15481	3.00579	1.95447	-1.77241	Q7TSZ8;Q9DCM7	Q7TSZ8	Nucleus accumbens-associated protein 1	Nacc1
10.3196	11.9301	9.5441	12.001	11.4115	11.6102	14.3092	14.1649	13.9924	13.8506	14.2208	14.2725	14.3579	12.6349	12.831	12.7446	12.8896	11.7181	11.6865	11.4764	10.9339	12.1893	12.253	11.9985	+		8.9045	2601900	23	47.751	11.3	3.12672	2.99897	1.39321	-1.10643	Q810E9;Q32NY8;Q3V133;E9Q5K1	Q810E9;Q32NY8;Q3V133		Tcfl5
11.8792	12.2957	10.6942	10.6356	12.8021	13.0062	14.9273	14.9666	14.7919	14.9893	14.83	14.7099	13.936	13.4113	13.5218	14.0635	13.1097	11.6992	14.3297	14.6112	14.6596	15.8182	15.5113	15.6071	+		66.477	12076000	115	89.321	14.9	3.06454	2.98367	2.0539	1.79927	Q01853;Q8BNF8	Q01853;Q8BNF8	Transitional endoplasmic reticulum ATPase	Vcp
12.1976	12.1401	11.0423	10.216	13.6448	13.1436	16.7581	14.7761	15.1549	15.9641	12.6597	14.9285	14.3816	14.0795	13.5048	11.5046	11.6417	10.7932	12.1399	10.3002	10.4869	13.1512	12.0373	10.6489	+		100.63	7472100	50	40.092	40.6	1.93096	2.97617	0.729145	-1.19019	Q8CCK0;Q8BP16;A0PJB8;Q9CTR1;Q9D3U7;Q9D3V6	Q8CCK0;Q8BP16	Core histone macro-H2A.2;Core histone macro-H2A	H2afy2
14.0629	13.5955	14.4792	9.8625	12.4889	12.8282	16.0653	15.5821	15.6609	15.8978	16.0127	15.9449	14.6039	15.5958	15.7516	14.8908	14.099	14.8234	15.7164	15.8665	15.9928	16.6447	16.1782	16.1423	+		99.02	27088000	197	73.46	23.4	2.13996	2.97444	1.9691	1.12938	P38647	P38647	Stress-70 protein, mitochondrial	Hspa9
12.405	11.7162	10.1201	11.2393	12.4759	11.9703	14.9088	14.168	14.4388	14.7941	14.6727	14.769	14.8754	12.8169	13.9366	10.6289	13.5733	11.0419	15.13	15.0319	14.9909	12.5178	12.0876	12.0658	+		15.223	7893500	34	45.746	11.7	3.28129	2.97075	0.379777	0.825198	Q3TFF0;Q9QYJ0	Q3TFF0;Q9QYJ0	DnaJ homolog subfamily A member 2	Dnaja2
11.7594	11.2153	10.5401	10.5268	11.7123	12.4407	14.4927	13.692	14.4043	14.5357	14.7912	14.0473	14.4776	13.3795	13.2464	11.1901	12.0427	11.5164	14.7014	13.9723	14.2797	15.1929	14.6987	14.7839	+		61.205	8766900	62	90.11	14.6	3.43926	2.96143	1.80869	1.96268	A2AG58;A2AG55;Z4YLY4	A2AG58	Uncharacterized protein CXorf23 homolog
11.8709	11.5868	10.5795	9.51593	11.986	11.9101	14.7653	14.2251	14.662	14.0646	14.0008	13.4268	14.3453	13.6456	13.8234	11.3361	11.5791	11.3907	14.6953	14.817	15.3809	15.4602	15.7859	15.6919	+		64.73	11536000	90	85.938	23.8	2.8993	2.94922	2.14607	2.61849	Q921N6;H3BLJ6	Q921N6	Probable ATP-dependent RNA helicase DDX27	Ddx27
10.8691	10.8267	12.0975	10.2651	12.5711	11.5883	14.7462	14.4999	15.0466	14.3516	14.4761	12.4274	14.2279	12.7989	13.654	15.2403	11.4226	14.9314	11.9214	12.1714	11.3238	15.2893	14.8709	15.2391	+		85.459	7404000	75	162.89	13.8	2.58493	2.88832	0.0921644	-0.243194	A0A0R4J1H6;E9QP99;P55937;Q3UZV1;D3Z0Q8	A0A0R4J1H6;E9QP99;P55937	Golgin subfamily A member 3	Golga3
11.9462	12.7814	10.9721	8.98329	12.3626	12.4453	13.5906	14.5427	14.7058	14.9939	14.2712	14.6375	14.0943	13.2391	13.9968	12.7752	11.5882	12.0669	14.7917	14.8143	14.392	15.0044	16.6601	16.0167	+		97.158	12537000	59	241.05	9.4	2.27268	2.87514	2.09373	2.31979	D3YWX2;F6YTL8;E9Q803;Q9R0I7;Q3UTT5;Q8C8U8;Q3TMN3	D3YWX2;F6YTL8;E9Q803;Q9R0I7	YLP motif-containing protein 1	Ylpm1
13.1772	10.9569	10.9628	10.7083	11.3133	12.1176	14.5939	14.1907	14.4571	14.3869	14.1535	14.6496	13.627	13.9069	13.2192	13.78	12.9997	11.3092	12.3802	10.6734	11.35	14.7227	12.1296	13.1851	+		48.259	5070200	57	60.248	16.5	3.11879	2.86591	0.46358	-0.73351	Q3UEB3;Q0VDY2	Q3UEB3	Poly(U)-binding-splicing factor PUF60	Puf60
11.5279	11.8024	9.97694	8.9924	11.6413	11.8022	13.9048	13.4429	14.0674	13.5626	14.219	13.5594	14.5621	13.017	13.7736	10.9678	10.6972	10.332	14.6748	14.5416	14.6045	14.8925	14.4424	14.1953	+		50.804	7823400	51	55.792	17.1	2.61931	2.83551	1.60522	2.33358	Q8BK35;Q8R126;Q8VD18;Q8BTX4;Q9CV23	Q8BK35;Q8R126;Q8VD18;Q8BTX4		Gltscr2
10.8952	13.0715	10.1769	9.02074	13.7279	11.5	14.3536	13.8343	13.8393	14.3571	14.509	14.5087	14.9705	13.8514	13.3529	12.1353	11.6632	12.6072	12.6157	11.2981	10.9785	10.6006	12.2977	10.7154	+		26.962	2610600	27	57.506	10	1.92789	2.83494	1.41011	-1.6791	Q6DVA0	Q6DVA0	LEM domain-containing protein 2	Lemd2
12.1849	11.2335	11.3877	10.1776	12.3899	12.7692	15.4624	15.0148	14.8047	14.6214	12.6362	14.5372	14.4017	13.8532	13.3382	10.8262	11.6863	12.8291	15.9651	16.446	16.7949	12.9178	10.6768	11.15	+		50.971	19022000	90	43.01	23.8	2.4163	2.82227	0.405051	1.16932	Q3UXI9;Q9CXY6	Q3UXI9;Q9CXY6	Interleukin enhancer-binding factor 2	Ilf2
12.1403	11.177	10.8395	10.1254	12.0623	12.1349	13.5594	14.4594	14.4043	14.751	14.0627	14.1681	14.4721	13.6648	13.9166	11.3487	12.7806	11.5588	13.8392	13.4755	13.4419	14.298	14.7552	15.1277	+		29.465	6118300	46	195.99	6	3.15148	2.82093	0.996845	1.19928	E9Q7E2;Q8BS84;Q8R2U9;Q8CET8;Q69ZG5;Q9D982	E9Q7E2		Arid2
11.0017	11.3461	11.325	9.48333	12.5383	13.1438	13.8277	14.1494	14.3606	14.2444	14.5628	14.5552	13.8974	13.5242	13.4736	13.0864	11.1637	11.003	14.0764	14.1629	13.7817	14.5521	14.6755	14.5848	+		76.959	6659900	69	113.55	10.3	2.4853	2.81031	1.51817	1.61418	Q80TJ7;A2ABV3;Z4YL84;Q3UZ32;A2ABV1;Q3UXF1;Q3UYU8	Q80TJ7;A2ABV3;Z4YL84;Q3UZ32;A2ABV1	Histone lysine demethylase PHF8	Phf8
9.74055	12.6324	8.84178	10.537	12.4972	12.6919	11.5402	14.2613	14.3604	14.7192	14.5392	14.2877	14.339	12.8096	13.906	10.7067	12.0472	10.7002	11.7168	11.2872	9.81431	14.7487	14.5875	14.541	+		22.623	4556800	37	115.38	11.5	1.67949	2.79453	0.126289	0.364472	Q8C761;Q3UN53;Q8BQV4	Q8C761	WD repeat-containing protein 60	Wdr60
10.9816	12.5575	10.4646	9.87443	12.1519	12.1899	14.3895	14.7901	14.479	11.9298	14.8398	14.4992	14.7862	12.8842	13.6368	10.6702	12.0771	11.269	15.1656	15.2322	15.0169	15.1514	14.414	14.4707	+		81.543	11339000	92	77.06	23.9	2.1544	2.78455	1.83892	2.35455	P21981;G3UXE8	P21981	Protein-glutamine gamma-glutamyltransferase 2	Tgm2
11.8944	12.5353	10.1938	9.04904	11.1797	12.0893	13.5375	13.9703	14.4665	13.7774	14.2698	13.5259	14.7183	14.0259	13.5876	11.3219	11.5914	12.0293	11.3983	10.846	9.32553	10.9802	12.9835	13.0888	+		10.676	2580000	18	144.86	4.3	2.36294	2.76759	0.857775	-1.44205	D3YUW8;D3YUX1;Q3TSQ2;Q0VGT3;B9EIG6;Q8BZH4	D3YUW8;D3YUX1;Q3TSQ2;Q0VGT3;B9EIG6;Q8BZH4	Pogo transposable element with ZNF domain	Pogz
10.9113	11.4426	10.4662	9.72136	12.3808	12.7074	14.3778	14.1713	13.9375	13.9881	13.3873	14.3536	14.9502	13.0761	13.6922	11.9175	12.1176	11.0675	14.9298	14.8043	15.2539	15.5675	14.5418	14.53	+		36.95	10311000	85	68.396	23.7	2.61892	2.7643	1.80582	2.13436	Q5RKP4;Q8BMR3;Q91YQ5;Q3U900;Q99LY0;A0A0N4SUJ8	Q5RKP4;Q8BMR3;Q91YQ5;Q3U900	Dolichyl-diphosphooligosaccharide--protein glycosyltransferase subunit 1	Rpn1
11.977	10.3917	10.2436	9.30895	11.1918	12.65	15.6327	12.4625	13.173	14.9666	12.9629	13.1412	13.689	12.7155	13.4145	11.6426	11.5583	11.8022	19.8172	19.8378	20.2944	12.4838	12.1288	10.3361	+		29.728	164240000	89	22.591	45.9	1.91748	2.76265	0.844768	3.34601	Q6ZWN5;F7CJS8;D3YWH9;Q96EC0;Q9CXW7;D3Z673;D3YUV6	Q6ZWN5;F7CJS8;D3YWH9;Q96EC0;Q9CXW7	40S ribosomal protein S9	Rps9
12.4746	11.2195	10.3623	9.40737	11.7766	12.2273	14.0019	13.9977	14.2938	13.9981	14.1344	13.5404	14.5597	12.8905	13.5475	11.473	13.0284	11.8283	12.2	10.6244	9.60647	11.4528	10.9418	11.0604	+		9.6892	2702300	27	131.68	3.1	2.60087	2.74977	1.66098	-1.90689	Q6PFF0;Q7TSH6;Q69ZP8;Q8BXA9;Q3TBS5;Q6DID3;Q3TZC7;Q8R1B3	Q6PFF0;Q7TSH6;Q69ZP8;Q8BXA9;Q3TBS5;Q6DID3	Protein SCAF8	Scaf4;Scaf8
11.6801	10.3946	10.5481	10.8369	12.7194	12.2687	14.3415	13.764	14.7015	13.8711	14.1826	14.0121	15.4769	14.2066	13.8118	11.5947	11.3815	10.1518	13.8464	14.0146	13.4534	13.5446	14.011	14.1132	+		167.62	5829400	55	105.38	11.3	2.91054	2.73751	0.583187	1.05998	Q5DTL6;A2AS70;O54826;Q8C7B0;A2AS72	Q5DTL6;A2AS70;O54826;Q8C7B0	Protein AF-10	Mllt10
11.7312	12.2758	10.0242	10.3694	10.7308	12.8411	14.7444	14.4691	14.1445	14.1833	14.1489	12.6629	13.9995	13.3595	12.9243	10.2496	11.705	10.4984	14.4934	14.3748	14.3593	13.9782	11.5909	11.9687	+		18.148	6396200	34	51.991	16.7	2.38673	2.7301	0.7741	1.33819	A2RS68;Q62376;Q9CR32;Q6ZWP0;A0A1B0GRR8;Q7TT81;A0A1B0GR44;A0A1B0GSX5;A0A1B0GR50;A0A1B0GR69;A0A1B0GRV8;Q99LY5	A2RS68;Q62376;Q9CR32;Q6ZWP0;A0A1B0GRR8;Q7TT81;A0A1B0GR44	U1 small nuclear ribonucleoprotein 70 kDa	Snrnp70
13.6439	11.1837	9.34679	8.79584	12.4311	12.2541	15.4056	13.3957	14.3149	14.0971	12.139	14.5614	13.6167	12.7402	13.3414	11.1209	12.1355	11.5097	15.4132	16.1185	15.9977	12.2864	11.062	11.442	+		47.621	13208000	42	39.275	24.3	1.53596	2.70971	0.57219	1.30924	Q6PE01;Q3UFK4	Q6PE01;Q3UFK4	U5 small nuclear ribonucleoprotein 40 kDa protein	Snrnp40
11.3906	12.0702	10.8238	10.1589	11.3604	13.6014	13.4927	14.1021	14.049	14.5325	14.733	14.6334	13.1072	13.2323	13.6003	14.8061	14.9664	14.4345	13.3822	14.1596	13.8052	14.7126	14.5181	14.3277	+		34.944	7343400	86	191.98	5.7	2.45183	2.68961	0.120657	0.126465	Q5SXR6;Q80U89;Q68FD5;Q3UPJ3;Q3TYQ2;Q3U0H2;Q3TAN1;Q8K2I5;Q3TJ98	Q5SXR6;Q80U89;Q68FD5;Q3UPJ3	Clathrin heavy chain;Clathrin heavy chain 1	Cltc;mKIAA0034
11.5497	11.4539	10.7757	8.85536	12.1939	12.2583	13.4834	13.6656	13.8305	13.7754	14.2636	14.1928	14.5807	13.7423	14.0214	12.3014	11.384	11.1465	13.27	13.3998	13.9636	14.4947	13.1886	13.0171	+		21.652	4449900	50	60.448	13.8	2.41242	2.68741	0.488263	0.692918	P11983;W0TYI4;F2Z483;Q62291;Q9QZ34;Q6LBL9;Q62289;Q9QZ36;Q9QZ35;Q62290;Q9QZ33	P11983	T-complex protein 1 subunit alpha	Tcp1
11.5472	11.6635	10.2063	9.31904	12.6875	10.9845	13.655	13.4093	13.6485	14.0861	13.7482	13.9537	13.2778	13.6842	13.7398	12.2861	10.6459	11.8665	10.9729	11.841	10.2949	14.303	13.626	13.5412	+		24.073	3367900	42	82.876	10.2	2.54363	2.6821	0.0653696	-0.153526	Q99LI7;Q3TXN6;Q8CE71;Q3TV86	Q99LI7;Q3TXN6	Cleavage stimulation factor subunit 3	Cstf3
11.3326	12.5396	10.825	10.3573	13.8428	12.5212	15.1348	14.2673	14.4144	14.4997	15.3097	13.8643	13.4632	13.624	13.646	10.8649	12.0992	12.4844	15.9957	16.1944	16.6083	10.682	11.0686	10.4985	+		25.215	18387000	41	33.841	29	2.25721	2.6786	0.247738	0.811001	G3UWD4;Q3UBL8;G3X959;Q3TYM7;B9EKE4;Q8K2H1	G3UWD4;Q3UBL8;G3X959;Q3TYM7;B9EKE4;Q8K2H1	Periphilin-1	Pphln1
10.2736	10.9877	10.8321	9.25797	12.2271	11.8853	13.5216	13.4352	13.9475	12.5336	14.1696	13.798	13.8348	13.0105	13.5313	11.1882	12.7914	11.9426	14.2358	14.2881	14.1503	15.6927	15.155	15.1057	+		71.21	7816800	50	121.64	12.1	2.50329	2.65696	2.09923	2.05481	Q6A0A9;Q3V3S0;Q7TMZ0	Q6A0A9;Q3V3S0	Constitutive coactivator of PPAR-gamma-like protein 1	FAM120A;Fam120a
12.1096	10.5027	9.56027	15.1146	12.6907	12.0063	14.563	14.0852	14.4413	15.0678	14.9048	14.8567	13.9019	13.0685	13.4926	10.9033	11.2566	13.0207	10.7262	11.5895	10.3485	12.1564	11.1749	11.1	+		11.876	4262400	31	57.844	13	1.68425	2.65576	1.27379	-1.4247	P52480;A0A1L1SU37;A0A1L1SUV0;A0A1L1SSN6;A0A1L1STV8;A0A1L1SQV8;A0A1L1SVH2;A0A1L1ST52	P52480;A0A1L1SU37;A0A1L1SUV0;A0A1L1SSN6;A0A1L1STV8;A0A1L1SQV8	Pyruvate kinase PKM	Pkm
12.3732	12.0787	11.5199	10.4037	12.0801	12.3866	14.4016	14.0015	14.1964	14.778	14.6665	14.5693	14.1136	13.7808	14.0979	11.621	12.2653	10.7149	13.8306	13.9836	13.975	15.1326	14.6688	14.9116	+		61.304	7237600	58	73.999	11.8	3.29066	2.62851	1.32608	1.65147	O88665	O88665	Bromodomain-containing protein 7	Brd7
11.1112	11.7612	10.6784	10.3176	12.876	12.6203	14.0417	13.6292	14.3647	14.2464	14.3088	14.4339	14.1118	12.9766	13.5593	11.8744	10.5314	11.4104	11.8619	11.9049	11.177	12.5194	12.4681	11.6976	+		14.206	2405600	20	153.54	4.2	2.70285	2.61001	0.334377	-0.472496	Q5SV02;P70388;Q3UNL2;E9PUJ2;A8Y5I3;Q99M38	Q5SV02;P70388;Q3UNL2;E9PUJ2;A8Y5I3	DNA repair protein RAD50	Rad50
11.883	12.4667	10.7744	8.71651	12.8096	11.5745	14.0129	14.2311	14.4255	14.3327	14.3667	12.5044	13.9092	12.8562	13.3123	11.8087	11.1767	10.955	12.3111	11.3914	11.188	12.1722	11.5483	10.9845	+		59.246	2552500	37	150.98	6.6	1.92558	2.6081	0.641417	-0.737117	Q8C2N9;P54276;Q9CRH0	Q8C2N9;P54276;Q9CRH0	DNA mismatch repair protein Msh6	Msh6
11.7778	11.2551	11.6072	9.00816	11.5139	12.7249	14.2063	14.1234	14.1301	14.2289	14.3876	12.3209	13.072	12.8077	13.6643	11.6387	11.1809	10.7609	13.9162	13.7886	14.0892	14.7232	14.5997	14.768	+		14.415	9382400	27	97.783	7.5	2.12532	2.58502	2.07739	2.12676	Q3TA68;Q505Q0;Q3TAQ9;Q6NSU4;Q8VDN1;Q3USW8;Q8BHI6	Q3TA68;Q505Q0;Q3TAQ9;Q6NSU4;Q8VDN1;Q3USW8;Q8BHI6		Wdr36
12.0763	12.7846	11.2776	8.65052	12.0753	12.1652	14.0692	13.5729	14.0179	14.5085	14.1327	14.1745	14.1135	13.2718	13.134	11.1416	11.0867	11.3038	14.2168	14.438	14.1038	13.3647	11.8114	11.2277	+		26.986	6188500	48	57.401	11.2	2.06258	2.57437	0.493519	0.851861	Q3TM67;Q3TI79;Q9ESX5;B7ZCL7;A2AN81;F6YUI5;F6S1S5	Q3TM67;Q3TI79;Q9ESX5;B7ZCL7	H/ACA ribonucleoprotein complex subunit 4	Dkc1
11.2526	12.5065	10.2378	10.1333	12.1252	12.4704	13.8982	13.6226	14.4168	14.0747	14.2331	13.8161	13.6744	12.1127	13.494	11.0648	11.9407	12.8282	14.46	14.3549	14.1416	14.5959	15.0969	14.7854	+		62.516	8383900	56	164.55	6.6	2.59677	2.55594	2.29931	2.05335	Q69ZA1;Q8BJK2;Q8R4A4;Q3UF50;D3Z2T9;E9Q9E4;A0A0G2JDL3;E9PZX7;Q543F6;Q99JW7;Q3U6X7;Q8BP21;Q545C3;Q0VDL5;Q3U4J9;Q0VBK8;Q8C411;Q8BN81;Q3UGB9;Q3U307;Q6NVF8;I6L9D3;E3W997;Q0VDL6;E9PVC7;Q3TM24;A0A1L1SUS7;Q91WP4;Q543G3;Q3UPI3;Q3TNY6;P49615;P11440;Q80YP0;P30285;Q64261;P97377;Q3V3A1;Q04899;O35495;Q04735;Q8K0D0	Q69ZA1	Cyclin-dependent kinase 13	Cdk13
12.0115	12.7935	10.213	10.9612	11.7375	12.2506	14.1625	13.6998	13.7859	14.3829	14.6679	14.5097	14.303	13.1123	13.5298	11.2535	11.3237	11.6136	13.7069	13.5229	13.7955	14.164	13.5786	13.5799	+		41.349	5202200	37	83.415	14.3	2.7821	2.5402	1.12023	1.20199	P63154	P63154	Crooked neck-like protein 1	Crnkl1
11.7694	11.7281	10.7609	10.0408	12.863	12.5798	18.0583	16.8079	11.0317	13.463	13.5284	12.0498	15.2874	12.4196	12.9475	11.6674	12.1013	11.73	19.402	19.4239	20.3486	11.0215	11.8046	12.3065	+		50.051	157800000	73	13.819	41.7	1.05469	2.53287	0.769632	3.02565	A0AUV1;A3KPD0;C0HKE9;C0HKE8;C0HKE7;C0HKE6;C0HKE5;C0HKE4;C0HKE3;C0HKE2;C0HKE1;B2RVF0;A2AB79;Q8CGP6;Q8CGP5;Q8BFU2;A0A0N4SV66;Q8CGP4;Q8R1M2;Q8CGP7;Q61668;P27661;G3UWL7;Q64522	A0AUV1;A3KPD0;C0HKE9;C0HKE8;C0HKE7;C0HKE6;C0HKE5;C0HKE4;C0HKE3;C0HKE2;C0HKE1;B2RVF0;A2AB79;Q8CGP6;Q8CGP5;Q8BFU2;A0A0N4SV66;Q8CGP4;Q8R1M2;Q8CGP7	Histone H2A;Histone H2A type 1-H;Histone H2A type 1-F;Histone H2A type 3;Histone H2A.J;Histone H2A type 1-K	Hist1h2ah;Hist1h2ad;Hist3h2a;Hist1h2af;Hist1h2aa;H2afj;Hist1h2ak
11.4551	11.4791	9.14794	10.4097	12.3292	13.0203	15.7255	11.7569	14.0593	15.0164	13.8444	12.6259	14.455	12.7991	14.0442	10.8957	12.2007	10.946	15.9912	16.096	16.2309	11.846	11.2542	9.68905	+		47.238	14425000	31	34.375	33.3	1.55971	2.53116	0.295822	0.961131	Q3UJS2;P35550;A0A140LIR6	Q3UJS2;P35550	rRNA 2-O-methyltransferase fibrillarin	Fbl
10.8955	11.0589	9.97764	9.25254	12.8157	12.0279	13.4152	13.3411	13.5947	13.6076	13.6487	13.5547	14.1872	13.7484	14.1146	12.8829	12.4469	12.8622	13.5104	13.5021	13.5527	14.8044	14.4336	14.6728	+		14.756	5500200	48	97.075	8.8	2.28334	2.52231	0.875885	0.705622	Q6PHZ5;A0A087WPD2	Q6PHZ5	Putative RNA-binding protein 15B	Rbm15b
11.0244	13.0032	10.8192	10.4185	10.684	12.5174	13.9515	13.7583	14.1166	14.038	13.9689	13.6542	13.079	13.7292	13.1838	11.3561	12.0865	11.579	13.0261	12.9279	13.3394	14.8631	14.336	14.3309	+		87.891	5325200	55	96.001	8.1	2.61195	2.50348	1.282	1.30163	Q8VDM6	Q8VDM6	Heterogeneous nuclear ribonucleoprotein U-like protein 1	Hnrnpul1
11.4186	12.9071	10.7245	11.0339	11.9183	13.3766	13.7864	14.089	14.393	14.4993	14.7492	14.8577	14.7885	12.7041	13.687	12.5851	10.8597	12.0947	10.1672	12.6899	9.41551	10.41	11.2443	10.7601	+		24.441	2807900	41	164.72	6.4	2.53918	2.49923	1.42462	-2.00534	E9Q166;A0A1W2P7J4;Q8C3P6;Q571M9	E9Q166		Atad2b
10.6411	9.98368	9.83342	10.161	11.8403	12.1549	13.6719	13.5097	12.5802	13.8502	14.0282	11.9484	13.6212	13.2938	13.1621	12.0577	11.3611	10.7934	12.6515	10.9986	10.9241	13.5693	11.7225	10.7317	+		23.986	2328100	17	67.315	3.8	2.29013	2.49569	0.404793	-0.615276	Q5ND04	Q5ND04	Heat shock factor protein 5	Hsf5
11.4647	11.9399	9.08324	8.55107	12.3211	13.3306	14.2558	13.1637	13.984	13.7321	13.2728	13.2526	14.055	13.073	13.3535	10.4596	11.5851	11.4791	14.804	14.53	14.3818	12.1236	11.4479	10.9101	+		32.748	5778600	21	24.195	30.7	1.59311	2.49504	0.324686	0.698676	D3Z282;D3YZS5;P97473;Q3UNH9;D6RCY4;D6RE49	D3Z282;D3YZS5;P97473;Q3UNH9	RISC-loading complex subunit TARBP2	Tarbp2
11.7719	11.2942	11.178	10.1074	12.3336	12.4627	13.4781	13.6491	14.0103	14.2524	14.0377	14.5878	13.0109	13.4878	13.0122	11.6956	10.8215	13.2061	13.6203	14.022	13.8088	14.0904	13.7849	13.7386	+		27.39	5617300	42	161.85	7.8	2.84129	2.47794	1.53028	1.30514	A2AQA7;Q8CFQ3	A2AQA7;Q8CFQ3	Intron-binding protein aquarius	Aqr
11.9311	12.271	9.74412	10.7236	12.9645	11.8263	13.7589	13.7872	14.1844	14.4331	14.0729	14.0745	14.0031	11.9629	14.5489	12.0238	11.7428	10.9797	10.8046	10.6254	10.7411	12.3399	11.5522	10.0731	+		54.711	2734600	28	177.19	7.5	2.43214	2.47505	1.15958	-1.5208	F8VQJ3;P02468;Q3UNG0;Q3URV4;Q6PHM1;Q3UFZ9;Q3TRH4;F6TLW1	F8VQJ3;P02468;Q3UNG0	Laminin subunit gamma-1	Lamc1
11.5046	11.5938	9.29355	10.6555	11.4515	12.2325	13.3975	12.9484	13.2239	14.0658	13.9042	13.9571	12.7223	12.711	12.3995	11.6751	11.4316	11.8146	12.4661	11.897	11.5246	13.9152	12.5931	12.4217	+		42.359	2789000	28	58.173	8.9	2.51871	2.46091	0.363636	0.343936	A2BE91;Q5U4F6	A2BE91;Q5U4F6	WD repeat-containing protein 34	Wdr34
10.9333	11.9791	10.6138	11.5545	12.4661	11.7114	13.6685	14.0778	13.8106	14.236	14.3835	13.749	13.1912	13.1571	13.1206	10.8843	12.4411	11.8211	13.8315	14.2596	14.1512	15.1269	14.1172	14.0664	+		98.514	7286900	35	46.428	26.2	3.33623	2.44457	2.11957	1.82292	E9QM14;Q9JIY2;A0A087WSE1;A0A087WPK1	E9QM14;Q9JIY2;A0A087WSE1;A0A087WPK1	E3 ubiquitin-protein ligase Hakai	Cbll1
11.4802	12.5616	8.92337	9.46831	11.8711	12.264	14.8377	14.4931	13.9631	12.048	11.5268	14.1983	14.1797	13.6765	13.6242	11.4518	12.369	11.3825	14.924	15.4006	14.4518	14.7171	13.6044	13.9148	+		47.896	8980400	59	55.055	12	1.46142	2.41641	1.54715	1.7215	Q3TJZ6;Q8BL36	Q3TJZ6;Q8BL36	Protein FAM98A	Fam98a
10.2915	11.9004	11.4997	9.67219	11.6512	12.2221	13.5099	12.543	13.456	14.1432	13.5128	14.4458	14.7067	12.9551	13.3963	12.3974	11.6354	11.9776	14.7093	14.864	14.7837	15.7671	15.0393	15.917	+		37.15	10061000	76	104.83	13.8	2.35162	2.39558	2.25112	2.3353	H3BIY9;Q5SWR1;Q9DBG3;H3BKM0;H3BJ06;Q6NXY3	H3BIY9;Q5SWR1;Q9DBG3;H3BKM0	AP complex subunit beta;AP-2 complex subunit beta	Ap2b1
10.5973	11.7998	8.97218	9.68963	13.175	11.4511	10.9349	14.3885	10.7668	14.2704	14.8043	14.7981	13.8149	13.2996	13.2237	11.2216	12.7469	12.0828	11.3217	11.2886	10.1137	14.2305	13.6383	14.0914	+		6.217	3167200	21	106.41	2	1.19533	2.37965	0.130366	-0.284219	A0A1D5RL92;G5E8I8;Q8CGZ0	A0A1D5RL92;G5E8I8;Q8CGZ0	Calcium homeostasis endoplasmic reticulum protein	Cherp
10.968	12.0585	10.1726	9.4164	13.2384	12.1328	13.4106	13.4413	13.9634	12.875	14.3663	14.161	15.0733	13.5262	13.742	10.9449	11.4449	11.7644	13.9083	14.0032	13.8188	15.8126	15.3868	15.4202	+		35.588	7829000	56	109.49	9.9	1.91179	2.37179	1.32814	1.97569	Q8CDG1	Q8CDG1	Piwi-like protein 2	Piwil2
10.6341	10.9225	10.9114	11.9245	11.3836	11.63	14.1127	13.8274	13.9882	14.2476	12.072	13.3012	13.709	14.0023	13.8478	11.8407	12.2226	11.1888	11.7777	11.3623	10.5453	10.3411	12.0419	10.3534	+		33.89	1872000	18	48.162	10.6	2.75602	2.35715	1.51582	-1.73161	Q64337;D3YZJ1;F6VD69	Q64337;D3YZJ1	Sequestosome-1	Sqstm1
11.356	12.1906	10.4437	9.92275	11.7846	10.7132	13.8949	13.7062	13.5319	12.3662	13.0774	13.8691	14.5183	13.0287	13.3731	10.9083	12.1277	12.666	13.2035	10.8171	9.91612	15.0847	14.523	14.6577	+		61.847	4194400	37	93.28	15.9	2.56514	2.33914	0.0935451	0.26334	Q8BJ71;A0A1D5RLQ0;Q3TFC8	Q8BJ71;A0A1D5RLQ0;Q3TFC8	Nuclear pore complex protein Nup93	Nup93
12.1256	11.5335	10.4924	11.8688	11.0931	11.4425	14.8977	14.7444	14.6731	12.7579	12.0928	13.3419	14.3739	13.0139	13.8465	11.3651	11.5806	11.5911	14.3022	14.0365	14.0394	10.8541	12.597	11.0371	+		10.278	5259400	17	27.377	18.5	2.11645	2.3253	0.0784399	0.18256	Q3THA6;Q8BL97	Q3THA6;Q8BL97	Serine/arginine-rich splicing factor 7	Srsf7
10.4442	10.706	9.23475	9.01709	11.9278	12.972	12.5252	12.0152	12.7492	13.6661	13.5545	13.6871	13.9433	12.4193	13.6617	11.7951	10.8666	10.5352	14.0159	13.8709	13.9765	15.553	14.9703	15.0892	+		32.869	5433200	47	79.091	20.7	1.70029	2.31591	1.84639	2.37578	E9Q9N6;E9PYX3;A0A0R4J227;A0A0R4J0B1;Q3U3A1;Q3T9A3;F6ZS70;E9QMP6;Q571J8;Q05512;F7A3Q3;F6UY70;F6ZEX4;F7CVZ7;Q5DTG3;A0A0A6YY78;E9Q2J6;Q14DQ3;C9K101;Q8VHJ5;F6Z4Q6;F7CRG8	E9Q9N6;E9PYX3;A0A0R4J227;A0A0R4J0B1;Q3U3A1;Q3T9A3;F6ZS70;E9QMP6;Q571J8;Q05512	Serine/threonine-protein kinase MARK2	Mark2
14.1504	14.3915	15.018	14.1467	11.4539	13.499	16.7245	16.2377	15.8245	15.8336	16.0195	15.852	13.1852	16.4658	15.898	15.6622	14.9971	14.9285	17.1692	17.355	17.441	13.8224	13.4772	13.8291	+		26.457	35834000	90	50.113	19	2.14773	2.30541	0.130105	0.326179	Q58E64;Q3UZQ3;Q3UA81;Q3TII3;P10126;P62631;D3Z3I8;D3YZ68;Q4FZE5	Q58E64;Q3UZQ3;Q3UA81;Q3TII3;P10126;P62631;D3Z3I8;D3YZ68	Elongation factor 1-alpha;Elongation factor 1-alpha 1;Elongation factor 1-alpha 2	Eef1a1;Eef1a2
11.6891	12.0217	8.74271	10.188	12.9794	12.1749	16.7251	14.8032	13.7488	11.8411	12.048	12.4467	13.2158	12.7977	13.2625	13.2229	12.0282	10.9295	17.1382	13.1827	8.7348	14.3115	15.2935	14.9293	+		16.553	14399000	23	102.14	4.6	1.15574	2.30286	0.49521	1.3556	J3JS23;Q3TK98;Q8C827;Q3TZN3	J3JS23;Q3TK98;Q8C827;Q3TZN3	Zinc finger protein 62	Zfp62
11.6656	12.9589	9.65414	10.5838	11.9011	12.0491	13.5011	13.6902	13.8129	13.9296	13.8911	13.7597	14.0931	13.8385	13.0371	11.7958	11.517	11.69	14.2766	14.0955	14.3259	14.6874	14.2624	14.5892	+		26.217	7535300	52	48.936	14.2	2.2954	2.29532	1.80251	1.71091	Q9JHI7;B2RY30;A0A0G2JFV9;D6RGB5;D3YTN9	Q9JHI7;B2RY30;A0A0G2JFV9	Exosome complex component RRP45	Exosc9
12.056	13.1721	11.5362	10.518	11.0911	12.504	14.0041	14.0223	14.1657	14.3383	13.7733	14.1773	13.9621	12.9077	13.7842	11.3127	12.2685	11.3566	12.0941	11.7665	10.563	11.3024	12.3087	10.1215	+		31.553	2308100	29	201.57	4.6	2.6149	2.26729	1.04728	-1.23929	Q61818;A6H6H9;Q5QGZ6	Q61818;A6H6H9;Q5QGZ6	Retinoic acid-induced protein 1	Rai1
11.8415	11.0518	9.49427	10.8089	13.1173	12.6856	15.6126	14.1141	14.6495	12.8318	12.5251	12.8319	13.7119	13.5491	13.901	11.4608	12.0959	11.6839	15.8513	15.5351	15.2863	11.7076	11.3634	11.3573	+		15.319	10924000	23	28.329	26.5	1.54858	2.26093	0.320399	0.783079	H7BX95;Q6PDM2;F7AI47;F6QXN3	H7BX95;Q6PDM2;F7AI47	Serine/arginine-rich splicing factor 1	Srsf1
10.5576	13.8312	10.1923	10.2679	11.3407	11.8813	13.6328	13.2622	13.4636	13.6227	14.346	13.2743	13.7566	12.3802	14.2862	11.603	11.9156	12.0722	11.2523	12.5493	9.24784	13.8388	13.6924	13.0882	+		48.943	3119300	22	137.44	6.4	1.91404	2.2551	0.178758	-0.390814	Q62315;Q1LZL9;G3UZT8;G3UZQ8;G3UZW3	Q62315;Q1LZL9;G3UZT8	Protein Jumonji	Jarid2
12.3354	11.9575	9.58266	8.98283	10.9282	13.4637	15.1596	10.7061	14.4932	13.1815	12.7467	14.4872	14.155	13.2489	13.2169	12.1194	11.3512	10.6266	14.1654	14.1453	14.3993	11.1151	12.2287	10.1952	+		8.3212	5636200	17	27.815	16.3	1.17935	2.25398	0.102008	0.255157	Q14C24;G3UW94;Q9D883;E9Q5Y2;E9PUZ3;E9Q1I7;Q8BGJ9;E9Q809;F8WH71;E9Q5J3;E9PWX6;E9PWM2;F7D8X7;E9PWA1;A0A140LII6	Q14C24;G3UW94;Q9D883;E9Q5Y2;E9PUZ3;E9Q1I7;Q8BGJ9;E9Q809;F8WH71;E9Q5J3	Splicing factor U2AF 35 kDa subunit;Splicing factor U2AF 26 kDa subunit	U2af1;U2af1l4
12.7228	12.1165	9.80501	9.3394	11.6845	12.9316	13.6375	13.3015	13.8329	13.6571	13.9062	13.7733	14.1635	13.0142	13.7263	11.8921	11.6711	11.2711	12.3532	10.9466	11.3897	14.0043	13.9472	13.9522	+		18.043	2899500	34	168.08	5.3	1.81071	2.25147	0.0674378	0.142463	Q6PAL7	Q6PAL7	AT-hook DNA-binding motif-containing protein 1	Ahdc1
11.6106	12.3809	11.0373	9.66241	12.0705	12.368	13.785	13.8012	13.7269	14.2241	14.5174	12.4233	12.9848	12.2484	12.7958	11.9567	12.2103	11.8561	12.1293	11.7948	10.4325	11.7731	11.4001	10.7069	+		8.7532	2150600	20	44.763	7.3	2.1123	2.22469	1.48951	-0.969222	A0A087WST2;A0A0R4J2B6;Q8BX09	A0A087WST2;A0A0R4J2B6;Q8BX09	Retinoblastoma-binding protein 5	Rbbp5
11.662	9.97676	10.3823	8.78329	12.1637	12.7089	13.5448	13.0419	13.7551	13.4933	11.5967	13.5147	13.5755	12.6946	14.8125	11.6111	11.9005	11.3017	15.3072	15.6001	15.643	12.0413	11.6831	11.3826	+		40.941	9807300	34	35.81	26.1	1.62502	2.2116	0.41009	0.960213	D2KHZ9;A0A0A0MQF6;P16858;S4R1W1;A0A1D5RLD8;Q3TUZ9;S4R257;Q4VBD1;Q3V2I5;A0A0R4J0X7;S4R2G5;Q64467;Q2VWQ4;S4R1N5;W8QM43;Q6IWE3;V9GXA7;Q8CEV2;V9GX06	D2KHZ9;A0A0A0MQF6;P16858;S4R1W1;A0A1D5RLD8;Q3TUZ9;S4R257	Glyceraldehyde-3-phosphate dehydrogenase	GAPDH;Gapdh;Gm3839;Gm10481
11.3747	11.2473	11.4582	9.27734	12.6813	13.1412	13.7161	13.5682	13.4173	13.9616	13.7724	14.0069	14.1691	13.4399	13.275	11.0801	11.8981	11.3873	12.9434	13.25	13.3875	14.7914	14.4256	14.668	+		57.568	5072100	42	88.265	8.6	1.96763	2.21041	1.12786	1.36941	Q8C4J7;Q8CE86;A0JLN6;F6YAR3	Q8C4J7;Q8CE86;A0JLN6	Transducin beta-like protein 3	Tbl3
11.2938	12.994	8.85666	9.25448	11.2418	12.0509	12.8694	13.0054	13.1826	13.0387	13.1599	13.6949	13.2415	13.1023	12.7882	11.2259	12.2936	10.0793	9.74898	9.47711	10.924	11.1695	10.7631	10.5282	+		7.4472	816780	5	80.09	5	1.67952	2.20988	1.48597	-1.68666	Q9CT36;Q8BTJ3;A2APB8	Q9CT36;Q8BTJ3;A2APB8	Targeting protein for Xklp2	Tpx2
11.5382	12.6324	11.5123	10.0869	12.0969	12.1897	14.3238	14.2442	14.281	13.8406	14.6136	11.9579	13.539	13.2609	13.6924	11.5384	11.7355	12	14.308	14.7735	14.6219	15.0204	14.9313	15.2604	+		67.147	8715600	61	114.03	13.2	2.02824	2.2008	2.46664	2.19158	Q9D4G5;Q8K205;Q6A0D8	Q9D4G5;Q8K205		Pop1
10.9622	14.0382	10.8105	10.03	11.7511	11.7654	14.0848	13.6513	13.6951	14.5888	12.0499	14.4902	14.9535	12.6668	13.9892	12.7461	11.0211	11.6915	14.3487	14.4786	14.9014	11.5508	11.1654	9.70768	+		28.249	7093200	36	54.642	21.1	1.64441	2.20046	0.0499638	-0.152589	A0A1S6GWH2;Q9Z1N5;Q3TB18;Q3UVN0;Q3U837;Q3T9L0;Q8VDW0;Q3TPL7;Q3TIE4;G3UXI6;D6RHT5;Q3UAF1	A0A1S6GWH2;Q9Z1N5;Q3TB18;Q3UVN0;Q3U837;Q3T9L0;Q8VDW0;Q3TPL7;Q3TIE4;G3UXI6	Spliceosome RNA helicase Ddx39b;ATP-dependent RNA helicase DDX39A	Ddx39b;Ddx39;Ddx39a
11.8112	11.912	10.6059	10.0748	11.2049	12.5325	13.5524	13.5076	13.9035	13.7705	13.8929	12.6431	13.5762	13.4644	13.183	11.8023	11.9917	11.872	12.7063	12.3766	9.91477	11.9029	11.1221	12.1906	+		26.432	1607300	12	113.36	6.2	2.47238	2.18813	0.848452	-0.946044	E9Q1L5;Q8BUH8;Q9CRF0;Q9CX65;Q9CQN9;A0A0J9YUC9;Q3TPI1	E9Q1L5;Q8BUH8	Sentrin-specific protease 7	Senp7
11.183	11.474	10.5341	9.76365	11.5341	11.8952	13.2508	12.8621	13.3028	12.9797	13.7188	13.2975	14.0041	12.9005	13.4741	11.9409	13.0563	11.7287	11.0858	11.9802	10.8872	12.139	10.6912	11.0186	+		31.148	1318100	19	72.648	6.7	2.84305	2.17128	1.79111	-1.55045	Q8CH02	Q8CH02	SURP and G-patch domain-containing protein 1	Sugp1
11.636	12.5555	9.63107	10.695	11.6782	11.4628	13.5464	14.042	13.8391	12.9763	13.3716	12.8466	13.998	13.7627	13.4725	11.4023	11.8262	10.5905	12.1742	11.4667	11.4268	11.232	10.2836	11.2224	+		4.6236	1452000	7	19.138	10.3	2.30624	2.16058	0.944065	-1.20774	Q99L05;P43407	Q99L05;P43407	Syndecan;Syndecan-2	Sdc2
11.9328	11.7148	11.2378	9.61425	11.4668	11.3651	15.4716	15.9616	12.1363	12.1684	11.791	12.7461	15.7006	13.5851	14.017	11.2645	10.9531	10.8221	11.2855	15.6063	15.5873	15.2283	14.9815	15.5836	+		10.744	15828000	30	48.37	11.7	1.3251	2.15723	0.90954	1.98835	Q60749;A0A087WSL3;A0A087WR32;Q9WU01	Q60749	KH domain-containing, RNA-binding, signal transduction-associated protein 1	Khdrbs1
11.8322	11.4742	9.55621	9.53129	11.4233	12.0848	13.2837	13.6952	13.6464	14.0401	12.0407	12.0335	13.389	12.6618	14.0842	11.1475	11.472	10.97	12.3198	10.2348	10.3905	12.1889	11.2863	10.5685	+		31.467	1527800	31	184.8	4.7	1.82876	2.13964	0.846196	-1.12262	E9QK89;Q5PSV9;G3UX64	E9QK89;Q5PSV9	Mediator of DNA damage checkpoint protein 1	Mdc1
13.2311	10.3267	10.062	9.13098	12.4315	12.2872	13.3902	13.3581	13.5256	13.2857	12.1824	14.4702	13.9203	13.5997	13.944	11.5047	11.9284	11.7545	11.1796	11.8251	12.2435	14.2323	13.7099	13.7052	+		10.427	2695800	17	118.56	5.3	1.48443	2.1238	0.0198483	0.0406723	G5E8B9;Q8BZQ5	G5E8B9;Q8BZQ5		Zbtb11
12.3731	11.5623	10.554	9.3704	12.4718	12.3255	13.8837	13.7853	13.785	13.9256	13.8634	12.0829	14.8422	12.3462	13.6263	12.2465	13.1292	11.7805	15.5382	14.9433	14.7398	15.6467	15.0567	14.9236	+		55.78	11017000	48	65.21	14.2	1.80085	2.11148	2.17705	2.14625	Q9WTK2;Q3TSA1	Q9WTK2;Q3TSA1	Chromodomain Y-like protein	Cdyl
12.4543	13.0308	10.0133	9.77348	12.2814	11.808	14.6713	13.6015	14.0054	13.9229	13.4708	12.3264	14.3474	12.7419	13.2151	11.3256	12.3784	10.8936	14.2563	14.2657	14.627	11.2131	12.5937	10.8874	+		44.382	5263200	34	36.588	18.3	1.67213	2.10618	0.230232	0.490167	P61965;Q3UNQ3;F6Q3W0	P61965;Q3UNQ3;F6Q3W0	WD repeat-containing protein 5	Wdr5
10.1224	10.1539	10.8245	9.15811	12.3408	12.0079	12.1957	12.9198	12.4364	13.2596	14.271	12.1211	13.9463	13.3408	13.0949	11.4325	11.3505	11.7231	12.0449	11.3377	9.58325	13.8251	13.2552	12.8324	+		26.274	1455300	13	69.047	10.3	1.76784	2.09934	0.165467	-0.334954	Q9Z0H1;Q8R0T3;A0A068BIU7;Q3UM80;A0A068BFS0	Q9Z0H1;Q8R0T3;A0A068BIU7;Q3UM80;A0A068BFS0	WD repeat-containing protein 46	Wdr46
10.773	11.0846	10.0945	8.74576	12.5403	11.5318	13.7786	13.9112	13.3383	10.6415	11.9126	13.7312	14.393	13.5549	13.2256	11.2571	11.1063	11.8035	10.726	12.0236	10.1337	12.0489	11.633	11.7998	+		17.373	2011500	17	70.274	10.2	1.40375	2.09059	0.890717	-1.16257	Q8C8N2;Q8C4E7;A0A0N4SVJ6;Q3TQB4;B0R0E3	Q8C8N2;Q8C4E7;A0A0N4SVJ6	Protein SCAI	Scai
12.124	12.0187	8.40264	10.3997	11.9439	13.2746	13.1461	13.1479	13.8224	14.3373	13.1688	13.0631	14.934	13.1551	13.4057	11.787	12.3998	11.1835	11.9027	11.3149	10.4072	12.0502	9.64985	12.3671	+		8.0788	1596600	14	104.19	3.7	1.44838	2.08701	1.10433	-1.52886	Q3USH5;A0A0G2JDQ9	Q3USH5;A0A0G2JDQ9	Splicing factor, suppressor of white-apricot homolog	Sfswap
12.1544	10.476	11.3346	11.1741	12.7858	11.7404	13.4841	13.6197	14.0762	14.3533	12.7175	13.9197	14.1877	13.7647	13.527	10.8508	10.4676	11.5456	13.7783	13.7054	13.5867	13.0038	13.7166	14.0547	+		34.899	4679400	30	317.87	4.3	2.44782	2.08416	0.904506	1.25035	E9QK83;Q5XG71;Q3ULE2	E9QK83;Q5XG71	Small subunit processome component 20 homolog	Utp20
12.8773	11.582	10.5014	9.65614	12.5289	13.1851	14.5057	13.6577	13.7846	14.358	12.3633	14.0762	13.7059	13.368	13.7105	11.4916	10.1145	11.8854	11.4636	11.0113	10.9663	11.2041	11.0444	11.2582	+		66.888	2724400	21	40.977	20.4	1.59972	2.06911	1.0089	-1.22134	Q8BIG4;Q66L41;A0A0A6YVQ6;A0A0A6YX52;A0A0A6YX00	Q8BIG4;Q66L41;A0A0A6YVQ6	F-box only protein 28	Fbxo28
10.1214	10.5191	9.04474	9.77956	12.1536	12.2538	12.065	11.5655	13.0488	12.6223	13.1841	13.716	12.8657	13.1555	13.6587	11.2555	12.2818	13.6742	11.5085	10.9208	10.9435	11.1407	10.9285	11.2615	+		3.1536	3027000	23	12.593	31	1.6738	2.05491	2.13458	-1.69798	X5J4R7;X5J4Z6;A0A075B680;K7TRR2;K7TR77;X5J549;A0A0G2JFL3;A0A0A6YXZ4;K7T9L5;X5J4D7;Q925S3	X5J4R7;X5J4Z6;A0A075B680;K7TRR2;K7TR77;X5J549;A0A0G2JFL3;A0A0A6YXZ4		Ighv1-62-2
10.7468	12.6813	9.76673	9.60681	12.9335	12.019	13.7849	13.5464	13.768	12.1859	13.3211	13.3588	13.768	12.9028	13.2238	11.5438	11.3979	11.9064	12.1844	11.7765	10.0184	14.242	13.4463	13.1842	+		9.945	3506200	26	52.01	11.9	1.60482	2.03514	0.00830334	0.0181843	Q8BTV2	Q8BTV2	Cleavage and polyadenylation specificity factor subunit 7	Cpsf7
10.9147	10.7665	11.5731	10.0101	12.2524	12.4441	12.9092	13.1896	13.3581	14.0149	12.5453	14.1435	12.855	13.8529	13.4357	12.1028	11.7271	12.2508	11.6837	11.4656	11.0924	12.3494	11.407	10.6839	+		9.9527	1319500	14	206.28	2.5	2.16543	2.03331	1.56386	-1.25707	E9Q532;A2A7F4;Q922U7;A2A7F3;Q3TR19;Q3V1H6	E9Q532;A2A7F4;Q922U7		Rlf
11.2445	10.6149	11.5358	9.38106	12.6404	12.0085	12.562	13.7416	13.6111	13.2916	13.0748	13.3323	14.0922	12.2682	12.7079	12.2675	11.3495	10.9283	11.1962	10.9646	10.0148	10.734	10.3034	10.2663	+		19.744	1207700	12	121.88	3.9	2.02852	2.03139	1.73734	-1.68902	Z4YJS5;Z4YK85;M0QWP1;A2ASQ1;Q6PCM6	Z4YJS5;Z4YK85;M0QWP1;A2ASQ1;Q6PCM6	Agrin;Agrin N-terminal 110 kDa subunit;Agrin C-terminal 110 kDa subunit;Agrin C-terminal 90 kDa fragment;Agrin C-terminal 22 kDa fragment	Agrn
11.5756	11.1607	11.0456	10.4355	12.2577	12.1302	14.6795	11.7922	13.8317	12.702	14.2255	13.5409	14.0383	13.7427	12.6781	11.9835	11.999	11.2941	13.218	12.4788	9.83634	11.1105	11.9036	11.4064	+		29.773	3483700	23	44.355	6.4	1.95656	2.02772	0.702755	-0.96368	Q8QZY9	Q8QZY9	Splicing factor 3B subunit 4	Sf3b4
10.4756	12.0637	10.2556	9.70617	12.0405	12.3572	12.9098	13.3464	13.427	13.3031	12.7116	13.3306	14.8353	12.4468	12.7779	10.6106	11.9338	11.3829	11.3853	10.5425	10.8286	10.8478	12.1441	11.3726	+		13.076	1114000	14	106.75	4.7	2.08483	2.02162	0.879274	-1.14442	Q8BJD1;Q8BK33	Q8BJD1;Q8BK33	Inter-alpha-trypsin inhibitor heavy chain H5	Itih5
12.0141	11.9492	9.44588	10.5013	11.6326	13.1055	15.0173	14.4678	14.0601	13.4331	12.0618	11.7357	14.3465	13.253	13.6436	11.8076	12.7593	12.352	14.8328	11.4313	14.2638	11.9873	11.6261	11.1121	+		18.677	5305200	23	39.025	14.5	1.36146	2.02122	0.262838	-0.48476	Q3TWW8;Q8K3A8;Q542V3;Q8VE97;Q8BKL0;A0A0A6YXX6	Q3TWW8;Q8K3A8;Q542V3;Q8VE97	Serine/arginine-rich splicing factor 6;Serine/arginine-rich splicing factor 4	Srsf6;Srsf4
11.4271	11.0245	8.95997	8.62569	10.8962	12.6179	12.5951	12.7158	12.0883	12.5005	13.2009	12.502	14.1727	13.1455	13.2887	11.9121	11.9762	12.177	16.8679	16.3771	16.4736	10.7881	11.3214	12.1803	+		227.2	17037000	59	26.778	48.2	1.59113	2.00854	0.43959	1.2227	Q9D7M1	Q9D7M1	Glucose-induced degradation protein 8 homolog	Gid8
12.371	11.095	8.30014	8.4434	11.0049	11.8632	12.1423	12.732	12.2377	13.7505	11.7329	12.5257	13.1951	13.304	13.7673	11.7735	12.8584	10.6724	11.8349	11.0639	10.9015	11.6795	11.0465	12.004	+		10.769	424290	4	46.449	21	1.33372	2.00724	1.15752	-1.1734	D3Z3F1	D3Z3F1		Fip1l1
12.6354	10.9174	11.3499	11.1842	12.3643	12.6128	13.4342	13.7753	13.711	14.1189	13.7286	14.2562	14.2963	12.4785	14.5101	11.1898	11.6792	11.11	11.8802	11.7123	10.4333	12.0378	11.1742	11.5408	+		9.03	1836700	25	61.576	10.1	2.6869	1.99336	0.781523	-1.08088	G3X927;D3YW42;Q8VC31;G3UXR7	G3X927;D3YW42;Q8VC31	Coiled-coil domain-containing protein 9	Ccdc9
12.6053	12.1427	10.4896	10.1156	11.0848	12.7282	13.8754	13.0312	13.4093	13.5423	13.7277	13.4542	13.0807	12.7886	12.563	10.5888	11.1548	10.5504	12.5376	11.5365	8.56625	12.2463	11.8994	9.89619	+		16.478	1747000	22	142.06	5.7	2.06944	1.97895	0.363984	-0.673979	B1AXS6;B1AXS8;B1AXS7;B1AXS5;Q9JLM4;B0R077;Q8CG95	B1AXS6;B1AXS8;B1AXS7;B1AXS5;Q9JLM4	Zinc finger MYM-type protein 3	Zmym3
13.293	10.5788	9.93353	9.71518	11.5149	12.5479	12.6147	13.567	13.536	12.6587	13.5236	13.5367	13.7766	12.9726	13.9437	11.6842	11.4259	12.4986	11.2936	11.3978	9.52048	12.9677	12.8509	10.2476	+		14.202	1768900	17	148.3	4.1	1.6115	1.97558	0.934411	-1.33724	Q0GGX2	Q0GGX2	Zinc finger protein 541	Znf541
11.2704	10.5822	9.27336	10.1784	12.0565	12.4032	13.02	10.9735	13.8754	13.6549	12.7513	13.2854	13.4388	12.564	13.064	11.7083	11.0336	11.4012	12.0999	10.9799	9.80751	11.4108	11.1484	10.9521	+		20.432	1143100	19	153.94	3.9	1.55071	1.96606	1.14417	-1.13522	Q8R5G0;Q8CFA3;Q3TPN0;O88322;Q8C6Z2;Q3US45	Q8R5G0;Q8CFA3;Q3TPN0;O88322;Q8C6Z2;Q3US45	Nidogen-2	Nid2;NID-2
11.0803	12.5465	9.90887	9.15663	13.1382	12.6608	13.2915	13.1967	13.6161	13.4984	12.7419	13.8963	12.6134	12.04	13.2075	11.3625	11.1664	12.3034	11.8788	13.0725	13.2847	13.4544	13.5233	13.4673	+		47.038	3363900	51	142.55	8.8	1.45079	1.95826	1.24552	0.997989	Q3UQQ4;Q5DTN5;A2A4P0;A2A4N9;Q3TUC8;Q3U580	Q3UQQ4;Q5DTN5;A2A4P0;A2A4N9	ATP-dependent RNA helicase DHX8	Dhx8
21.9483	22.0419	22.3114	19.0906	20.758	21.4508	23.2541	23.216	22.9646	23.2946	23.232	23.3494	12.4406	21.0532	20.4986	20.9812	20.8151	20.9454	18.061	18.1309	18.4441	17.3888	16.5098	16.3928	+		248.3	2158500000	2110	51.975	47.3	1.97037	1.95161	0.633065	-1.96779	I6L985;A0A0M4KM70;A0A075B5R2;X5J4J9;K7TRG2;X5J5G7;X5J5E7;X5J537;X5J4H2;K7U5K6;K7TQY2;K7T942;K7TD58;K7U5S0;K7TRS8;K7TRH7;K7TR54;X5J5K4;A2NU21;X5J560;X5J4H9;X5J4V3;X5J4J4;X5J4J8;X5J4V0;X5J5Q2;K7U672;A0N9N8;X5J5S1	I6L985;A0A0M4KM70		Igh
10.9369	10.9477	9.51632	9.42367	11.7433	11.3316	10.9212	11.9339	12.3814	13.4679	13.3504	13.4894	14.8993	12.8743	12.8816	10.8818	12.1108	11.8745	12.0167	11.794	11.3078	11.6912	12.8707	10.772	+		7.5317	814470	4	226.93	1.3	1.69445	1.94079	0.632628	-0.844973	Q6PDG0;B9EJ54;A0A0J9YUD5;Q6ZQG1;Q3UFI7;E9Q880;Q6P9L5	Q6PDG0;B9EJ54;A0A0J9YUD5;Q6ZQG1;Q3UFI7;E9Q880;Q6P9L5		Nup205
12.7529	11.8621	11.5789	9.14544	12.0381	11.2246	14.4001	14.2905	14.0079	12.0914	13.3301	12.1165	13.9852	13.8581	12.8361	11.0465	10.6392	10.2904	13.8951	14.1452	14.3318	14.3197	11.006	13.388	+		44.666	5424400	25	62.697	13.5	1.48784	1.93907	0.793775	1.40505	A0A0G2JDI9;Q9DBZ6;Q91VT3;Q3UNS0;Q3U645;P55096;A0A0G2JGA4	A0A0G2JDI9;Q9DBZ6;Q91VT3;Q3UNS0;Q3U645;P55096	ATP-binding cassette sub-family D member 3	Abcd3
12.1296	10.7951	10.0284	10.4712	11.2059	12.9649	14.737	12.5093	13.2726	12.525	13.1498	12.8937	14.5007	12.7286	13.3874	12.3232	11.4099	11.535	19.4753	19.1991	19.4559	11.9492	11.5958	11.6408	+		41.118	107030000	75	17.718	53.3	1.72449	1.91537	0.78785	2.90522	Q561N5;F6YVP7;P62270;Q3TW65;S4R1N6	Q561N5;F6YVP7;P62270;Q3TW65;S4R1N6	40S ribosomal protein S18	Rps18;Gm10260
11.7188	11.5545	11.6156	9.60018	11.7128	12.4075	13.3574	13.4329	13.5885	13.7049	13.5388	12.473	13.5554	13.4441	13.7816	11.504	11.995	9.80544	11.9027	11.6182	11.5855	14.0092	14.117	13.7618	+		22.719	2685900	21	104.96	7.7	2.18033	1.91434	0.23903	0.484816	Q5DTX1;Q6NZL1;A0A0G2JG93	Q5DTX1;Q6NZL1		Dhx37
10.9617	11.6081	10.4805	8.75635	11.3078	12.4741	12.8822	11.594	13.3071	13.5687	12.2864	13.363	13.2926	14.0145	13.3499	11.5412	10.9261	11.1577	9.9139	11.0347	9.85891	14.0166	13.3375	13.8243	+		35.06	2298700	29	128.81	8.7	1.60555	1.90213	0.150331	-0.382689	Q8CG46	Q8CG46	Structural maintenance of chromosomes protein 5	Smc5
10.4761	12.4899	11.1818	9.33878	12.8703	11.6167	14.8912	13.13	13.5183	12.4116	12.3552	13.0749	12.8856	13.2806	13.5936	11.6516	11.9629	10.8697	20.1197	19.785	19.7214	12.4987	11.6224	13.4881	+		32.016	165520000	123	23.464	34	1.47501	1.90126	1.1212	3.83187	Q5M9M0;P19253;A0A1B0GSQ6;A0A1B0GS68;A0A1B0GSB2;A0A1B0GTA1;Q3TDS9;A0A1B0GSC2;A0A140T8K2;A0A1B0GQW6;A0A1B0GSL5;A0A1B0GRH1;A0A1B0GSF0;A0A1B0GT00;A0A1B0GSJ2	Q5M9M0;P19253;A0A1B0GSQ6;A0A1B0GS68;A0A1B0GSB2;A0A1B0GTA1;Q3TDS9;A0A1B0GSC2;A0A140T8K2	60S ribosomal protein L13a	Rpl13a
11.8571	11.3321	11.2303	9.76865	11.8099	11.7786	13.7985	13.5671	13.7591	12.3717	12.8376	12.7163	14.6728	12.7483	13.7502	14.2097	14.0582	14.071	15.4107	15.2924	15.7526	15.6739	14.2047	14.3298	+		105.72	12215000	76	66.741	23	2.23384	1.8789	1.58155	1.19234	Q925I1;H3BKI6;H3BK90;V9GWS5	Q925I1	ATPase family AAA domain-containing protein 3	Atad3
11.0793	10.7002	9.54372	10.1335	11.8609	13.1387	13.5541	11.6722	12.4818	13.5373	13.4144	13.0692	13.1352	12.4587	13.7754	12.2199	10.7227	10.936	11.6174	10.7824	10.0581	14.1411	13.2426	13.0194	+		40.168	3724100	39	52.755	14.5	1.56963	1.87883	0.0270547	-0.0644584	Q91YU8;A0A1L1SRW3	Q91YU8;A0A1L1SRW3	Suppressor of SWI4 1 homolog	Ppan
12.0242	11.9729	9.90904	10.486	11.824	11.8674	14.441	13.9438	11.9305	12.2919	13.414	13.2711	14.1312	12.3196	13.2396	12.1289	12.7771	12.211	11.4398	12.3027	11.647	12.0775	11.1098	10.7475	+		14.313	1630700	12	13.204	40.8	1.74454	1.86816	1.59634	-1.24719	Q920E8	Q920E8
12.4139	12.073	10.5833	9.50308	12.0911	11.8185	14.468	12.6105	12.7866	14.3264	12.6448	12.8148	13.0097	12.0992	12.669	11.4619	11.1338	11.1687	18.351	18.5085	19.2205	11.2688	11.0219	11.3195	+		45.925	73331000	84	12.656	59.6	1.6149	1.86136	0.862337	3.02467	Q497D7;Q58DZ3;P62889;Q5PR15	Q497D7;Q58DZ3;P62889;Q5PR15	60S ribosomal protein L30	Rpl30
11.3935	10.6878	11.015	9.28628	11.2751	12.1369	15.2029	11.7889	12.4252	12.7057	11.7563	13.0613	14.0235	11.7858	13.5743	11.9167	11.8326	12.9953	19.0304	19.2002	18.9845	11.2401	10.8376	11.619	+		55.483	94923000	51	23.072	31.8	1.45126	1.85763	0.639051	2.46393	I7HLV2;Q3THJ6;A2AM97;Q6ZWV3;A0A1B0GXC3;B7FAU6	I7HLV2;Q3THJ6;A2AM97;Q6ZWV3	60S ribosomal protein L10	Rpl10
10.6603	11.1243	11.229	9.20315	11.3616	11.5053	11.7502	13.2721	13.0574	13.1258	11.8685	13.1331	15.5274	13.8782	13.5357	11.8403	12.5448	9.59619	10.4309	12.6559	13.1901	12.9862	12.6803	9.7703	+		5.963	833120	6	65.434	3.9	2.03726	1.8539	0.363784	-0.868149	A0A1I7Q4G8;E9QMN5;Q8CHY6	A0A1I7Q4G8;E9QMN5;Q8CHY6	Transcriptional repressor p66 alpha	Gatad2a
12.2	11.7598	10.1822	10.1446	11.5904	12.3335	13.741	13.3208	13.3931	13.0202	12.5563	13.2202	12.8774	12.5797	12.4855	10.8384	12.0363	11.3466	12.9594	12.8301	13.5028	13.0681	13.3716	13.2595	+		22.777	3051300	41	92.31	10.3	2.10827	1.8402	1.69592	1.13796	Q91YE7;S4R273;Q05CY7;S4R1V5;S4R184;Q3UZ84;A0A0A6YX44;S4R1U7;S4R1N4	Q91YE7	RNA-binding protein 5	Rbm5
10.7926	10.7322	9.49029	8.91853	12.0814	11.9507	12.5783	11.6973	13.7263	12.324	12.3334	12.3049	14.0731	13.143	14.0704	10.7216	12.6328	10.6852	16.5384	16.3593	16.7835	11.4705	10.9474	11.652	+		25.194	14103000	22	33.931	21.9	1.58042	1.83307	0.47079	1.4042	Q8JZU2;F6VVY4	Q8JZU2;F6VVY4	Tricarboxylate transport protein, mitochondrial	Slc25a1
11.2502	11.443	11.1139	9.94614	11.9098	12.0844	13.6062	13.8125	14.2704	12.8706	12.1405	11.9584	14.3093	13.0176	12.6388	11.5178	10.8398	10.8141	12.9834	10.6152	11.5323	11.7107	11.8646	10.9799	+		19.747	1309600	14	295.76	3.3	1.84934	1.81854	0.37624	-0.575244	F8WJ40;O08550;Q6PHU4;F6W623;Q8CHH1	F8WJ40;O08550;Q6PHU4;F6W623	Histone-lysine N-methyltransferase;Histone-lysine N-methyltransferase 2B	Kmt2b
12.7145	11.2161	10.1117	10.22	12.4131	12.1148	14.5405	13.9182	14.186	12.4079	12.3514	12.2925	14.0577	13.3768	13.4543	12.2045	11.8602	11.4201	14.7104	14.2364	14.6565	16.044	16.0714	15.3741	+		70.665	10400000	41	79.532	20.8	1.47404	1.81771	2.24581	2.45319	Q4VBD9;Q9CX96;A2ASL5;Q8BV39	Q4VBD9;Q9CX96	GDNF-inducible zinc finger protein 1	Gzf1
11.3167	11.9158	10.0987	9.70923	11.657	11.9335	13.0664	12.1591	13.1391	12.4895	13.5777	12.8939	14.128	13.1457	13.4431	10.7925	11.749	12.8043	11.7512	10.9447	10.5694	12.108	11.7769	12.902	+		5.3177	890170	5	53.129	9.8	1.99232	1.78246	0.806978	-1.00174	Q9JI44	Q9JI44	DNA methyltransferase 1-associated protein 1	Dmap1
10.8051	10.5445	10.1937	8.63222	12.6041	11.2429	12.1085	11.879	12.3226	12.5517	12.8636	12.975	13.8877	14.4944	13.2384	10.7476	13.2213	12.0735	12.6073	10.7879	12.4405	12.1697	11.0322	11.9817	+		3.8922	576710	3	64.385	3.9	1.60995	1.77964	0.85772	-1.10726	Q921J0;Q6P5F9;F6YA11	Q921J0;Q6P5F9;F6YA11	Exportin-1	Xpo1
11.2129	12.265	11.4739	11.0838	11.0476	12.8699	13.7527	12.9088	13.756	13.3953	13.5715	13.1985	15.147	12.0473	13.5583	11.8993	12.9746	10.9802	13.8796	13.2448	12.7264	14.7332	11.2788	13.3686	+		45.259	4361500	17	48.572	14.1	2.50263	1.77162	0.227555	0.437453	Q9ERH4	Q9ERH4	Nucleolar and spindle-associated protein 1	Nusap1
11.7886	11.5139	11.4214	10.2478	12.0752	13.2427	14.4466	14.4945	11.9206	14.0758	12.7926	13.1459	13.9895	13.2349	13.6341	11.8311	11.6534	10.2773	14.5148	14.6412	14.5732	15.6885	15.6193	15.5168	+		69.354	9888200	71	100.91	15.9	1.54304	1.76438	2.08952	2.65558	Q8R2R0;Q3UNK6;P56960;Q8K366;Q3TRD0;F6VYQ6;Q9CYJ3;Q99KY7;Q9CVF6	Q8R2R0;Q3UNK6;P56960;Q8K366;Q3TRD0;F6VYQ6;Q9CYJ3	Exosome component 10	Exosc10
10.7721	12.0386	10.0896	10.2592	12.3592	12.5349	12.6476	13.2821	12.5017	13.3204	13.289	13.5772	14.2836	13.1298	13.8322	11.2126	11.4438	11.1565	10.466	11.3363	10.8183	11.7932	11.76	10.8863	+		11.995	1370600	15	78.729	7.4	1.83894	1.76072	1.08166	-1.33307	E9QLX9;A0A0R4J132;Q3ZB49;Q3ZB50;P51960	E9QLX9;A0A0R4J132;Q3ZB49;Q3ZB50;P51960	Myb-related protein A	Mybl1
11.1349	11.6845	10.1653	9.8555	11.7274	11.3597	11.96	12.3514	12.6405	12.908	13.4096	13.1726	14.6352	13.002	13.6963	11.8343	11.5118	11.2294	11.4049	11.8117	11.2825	11.2455	12.3767	10.6501	+		10.46	1237700	14	182.67	10.8	2.18714	1.75249	0.980066	-1.18961	E9Q5E2;Q3UYT9;Q3TPY8	E9Q5E2;Q3UYT9		BC005561
11.361	11.8169	11.173	9.64861	12.4652	11.4716	12.7946	12.7752	12.966	13.7482	13.9114	12.1769	13.3676	13.4678	13.6111	11.686	11.6908	11.374	12.3615	12.4905	11.363	13.511	11.8213	11.11	+		15.154	1787400	14	65.038	10.7	1.86564	1.73932	0.317234	-0.423325	Q3UJX2;Q9CWL8;Q3UKS4	Q3UJX2;Q9CWL8;Q3UKS4	Beta-catenin-like protein 1	Ctnnbl1
11.2332	10.627	9.64642	10.4209	11.8085	12.3746	12.0768	12.7515	12.3931	13.3805	12.7653	13.1328	13.8228	13.3054	12.3576	11.7751	13.0698	11.7887	12.9291	13.0203	13.6521	11.3259	10.9281	10.8406	+		22.898	3165900	24	67.813	4.9	1.9266	1.73156	0.408229	-0.57057	Q3TLG2;Q9D0K8;Q5RL57;Q9R0L7	Q3TLG2;Q9D0K8;Q5RL57;Q9R0L7	A-kinase anchor protein 8-like	Akap8l
11.6357	11.7596	10.4756	10.5114	11.8572	11.6365	13.6673	13.9126	13.7941	12.4837	12.4177	11.9681	14.2274	12.9126	13.3602	11.9815	11.2615	11.6379	11.3546	10.968	9.60488	11.7166	11.6691	11.5053	+		20.425	1363300	9	101.67	6.1	1.98321	1.72793	1.27624	-1.42712	O88508;G3UXY2;Q541E5;Q3KR45;O88509;G3UY43;G3UZH2;G3UZK0;G3UX07;Q3TYD7;Q3UWR0;P0DOY1	O88508	DNA (cytosine-5)-methyltransferase 3A	Dnmt3a
11.1381	11.2386	11.3267	10.2051	12.2319	11.9613	13.6479	13.6116	12.5051	14.167	11.9978	12.5352	12.6221	13.7817	13.0481	12.2116	11.685	10.0153	14.2884	14.1534	14.322	14.9762	13.6829	13.918	+		50.741	6071300	52	66.113	22.5	1.91137	1.72719	1.79258	1.99618	B1AU25;Q9Z0X1;Q1L6K5;Q2QKE3	B1AU25;Q9Z0X1	Apoptosis-inducing factor 1, mitochondrial	Aifm1
10.7664	10.1484	10.3628	10.613	12.0303	13.0079	12.9108	12.0933	12.9217	13.3741	12.4436	13.4078	13.4712	12.967	13.0425	11.8072	11.7446	10.3817	11.1198	11.0985	10.1266	11.6216	12.5651	11.058	+		3.3198	569010	4	46.326	5.4	1.70671	1.70376	0.824406	-0.970744	Q149H7;Q8C4M7	Q149H7;Q8C4M7	Centromere protein U	Cenpu
10.8454	11.1394	10.4491	9.66978	11.9959	11.6364	11.5959	12.58	12.505	13.2157	12.6811	13.2378	12.3913	11.8001	12.4148	10.9288	10.7546	12.3041	11.0047	12.4248	9.83146	10.9167	12.2538	10.9085	+		2.8738	102170	2	65.368	2.1	1.98414	1.67991	0.484249	-0.542294	Q9DBT6;Q7TPM8;Q3U0Q9;Q7TSV1;A0A087WRU0;A0A087WQ94;A0A087WQM0;A0A087WQS0;A0A1D5RM59;E9Q0S6;Q8CGB6;Q5SSZ5	Q9DBT6;Q7TPM8;Q3U0Q9;Q7TSV1;A0A087WRU0;A0A087WQ94;A0A087WQM0;A0A087WQS0;A0A1D5RM59;E9Q0S6;Q8CGB6;Q5SSZ5	Tensin-2;Tensin-3	Tns1;Tns2;Tns3
11.4347	11.6963	11.2713	10.2326	11.6506	12.3496	14.2943	14.0398	11.7295	12.6007	12.8001	13.1276	12.9423	12.7085	13.169	12.377	10.5528	12.8893	13.9111	13.9659	13.9472	11.5286	10.6226	10.4258	+		37.161	4330100	36	42.732	10.3	1.73781	1.65946	0.0164928	-0.0396603	Q3TF41;Q8BSH9;E9PW66;P28656;A0A140LJB5;Q9CSP8;A2RSB1;B7ZNL2;Q8C1W9;Q78ZA7	Q3TF41;Q8BSH9;E9PW66;P28656	Nucleosome assembly protein 1-like 1	Nap1l1
9.95373	11.7902	11.2825	10.3988	11.542	11.4828	12.7083	12.3184	11.5496	12.9151	13.0111	13.2996	12.9978	13.0389	13.6319	12.1497	11.8964	11.4398	13.6843	14.2897	14.592	13.9112	14.5799	14.4082	+		37.929	5820700	50	92.104	15.7	1.97804	1.55869	2.24965	1.71846	Q5SWD9	Q5SWD9	Pre-rRNA-processing protein TSR1 homolog	Tsr1
11.2846	11.1811	10.0785	9.93134	11.3369	11.5989	11.7513	12.0361	12.6425	12.9969	12.8606	12.1822	12.8347	13.2571	13.9564	11.8707	12.2735	10.3186	12.4092	12.9258	13.4498	12.2208	12.3063	10.7823	+		3.6571	1042300	3	42.3	29.9	2.10104	1.50968	0.0377439	-0.0694885	Q9WV02;A2AFI3;S4R1F6;A2AFI4	Q9WV02;A2AFI3;S4R1F6	RNA-binding motif protein, X chromosome;RNA-binding motif protein, X chromosome, N-terminally processed	Rbmx
11.511	11.2728	10.2867	11.1531	11.4416	12.4704	12.9654	13.372	12.6442	12.4803	12.5632	12.9244	14.9009	12.8431	13.3011	11.9197	11.5684	11.4686	18.0785	18.2538	18.6376	11.6366	11.5384	9.67779	+		21.273	51998000	33	16.142	40.7	2.24721	1.46897	0.503857	1.97014	Q921R2;Q5BLJ7;P62301;A0A0U1RQ71	Q921R2;Q5BLJ7;P62301	40S ribosomal protein S13	Rps13
14.9834	13.8956	14.6285	11.1923	14.232	15.528	11.8167	11.8032	12.2349	12.2264	12.1572	12.9297	15.3578	12.904	13.2629	12.2405	11.8262	11.978	10.8653	11.0222	8.96448	11.3172	10.7477	10.839	+		6.0575	2249300	16	27.445	21.6	1.482	-1.88194	1.81864	-2.30226	Q6KB05	Q6KB05		scFv B8E5
17.9185	17.5287	17.9256	13.4186	15.4897	16.7519	14.1021	13.9008	14.5011	14.9868	14.6852	15.104	13.131	13.6612	13.3875	10.5977	10.9889	9.68204	11.1546	11.1366	10.1588	11.9467	10.6857	10.9718	+		55.588	22541000	85	52.382	31.3	1.32485	-1.95882	0.563328	-0.899031	Q58E54	Q58E54		Igh
17.8038	17.4352	17.9521	13.8324	15.3264	16.1531	14.2938	13.6834	14.0121	14.2401	14.4003	14.2413	14.1179	13.1044	13.5231	12.0627	11.9668	10.968	10.493	11.3735	9.25182	10.8526	10.4285	9.83175	+		12.2	18034000	57	12.108	40.7	1.70392	-2.27198	1.98163	-2.25196	X5J4N8;A0A075B5U6;A0A0A6YX66;X5J559;X5J4F3;X5J4K7;A0A075B5V4;A0A0A6YW32;K7TDJ4;A2MY49	X5J4N8;A0A075B5U6;A0A0A6YX66;X5J559;X5J4F3;X5J4K7;A0A075B5V4;A0A0A6YW32		Ighv1-20;Ighv1-37
19.7013	19.5254	19.9586	15.3346	17.4816	18.3482	16.0289	15.788	15.5082	16.4612	16.3076	16.5027	15.5772	13.5109	13.5754	13.9011	11.6887	10.4908	10.6818	11.8077	9.89442	11.1548	10.9503	11.4666	+		137.17	79699000	312	51.467	35.1	1.57018	-2.29219	1.38802	-2.13139	Q4V9Z4;Q91WP5;Q3KQK2;Q91WT1;Q2TAW9;Q5U413;Q52L51;Q58E53;Q91WR1	Q4V9Z4;Q91WP5;Q3KQK2;Q91WT1;Q2TAW9;Q5U413;Q52L51;Q58E53;Q91WR1		Igh
15.7529	15.3581	17.481	12.0605	12.877	12.0525	11.6982	10.9121	11.1337	12.8085	11.9002	11.9649	13.2765	13.8004	13.5628	11.167	11.3776	10.5832	12.1675	11.9843	11.3685	12.4573	10.765	10.0775	+		3.5133	6101700	4	51.329	31.8	1.33223	-2.52741	0.549431	-0.824569	Q6PJB2	Q6PJB2		Igh
17.2039	17.4636	17.614	12.1608	12.7298	15.3203	11.1721	13.4892	12.2885	11.9604	12.0131	13.3546	14.9624	13.7183	13.5124	10.6917	10.9349	9.50462	11.2652	10.5612	10.2408	12.0905	11.8788	9.49574	+		56.546	12359000	85	68.692	29.8	1.44665	-3.03575	0.628284	-1.29868	Q546G4;P07724;K7R066	Q546G4;P07724	Serum albumin	Alb
16.6533	15.7898	17.2857	10.2487	15.4801	17.0487	11.8263	11.7994	11.7587	12.163	12.8314	12.6749	14.6261	13.1946	13.5998	11.6918	11.8906	11.0797	12.0096	10.9645	9.24412	11.4766	11.8445	11.7441	+		6.5336	9121300	33	25.702	30.3	1.50843	-3.24211	1.05693	-1.46654	I6L978;A0A0C6EL31;A0A075B5P2;I6L991;A0A125T904;A0A0M4KEQ7;A0A0B6VQ20;I6L9E2;Q52L95;A0A5E3;A0A0F7R1B7;A0A0E4B213;P01837	I6L978;A0A0C6EL31;A0A075B5P2;I6L991;A0A125T904;A0A0M4KEQ7;A0A0B6VQ20;I6L9E2;Q52L95;A0A5E3;A0A0F7R1B7;A0A0E4B213;P01837	Ig kappa chain C region	Igk;LC;Igkc;LOC100046793
16.6062	15.4055	17.016	13.638	14.3443	16.4371	11.978	11.9665	11.6955	12.5187	13.446	12.2616	13.7354	14.6739	14.5492	10.9863	11.6697	11.6208	10.7302	12.2239	9.6407	12.396	12.0574	11.0974	+		22.426	9288300	49	13.131	29.2	2.51728	-3.26345	0.935279	-1.51492	A0A0B4J1H6;Q6LEM8;P01630	A0A0B4J1H6;Q6LEM8;P01630	Ig kappa chain V-II region 7S34.1	Igkv2-137
18.3851	18.4356	18.8026	8.13158	16.4066	15.7142	13.6406	12.4437	12.3584	12.7698	12.1252	12.9027	12.8852	13.1095	12.7268	11.598	12.2477	10.8603	10.7972	11.7222	11.1856	11.8585	10.979	11.1113	+		108.49	34604000	100	52.567	31.6	0.973111	-3.27256	1.23872	-0.962278	Q99LA6;Q99M22;Q8K0Z4;Q8VCV5;P01878	Q99LA6;Q99M22;Q8K0Z4;Q8VCV5;P01878	Ig alpha chain C region	Igh
17.4072	16.1534	17.7003	14.1991	15.471	17.4187	13.5486	11.5648	11.6632	12.6392	12.0683	12.1471	14.8509	16.4434	16.529	12.7197	11.5585	11.3491	11.7159	11.4987	12.5485	11.9652	11.6028	11.3362	+		66.7	19903000	147	24.875	27.9	2.87822	-4.11977	1.09197	-2.13054	A4FU62;G0YP42;Q9D8W4;A0A0G2JE99;P01843;A2MXS5;A2NVW5;A2NVW4;A2NVW3;A2NVW2;A2NVW1;Q9ET13;A2MY58;Q8CGS1;A0A075B664;A0A075B663;Q8VDE2;P01728;P01723;P01729;P01727;P01726	A4FU62;G0YP42;Q9D8W4;A0A0G2JE99;P01843	Beta-2-microglobulin;Ig lambda-1 chain C region	LOC207685;Iglv1
18.4919	18.0896	18.4526	13.3867	14.2044	14.8188	11.3589	11.3784	11.0541	12.2979	12.5099	13.3222	14.0944	13.0866	13.508	14.2287	13.9938	10.2823	10.8397	10.1808	9.64461	14.7034	13.7039	13.6962	+		89.493	27663000	115	49.943	26.2	2.05118	-4.25378	0.440603	-1.07088	A0A075B5P6;A0A075B6A0;P01872	A0A075B5P6;A0A075B6A0;P01872	Ig mu chain C region	Ighm
17.6364	16.4373	18.1647	15.4138	16.4583	18.2296	13.9362	12.0808	12.395	12.6974	12.557	12.8261	13.8797	13.1731	12.8375	11.6662	12.3792	12.8463	11.659	11.4988	10.3303	12.8681	11.1128	11.0429	+		29.905	19601000	61	12.757	33.9	3.34209	-4.30796	1.51877	-1.37834	A0A140T8M5;Q8VIJ0	A0A140T8M5;Q8VIJ0		Igkv6-14
17.284	16.1739	17.776	14.3746	14.9588	17.0064	11.5136	11.7422	11.1265	12.2774	11.2911	12.8079	14.4556	12.6488	14.1423	11.3872	11.8147	11.6998	12.2203	12.2836	11.1716	11.4814	11.0922	9.69881	+		76.974	15151000	78	11.931	50.9	3.12579	-4.46917	1.02776	-1.36676	A2NVF0;A2NVE9;P01645;P01644;A1A540;A0A140T8M1;P01647;P01646;P04946;P01648;A0A075B5L0;P01643	A2NVF0;A2NVE9;P01645;P01644;A1A540;A0A140T8M1;P01647;P01646;P04946;P01648	Ig kappa chain V-V region HP 93G7;Ig kappa chain V-V region HP R16.7;Ig kappa chain V-V region HP 124E1;Ig kappa chain V-V region HP 123E6;Ig kappa chain V-V region NQ5-89.4;Ig kappa chain V-V region HP 91A3	Igkv10-96
18.0866	16.8888	18.6933	15.902	16.7708	18.4207	11.7875	11.5304	13.0498	13.0553	12.9255	12.1282	14.2089	12.2975	12.999	11.5497	11.4229	11.8323	10.6859	11.4401	10.0761	11.88	10.3298	10.9864	+		13.088	24231000	40	11.644	29.9	3.66936	-5.04759	1.46381	-1.48532	A2NMA3;A0A140T8M2	A2NMA3;A0A140T8M2
11.8085	10.783	9.31159	9.86694	12.3413	11.5748	12.7076	12.6313	10.9522	13.3461	12.976	13.0271	13.8077	12.6876	13.661	11.1448	11.7692	10.6884	16.049	16.3664	16.1501	17.7888	17.1491	17.5588		+	205.47	27046000	142	144.77	23.6	1.41866	1.65905	3.15083	4.55056	E9Q175;E9PVU0;E9Q3L1;E9Q174;V9GXM4;V9GX76;B2RWR8;Q64331;Q6A077;Q8BK95	E9Q175;E9PVU0;E9Q3L1;E9Q174;V9GXM4;V9GX76;B2RWR8;Q64331	Unconventional myosin-VI	Myo6
12.0459	10.3834	8.87166	9.16324	13.2883	11.2358	11.6844	12.305	11.4541	12.579	13.1906	12.6187	17.2792	19.997	19.6875	19.1627	18.9036	18.8654	14.8622	15.5559	15.0985	11.8878	15.2968	15.3815		+	323.31	41019000	392	270.3	21.4	0.982492	1.47393	2.81963	-4.30209	B2RQQ5;P14873;Q8CFR9;A0PJ96;Q3TZM8;Q3TYV8;Q3UPV4;Q3UF78;Q8CAI9;A2ARP8;Q9QYR6	B2RQQ5;P14873	Microtubule-associated protein 1B;MAP1B heavy chain;MAP1 light chain LC1	Map1b
10.1619	11.0667	10.5629	9.2601	12.8164	12.2714	12.3129	10.9274	12.3497	12.0641	13.2486	13.245	13.8085	13.3062	13.5386	11.6768	11.5802	11.2525	15.6712	15.5568	15.609	16.3744	15.9056	15.8574		+	54.692	14095000	58	103.13	13.5	1.02674	1.33471	2.99492	3.30194	Q53ZN9;Q3TZJ1;Q3TNL6;Q3TAJ4;P04919;Q3U065;Q3TZ12;Q3TZ29;Q3TNH7;Q3TZG9;Q3TA19	Q53ZN9;Q3TZJ1;Q3TNL6;Q3TAJ4;P04919;Q3U065;Q3TZ12;Q3TZ29;Q3TNH7;Q3TZG9	Anion exchange protein;Band 3 anion transport protein	Slc4a1
11.7077	11.8183	10.4864	9.22215	12.7854	11.6974	11.7848	12.4374	12.3622	12.7262	13.2112	13.1852	14.3061	13.5444	13.8202	10.9425	11.394	11.1695	14.8432	15.0048	15.0545	15.8168	15.4781	15.5098		+	35.562	9005100	72	107.66	16.4	1.20893	1.33163	2.12049	2.7551	P17426;A0A140LIG7;A0A140LHA6;A0A0J9YUA7	P17426	AP-2 complex subunit alpha-1	Ap2a1
11.0239	11.6764	11.588	9.6698	11.4029	11.685	12.4296	12.4026	11.8142	13.3949	12.7845	12.0162	13.6659	13.1469	13.6375	11.0059	10.9576	11.9353	16.2172	16.5063	16.4692	16.7694	16.9729	16.9961		+	194.22	22146000	134	290.21	14.8	1.67351	1.29932	3.32064	4.26366	Q4FE56;P70398;E9PWA9;Q8C7T5;Q91XW2;F8VPU6;Q8BS89;G3UY52;G3UZS3;Q8BR77	Q4FE56;P70398	Ubiquitin carboxyl-terminal hydrolase;Probable ubiquitin carboxyl-terminal hydrolase FAF-X	Usp9x
11.4489	11.387	9.6159	8.93933	12.0406	11.5533	11.5364	12.3817	12.0076	11.9329	13.1628	11.7274	14.1929	13.1442	13.7236	12.709	12.2129	12.6026	18.0703	18.1308	18.3482	17.784	17.4326	17.6268		+	183.5	66624000	217	75.401	42.2	1.1607	1.29396	4.5271	4.80121	G3X920;Q9DBR3	G3X920;Q9DBR3	Armadillo repeat-containing protein 8	Armc8
10.6817	12.0936	10.3407	9.39241	12.6948	12.1444	11.2301	12.0819	11.5573	12.9586	12.8654	14.3811	14.5539	12.0723	13.1206	11.8722	11.9956	12.1668	16.016	16.0092	16.5556	17.1146	15.6932	15.9135		+	82.448	19464000	79	57.031	19.5	0.900575	1.28781	3.18324	3.58677	Q9ERA0;Q3URS4;Q3UNW5	Q9ERA0	Alpha-globin transcription factor CP2	Tfcp2
10.5613	11.7875	9.93648	10.0378	12.7572	13.0103	11.4909	12.0184	12.3894	12.4779	13.7302	13.3283	14.2934	13.0281	13.653	11.5174	10.6654	11.8537	16.3927	16.5946	16.8461	16.6228	16.4835	16.4987		+	221.55	22753000	107	121.94	26.1	0.925615	1.22408	3.08329	4.07125	Q9WTI7;Q5ND45	Q9WTI7	Unconventional myosin-Ic	Myo1c
11.8437	11.6138	9.79467	8.65093	12.5179	12.2795	12.4416	12.5262	11.1958	12.6513	12.4171	12.5549	12.848	12.7238	13.8011	11.9621	11.9335	10.7379	14.6805	14.8531	14.5477	14.8895	15.0057	15.1679		+	53.136	6592900	54	127.49	9.9	0.861473	1.18109	2.67072	2.52302	Q99MW8;A2RT18;F6WNY1	Q99MW8;A2RT18;F6WNY1		Tex16
10.4024	11.2858	10.7025	9.47129	11.742	12.0014	10.9754	12.5468	11.9068	11.9845	12.977	12.2536	14.5946	13.1175	12.8859	11.7018	12.3796	11.4655	15.3002	15.286	15.3182	16.6086	16.5301	16.5179		+	39.289	14988000	74	73.436	24.4	1.25441	1.17311	2.72859	3.23601	Q3UT02;E9Q066;G3X9Q6;Q8BWW4;Q3T9Z3	Q3UT02;E9Q066;G3X9Q6;Q8BWW4	La-related protein 4	Larp4
11.3384	12.196	10.4189	10.8057	11.5238	11.1821	11.9308	11.198	12.0143	13.2827	12.6316	13.2782	14.3487	13.5579	13.1633	10.6798	12.0989	10.6397	14.2332	14.7857	14.9169	16.6271	17.2489	17.3067		+	92.366	14766000	127	233.32	14.7	1.38311	1.14514	2.0261	3.43838	E9Q390;B9EK95;Q69ZN7	E9Q390;B9EK95;Q69ZN7	Myoferlin	Myof
11.3644	11.2766	10.5219	8.65538	12.4768	11.9935	11.9373	11.1832	11.172	12.4163	12.9292	13.2602	14.6118	12.2164	13.324	12.5768	12.1353	11.8808	15.0376	15.3027	14.9952	15.4711	15.7308	15.938		+	68.811	8776300	80	250.55	10.1	0.811707	1.1016	2.69825	2.62175	E9PZJ8;A0A1W2P6I6;A0A1W2P891;A0PJC2	E9PZJ8	Activating signal cointegrator 1 complex subunit 3	Ascc3
12.0306	13.3113	10.0681	8.9622	11.6342	12.752	11.416	12.4188	13.2679	12.963	11.4878	13.6466	13.8899	12.6253	13.3704	11.4136	11.6888	11.9406	15.764	15.9431	15.5526	16.7201	16.9079	17.0066		+	149.14	16527000	99	210.54	17.8	0.650171	1.07363	3.30645	3.82761	G5E8G6;G3X9Y9;P21271;Q6PER8;D3Z0V4;H3BLK6;D3YZ13;D3Z135;D3YXW4;F6UVU0;A0A1L1SUF0;D3YXU7;E9Q5G1;Q80TR9;F8VQB6	G5E8G6;G3X9Y9;P21271	Unconventional myosin-Vb	Myo5b
12.6385	11.1867	9.83991	9.11206	12.3521	11.6534	11.104	12.8532	11.6474	12.5656	12.4214	12.5895	13.5863	12.6735	13.7758	10.9161	12.8114	12.6287	17.9002	17.9357	17.8398	17.6815	17.9524	18.0278		+	209.35	59917000	283	218.71	25.5	0.814534	1.06641	4.21488	5.1576	Z4YL78;A0A0R4J0K2;K3W4R5;A2AGT5;Q80U79;Q6PB55;Q8K250;Q4V782	Z4YL78;A0A0R4J0K2;K3W4R5;A2AGT5;Q80U79	Cytoskeleton-associated protein 5	Ckap5
11.2081	11.817	10.4788	9.85556	11.1329	12.8061	11.4631	12.0069	12.1426	12.8044	12.8203	12.2322	13.7049	13.1957	14.3458	11.4255	11.7782	11.2197	15.4049	15.4982	15.4265	15.839	15.8279	15.9196		+	112.57	10714000	92	166.52	13.3	1.09672	1.02853	2.59967	3.04105	A2AFQ9;E9PUU4;Q8BX17;B2RQ83;B7ZN04;Q6KAS0;Q3TR97;F7CKD6	A2AFQ9;E9PUU4;Q8BX17;B2RQ83;B7ZN04;Q6KAS0;Q3TR97	Gem-associated protein 5	Gemin5
11.4174	11.1338	9.5401	10.6899	11.7693	12.0419	10.7558	11.7923	12.6599	11.9326	12.8066	12.7976	14.41	13.46	12.7524	12.2857	11.4642	11.208	18.9696	18.9361	19.1701	15.8067	15.0171	15.1889		+	227.63	91694000	122	50.974	41.4	1.03804	1.0254	2.28576	4.58469	Q3UL97	Q3UL97	Activating transcription factor 7-interacting protein 2	Atf7ip2
11.48	11.7497	9.43463	10.0388	11.2638	12.8238	12.2659	12.168	11.6897	12.0366	11.8766	12.8661	13.6607	12.8647	15.0461	11.4632	11.5474	11.9288	15.3932	15.6861	15.4945	15.8767	16.0501	16.0413		+	89.769	11542000	86	122.93	15.6	0.957507	1.0187	2.43614	3.00518	A0A0R4J260;B2RRE7	A0A0R4J260;B2RRE7	OTU domain-containing protein 4	Otud4
11.267	12.0792	10.2487	9.54041	11.0742	12.5842	10.7605	11.6822	11.2303	13.2755	12.7838	12.7364	14.8345	13.4998	13.9192	11.0193	11.7631	12.0457	16.3984	16.5484	16.8466	16.1688	14.4633	14.6415		+	119.09	17510000	61	37.825	29.2	0.734683	0.945823	2.03365	2.99755	Q8VDY9;Q3TUU0	Q8VDY9;Q3TUU0	Caspase activity and apoptosis inhibitor 1	Caap1
11.5739	10.8512	10.6362	10.7007	11.1578	13.0129	10.7475	11.6283	12.6703	12.7241	12.8845	12.9251	14.8825	12.8231	13.0702	15.1876	15.3802	15.4425	11.7151	12.1414	11.4624	11.8805	11.9311	10.6177		+	21.827	1953500	18	44.609	11.4	0.897291	0.941165	2.49661	-2.83965	Q9D0K1	Q9D0K1	Peroxisomal membrane protein PEX13	Pex13
12.3328	10.5677	10.9624	8.71801	12.1641	12.6084	11	12.2006	11.0947	13.535	12.1344	12.868	13.5555	13.0392	13.3476	13.7985	11.8091	10.4113	15.9211	15.5699	15.6655	16.0046	15.8605	15.6562		+	109.21	13259000	73	78.751	26.5	0.581328	0.913247	2.67183	3.11945	Q542Q3;Q8R080	Q542Q3;Q8R080	G2 and S phase-expressed protein 1	Gtse1
11.6781	11.4264	9.74695	9.01798	11.954	12.2221	10.7685	12.2457	11.5176	12.0463	11.75	12.8508	14.414	12.7931	13.0982	12.0686	11.3328	11.216	14.9903	15.2896	14.9869	14.864	15.551	15.2929		+	60.13	8559700	76	343.32	7.1	0.662903	0.855562	2.49677	2.67534	Q8BV79;A0A0G2JGE4	Q8BV79	TPR and ankyrin repeat-containing protein 1	Trank1
12.0307	11.208	10.9441	14.2496	13.1912	12.1575	13.3902	13.0116	12.7656	13.8502	13.8043	12.0704	14.428	13.3587	13.7392	11.4524	11.9994	11.0048	17.5285	17.5208	17.5512	17.8644	18.1435	17.9884		+	323.31	53007000	218	228.56	29	0.697611	0.851862	3.53436	5.10235	K3W4R2;Q6URW6;A0A140LI60;Q7TQH2;A0A140LHX1	K3W4R2;Q6URW6;A0A140LI60	Myosin-14	Myh14
10.8446	11.8449	11.4433	10.478	11.7826	11.597	11.3741	12.1254	11.0484	12.686	13.0063	12.8277	13.4317	12.6813	13.3549	14.4234	14.0345	10.6223	16.0914	16.4249	16.3578	16.9487	17.4975	17.2298		+	161.24	24093000	156	241.17	20.3	1.05474	0.846259	2.78467	3.66697	A2A9M5;A2A9M4;Q8R1A4;A0A0U1RNK7;E9PX48;Q3U806;A0A0U1RNY4;A2AW79;F6ZJ55;Q7TPP0;Q6ZPS1;E9QPN7;A0A1L1SQR4;Q8VDR9;A0A0U1RPH6;A0A0U1RP53;A0A1L1ST98	A2A9M5;A2A9M4;Q8R1A4;A0A0U1RNK7;E9PX48	Dedicator of cytokinesis protein 7	Dock7
11.4184	11.601	10.9667	10.2272	12.1026	11.5346	11.5918	11.6144	11.5598	13.1206	12.3011	12.5576	13.6304	12.5615	12.9535	11.5644	12.5818	11.6489	15.9008	15.8796	15.9577	16.6422	16.0576	16.1304		+	79.57	15970000	96	116.08	18.8	1.0998	0.815778	3.8801	3.60464	Q5SYD0;B2RWZ2;Q3UG58;Q8K063;Q91ZI5	Q5SYD0;B2RWZ2	Unconventional myosin-Id	Myo1d
11.716	11.3018	10.2569	9.52941	12.2513	12.5626	11.2195	11.7616	11.2175	12.531	12.7219	12.8378	13.4959	12.4118	13.5676	11.902	11.7023	11.8981	18.6305	18.7881	18.7539	18.3164	18.9754	18.9724		+	284.35	109560000	325	138.59	30.7	0.641305	0.778542	4.95743	6.24318	Q7TT18;A0A087WR75;A0A087WR39;A0A087WNQ2;A0A087WPT6	Q7TT18;A0A087WR75	Activating transcription factor 7-interacting protein 1	Atf7ip
11.7983	12.1515	10.7756	9.05674	12.7288	12.392	11.156	12.4171	11.4008	12.5621	12.955	12.9764	13.3392	13.187	13.5934	10.9248	11.2985	12.0408	16.6372	16.8158	17.0457	17.8994	17.4684	17.3129		+	152.98	33370000	140	84.877	40.4	0.538322	0.760759	3.68109	4.79928	O89050;Q3TNJ2;Q3UWT3;F6UW85	O89050	Muskelin	Mkln1
11.6977	11.2249	9.17913	10.4348	11.9422	12.6612	11.2968	11.016	12.4303	12.3998	11.997	12.5332	12.9569	13.8626	13.4492	12.6121	11.6632	11.2861	15.6871	15.8209	15.8899	16.5462	16.3698	16.4743		+	49.946	14387000	83	96.594	20.3	0.618215	0.755543	3.30421	3.493	Q80YR9	Q80YR9	RNA-binding protein 12B-A	Rbm12b1
11.4867	12.2855	9.30125	10.3475	12.1715	12.3987	11.1561	11.9565	11.6714	12.0304	12.4365	13.0955	13.999	13.0174	13.8774	12.3394	12.5124	11.7733	17.6475	17.9903	18.3315	17.5017	16.5079	16.9071		+	99.646	49476000	152	60.211	33.3	0.575935	0.725871	3.77484	4.56119	Q811S7;B2RUD2	Q811S7;B2RUD2	Upstream-binding protein 1	Ubp1
11.1075	11.6568	9.95914	9.82888	12.727	12.096	10.7841	10.7929	11.8385	12.04	13.6407	12.2472	13.5039	13.3082	14.467	10.5654	11.3242	12.2095	17.8926	18.5348	18.7722	17.9419	18.2079	18.2467		+	323.31	80100000	231	75.767	32.3	0.454741	0.661377	3.61544	5.70296	E9Q5D6;P69566	E9Q5D6;P69566	Ran-binding protein 9	Ranbp9
11.252	13.5542	8.99018	9.30467	12.1874	12.8268	11.8299	11.8438	11.3627	12.9707	12.3409	11.6489	13.9559	13.837	13.2478	12.0871	12.1619	10.4552	15.3247	15.5599	15.3509	15.4513	15.9826	15.8577		+	112.84	11514000	64	116.8	12.2	0.342164	0.646943	2.51293	2.96368	Q80X50;Q8BJ53;Q812D4;A0A0H2UH17;Q812D5;A0A0G2JDV6;Q80U73;A0A0G2JFN7;Q3TSB0;A0A0G2JE24;A0A0G2JDT1;A0A0G2JGD0;A0A0G2JG47;Q8BZ69	Q80X50;Q8BJ53;Q812D4;A0A0H2UH17;Q812D5;A0A0G2JDV6	Ubiquitin-associated protein 2-like	Ubap2l;lig-2a
10.559	12.2969	9.85495	9.42575	12.8057	12.859	10.5273	11.8722	12.7765	12.122	12.0249	12.3503	14.9759	12.1064	13.7584	11.539	11.7325	11.4329	15.8877	16.0998	15.8345	16.0536	16.5983	16.8472		+	124.05	17866000	158	223.92	14	0.398349	0.645335	2.70486	3.62935	B9EK88;B0V2M3;Q99PP2;B8JJA0	B9EK88;B0V2M3;Q99PP2	Zinc finger protein 318	Zfp318;Znf318
12.8518	10.8979	9.23714	10.1329	13.0186	13.3928	13.8055	11.2839	11.8793	11.8676	11.8339	12.5803	15.292	12.3001	13.7501	12.0906	12.5364	12.0445	17.7189	17.9118	17.6313	16.6589	18.2741	18.3394		+	323.31	54575000	298	529.32	15	0.327461	0.619898	3.3542	4.75345	S4R1L5;S4R2P8;A0A1S6GWH3;A0A1S6GWH6;O88738;Q3UYZ6;J3QP64;S4R268;S4R1R8;S4R2N7;Q8CBU9	S4R1L5;S4R2P8;A0A1S6GWH3;A0A1S6GWH6;O88738	Baculoviral IAP repeat-containing protein 6	Birc6
11.1956	12.3434	11.5116	11.0351	12.483	12.4502	12.0365	12.0108	12.0115	13.326	12.4643	12.6768	12.8079	13.3711	13.9652	11.1799	11.1002	10.9986	18.4158	18.3603	18.5417	18.5053	17.9036	17.8589		+	186.53	81048000	151	52.028	32.6	0.819763	0.584487	3.96667	6.02711	Q3UJU9;A3KGH5;A3KGH6;A3KGH7	Q3UJU9	Regulator of microtubule dynamics protein 3	Rmdn3
12.8577	11.1463	11.2225	8.98076	13.4418	12.8707	10.7797	12.6238	10.7982	13.387	13.0084	13.4265	13.8536	13.4789	13.508	10.5476	12.2602	11.0615	20.1986	20.3856	20.1929	20.5559	20.8161	20.7748		+	323.31	335740000	509	144.54	41.2	0.284936	0.583984	4.45202	8.03569	G5E8N3;D3YYC3;O88974	G5E8N3;D3YYC3;O88974	Histone-lysine N-methyltransferase SETDB1	Setdb1
12.2378	13.001	10.0284	10.9057	11.094	12.5497	10.9926	11.9668	11.7415	12.9398	12.4902	12.7978	14.1058	12.5376	13.3867	11.7308	12.4916	10.8355	16.067	16.1853	16.3057	16.9048	16.4286	16.4826		+	88.786	20588000	86	77.39	25.4	0.407554	0.518681	3.29366	3.88102	Q3UYY2;Q6NXW6	Q3UYY2;Q6NXW6	Cell cycle checkpoint protein RAD17	Rad17
13.5142	11.2983	11.8607	9.74404	11.1076	13.1211	11.6989	11.9335	12.1073	12.5327	12.0178	13.2074	12.9459	13.1239	12.8203	11.1635	10.9966	11.4347	15.1573	15.6594	15.7444	15.4613	15.6238	15.8813		+	109.17	11016000	105	308.35	12.4	0.327657	0.475278	3.42527	3.50704	Q80TP3;Q3TSI5	Q80TP3	E3 ubiquitin-protein ligase UBR5	Ubr5
12.3632	12.4922	10.2814	10.0776	12.0389	13.4198	12.6194	11.7267	11.9409	12.2546	12.1011	12.2793	14.6632	13.1354	13.411	11.5202	12.0495	11.8085	16.6357	16.4439	16.5421	17.5067	16.713	16.7903		+	40.958	31735000	40	106.87	12.3	0.276545	0.374808	3.26368	4.00729	A0A0R4J0E4;Q7TQK1	A0A0R4J0E4;Q7TQK1	Integrator complex subunit 7	Ints7
11.5547	12.3661	8.89159	10.4266	12.2725	13.3332	11.0263	11.6176	12.2498	12.2516	11.5618	12.2716	14.1688	13.3386	13.7222	14.5306	14.8696	14.9429	11.9984	11.9489	9.5969	11.9901	11.4832	10.1261		+	42.471	10236000	57	11.749	30.3	0.204437	0.355658	2.75613	-3.07153	K7TGT6;K7U630;K7TH39;X5J5R1;X5J5A4;X5J4R2;K7TGU3;K7TR05;K7TH41;K7TDG8;X5J4F2;X5J4Q7;X5J5S5;X5J4W5;X5J5J9;A2NVV7;X5J5T5;K7TD27;X5J5H5;K7U5Y8;K7U6E5;K7U5T0;K7U6C3;K7TDD9;A0A075B5Q7;A0A075B696;A0A0A6YWY9;Q99NG4	K7TGT6;K7U630;K7TH39;X5J5R1;X5J5A4;X5J4R2;K7TGU3;K7TR05;K7TH41;K7TDG8;X5J4F2;X5J4Q7
12.1423	11.9598	10.6849	9.83846	14.0288	12.135	11.1267	12.3282	12.4275	13.8207	11.629	11.4535	16.3462	12.1884	13.6263	11.7574	12.3572	11.6754	17.2005	17.3605	17.3021	18.3122	17.891	17.9421		+	44.297	44031000	106	68.879	25.6	0.181813	0.332718	2.80458	4.67625	E0CYH4;Q8C6G8;B2RTG7;F8WH48;F6UT94;F7DFQ2	E0CYH4;Q8C6G8;B2RTG7	WD repeat-containing protein 26	Wdr26
10.6068	13.1835	11.244	11.173	12.8442	12.3562	11.784	11.1343	12.5052	12.345	12.9368	11.7665	14.2278	12.3998	13.0939	11.8766	11.4559	10.7282	18.546	18.6981	18.804	19.7515	19.3079	19.2528		+	215.44	118330000	234	66.785	47.6	0.132912	0.177336	4.23868	6.76303	P14733;Q8C553	P14733;Q8C553	Lamin-B1	Lmnb1
11.277	12.3124	14.089	10.5532	12.6229	12.004	11.1539	12.5934	11.4162	13.2281	12.1504	13.2502	13.2676	12.462	12.9773	12.1838	12.1995	11.7195	10.2697	10.2418	8.99885	10.6553	10.2204	9.61061		+	10.542	858090	10	13.544	40.3	0.0914975	0.155604	3.13856	-2.46885	A0A075B5T6	A0A075B5T6		Ighv10-3
16.8979	16.4598	16.6636	13.4598	15.7836	15.3691	16.4551	15.8039	15.5482	16.0232	15.1278	15.4378	14.2423	17.7029	16.7204	16.422	16.9457	16.7406	13.7155	13.8151	14.1894	11.9949	10.965	11.9693		+	42.675	28501000	193	53.327	21.4	0.0243222	-0.0396433	2.4439	-3.68743	Q3U7K7;Q3UCL2;Q921V6;Q62191	Q3U7K7;Q3UCL2;Q921V6;Q62191	E3 ubiquitin-protein ligase TRIM21	Trim21
12.803	12.2557	10.7731	17.4087	13.9362	11.4593	12.5974	14.2281	13.2712	12.4549	12.1941	12.8919	13.745	12.9316	14.0448	15.8816	15.2268	15.1992	12.5171	9.89305	8.90455	11.0165	12.9835	12.6193		+	42.327	9483700	55	38.676	24.8	0.0574434	-0.166376	1.94117	-3.18252	Q542G9;P07356;Q3UCD3;Q9CZI7;B0V2N7;Q99KH3;B0V2N5;B0V2N8	Q542G9;P07356;Q3UCD3;Q9CZI7;B0V2N7;Q99KH3;B0V2N5;B0V2N8	Annexin;Annexin A2	Anxa2
16.1169	15.6012	15.8044	14.6765	16.4212	13.3947	15.5372	15.1395	14.5131	15.8624	15.4066	12.4831	15.2319	13.9458	13.175	16.86	16.6877	16.7876	12.3203	12.265	11.026	12.4666	12.1319	10.4388		+	13.525	16318000	98	12.864	17.1	0.313868	-0.512164	2.38135	-3.67323	A0A0A6YWI9	A0A0A6YWI9		Ighv1-11
18.4844	18.052	17.9427	10.7138	16.5101	17.6985	15.1159	15.0449	15.2544	15.2833	14.8173	15.291	14.1354	13.1176	13.5344	15.9439	16.4976	16.6733	12.009	10.3191	10.9692	12.1916	11.8417	11.333		+	57.702	34091000	139	13.217	32.8	0.541298	-1.43248	2.39453	-3.53979	A0A075B5R0;A0A0B4J1P4;K7U686;K7T9L3	A0A075B5R0;A0A0B4J1P4		Ighv5-16
15.653	15.5877	16.3421	9.89559	12.3714	14.3348	12.1566	12.197	11.9307	12.8617	12.185	12.8848	14.7881	13.6106	13.9533	13.0123	13.2948	13.5017	10.8401	12.5167	9.64506	11.1592	10.7521	10.1755		+	32.454	4811800	38	12.874	47.4	0.785316	-1.66147	2.73727	-2.84534	A0A075B5R5;X5J5L1;X5J4U6;X5J4P9;X5J5L8;X5J5B4;X5J505;X5J503;X5J4P8;X5J4P6;X5J5B3;X5J4E0;X5J5M0;X5J4E7;X5J5L5;X5J506;X5J5B5;X5J4E5;X5J4E2;X5J5L4;X5J5B0;X5J4Q2;X5J4P7;X5J5B2;X5J4R8;P01809;X5J4E1;X5J4K0	A0A075B5R5;X5J5L1;X5J4U6;X5J4P9;X5J5L8;X5J5B4;X5J505;X5J503;X5J4P8;X5J4P6;X5J5B3;X5J4E0;X5J5M0;X5J4E7;X5J5L5		Ighv4-1
12.2458	12.5019	11.3733	8.03468	11.4083	12.1955	9.97033	14.3287	14.6874	14.027	14.0504	13.8038	14.8738	11.9828	13.5905	10.9008	11.6206	11.4549	10.6375	12.5464	11.0394	12.4476	13.2825	10.1542			4.8876	3445600	15	22.135	8.8	1.11296	2.1847	0.387525	-0.719302	D3YW09;G3UVU2;Q62203;D3Z5A6;Q7TN25	D3YW09;G3UVU2;Q62203;D3Z5A6;Q7TN25	Splicing factor 3A subunit 2	Sf3a2
11.2506	12.5376	7.59566	9.40675	11.2363	12.4657	12.2055	12.6312	12.187	12.5559	13.3477	13.5867	13.9462	12.8278	13.344	12.472	12.0697	10.45	11.5691	12.1814	10.4594	11.6659	12.8233	10.6195			8.3197	678910	4	59.48	5.1	1.23576	2.00357	0.74965	-0.965174	Q3URN5;Q9JKX4	Q3URN5;Q9JKX4	Protein AATF	Aatf
10.3585	11.5453	8.37213	8.21628	12.6108	11.705	12.4298	12.2073	12.1295	13.6218	12.0935	11.9789	14.2478	12.6795	12.6271	11.8616	12.0826	11.4887	12.1341	10.8445	10.9443	14.2111	14.0625	14.244			11.211	1457300	7	126.84	4.7	1.24475	1.94215	0.114885	0.242198	Q5RJH6;Q3UKQ9	Q5RJH6	Protein SMG7	Smg7
11.1917	11.9677	10.2704	9.39395	12.4656	15.3795	15.6202	11.7841	11.9953	11.8877	18.8548	12.137	13.3001	13.4525	13.6824	13.955	11.9766	10.7392	10.3677	11.1629	11.0458	14.9574	14.3968	14.4954			7.8498	176690000	51	13.322	22.7	0.613262	1.93502	0.0393471	-0.113288	E0CZ27;A1L0U3;F8WI35;A1L0V4;B9EI85;A0A1W2P768;P84244;P84228;P68433;P02301;E0CYN1;E0CYR7	E0CZ27;A1L0U3;F8WI35;A1L0V4;B9EI85;A0A1W2P768;P84244;P84228;P68433;P02301	Histone H3;Histone H3.3;Histone H3.2;Histone H3.1;Histone H3.3C	H3f3a;Hist1h3e;Hist1h3i;Hist2h3b;Hist1h3b;Hist1h3a;H3f3c
11.1703	10.6613	9.37257	21.3479	12.0233	13.0099	10.5501	19.8915	18.3212	13.7241	13.0969	13.5564	14.4078	13.4573	13.6912	20.4339	19.8064	10.7152	12.3201	11.2828	9.0757	11.6552	19.1794	10.9885			6.6568	257680000	45	62.844	9.3	0.361601	1.92582	0.664552	-3.00169	Q3UV17	Q3UV17	Keratin, type II cytoskeletal 2 oral	Krt76
11.3209	10.8037	10.164	10.3699	12.5382	12.0308	15.126	11.5369	12.0929	15.4068	12.337	12.2045	13.0593	13.0183	13.4499	12.0617	11.9263	12.9076	18.8661	16.4411	16.6949	12.6649	11.4925	12.595			11.023	36034000	23	12.563	34.5	1.22312	1.91275	0.81189	2.05524	Q8BQV7;Q6ZWX1;O55142;Q9DC85	Q8BQV7;Q6ZWX1;O55142;Q9DC85	60S ribosomal protein L35a	Rpl35a
12.038	10.9126	9.95072	9.48037	11.3452	12.6744	10.3566	12.4751	11.7618	14.6544	14.2401	14.3167	15.2875	13.3035	13.5868	11.7387	11.4036	12.412	15.0499	14.9475	14.8469	15.2094	15.1868	14.9733			31.578	9949400	35	43.131	15.7	1.10728	1.9006	1.79017	2.08029	Q8K2C9	Q8K2C9	Very-long-chain (3R)-3-hydroxyacyl-CoA dehydratase 3	Hacd3
12.4868	11.3982	9.59016	9.57958	11.158	11.791	16.4696	13.4843	11.0448	12.5057	11.2856	12.473	15.1124	13.1879	14.439	11.1839	10.5801	12.0369	19.5546	19.2409	19.1749	11.9252	11.0667	11.1303			33.628	106800000	61	15.709	51.8	0.989953	1.87654	0.625658	2.59205	Q5M9N5;Q5M9J8;P41105;F6Z0X0	Q5M9N5;Q5M9J8;P41105	60S ribosomal protein L28	Rpl28
11.4896	10.9645	8.94	8.95997	13.0453	11.631	15.5931	11.8413	11.7888	12.2942	12.1419	12.3188	13.6314	13.8584	14.0247	10.6662	11.6837	11.4148	15.0519	12.6261	12.9575	12.2914	12.5911	11.445			19.063	4367100	9	57.703	11.3	1.02283	1.82465	0.135936	0.280646	F8VPU8;A0A0J9YVH3;J3QK55;Q05C34;A0A0U1RQ46;D3Z5L4;O88245;O88264;F7AIG4;Q3ULF1;Q8R118;Q80ZG3;Q05DJ1;J3KMG5;E9Q1C9;L7N452;Q8CIP9;G3UY53;Q8BIK3;F6T2D2;Q5QKN3;Q80UJ5;Q14DI0;Q3UQ14;Q8K2Z5;Q3UT17;B9EKH7;Q3ULR3;A2BFU4;A0A087WRJ1;J3QPX0;L7N1Z0;A2ANU6;Q9JJR1;Q9JJQ3;A2AIE7;K7N769;F6R9A8;Q99LG7;Q6PEE4;F6ZS36;G3X904;Q52L69;A0A087WPI5;Q91VM8;A0A1B0GRI9;Q8K0G9;Q9JIC0;L7N248;Q8VEN0;Q61491;L7N267;E9PZP6;Q8CFE9;E…	F8VPU8;A0A0J9YVH3;J3QK55;Q05C34;A0A0U1RQ46;D3Z5L4		AU041133;2010315B03Rik;5430403G16Rik
10.4611	11.5147	10.3322	8.68829	13.2287	11.6888	12.3443	12.6525	11.8686	13.3196	13.2354	13.4088	14.8558	14.2659	12.5701	11.6342	12.4744	12.6266	11.0782	13.1794	9.28087	12.4359	10.7553	12.3873			9.0214	1128300	17	54.62	2.7	1.36397	1.81922	1.00534	-1.55168	Q7TSF9;D3YW29	Q7TSF9;D3YW29		2610020H08Rik
12.1707	11.727	10.1741	8.96335	12.4291	12.1574	14.1571	13.4055	13.6409	12.8569	11.5151	12.8717	14.2549	13.435	12.8529	11.788	12.2644	11.4734	13.0729	13.3083	13.2628	11.3977	12.0089	11.3009			41.846	2877400	20	43.174	14.4	1.34826	1.80425	0.194273	-0.286206	Q9ESU0;Q3UDA4;Q9ESU1;Q6ZWP4;Q9Z0H3;Q9JJD1;F6U415	Q9ESU0;Q3UDA4;Q9ESU1;Q6ZWP4;Q9Z0H3;Q9JJD1;F6U415	SWI/SNF-related matrix-associated actin-dependent regulator of chromatin subfamily B member 1	Smarcb1
13.9847	11.0379	15.0302	13.7369	15.5625	17.2765	17.8973	15.6695	16.6949	15.9361	15.2271	15.9395	13.7894	18.1782	17.8306	11.7812	12.2202	11.7472	21.0028	20.9731	20.9229	15.2473	15.0961	15.2865			48.676	360620000	200	24.305	35.1	0.939846	1.78931	1.07786	3.83029	P47963;Q5RKP3;A0A140T8K8	P47963;Q5RKP3;A0A140T8K8	60S ribosomal protein L13	Rpl13
11.9652	12.6059	12.17	8.72698	12.9335	12.4188	13.8174	13.5136	13.9254	12.4875	13.9536	13.8473	15.0391	13.6189	12.7709	11.4989	11.7931	11.377	13.6721	13.9878	13.8255	14.6007	14.0059	14.2899			50.038	5260900	48	81.635	10.1	1.34982	1.78741	1.15159	1.38068	Q8BGS1	Q8BGS1	Band 4.1-like protein 5	Epb41l5
10.519	10.9593	10.4514	9.08808	12.6065	12.3974	13.0619	11.2912	13.8059	12.2976	13.9736	12.2851	14.0789	13.2124	13.9535	11.7076	12.6111	12.6293	10.6843	10.4384	10.2084	12.7915	13.3288	13.4411			15.66	1901400	24	172.44	4.9	1.32252	1.78228	0.813665	-1.21671	A2A791;F6VYE2	A2A791;F6VYE2	Zinc finger MYM-type protein 4	Zmym4
11.9855	11.0579	10.9461	10.84	12.1248	13.184	16.2916	13.9593	13.219	12.4882	12.1497	12.4265	13.8407	12.1628	12.723	11.9341	12.7738	12.194	20.4213	20.3635	20.3347	13.9223	11.256	10.6572			46.999	218090000	106	20.732	44.3	1.18642	1.73267	0.888953	3.55443	P62717;A0A1D5RLW5;Q3THJ0;A0A1D5RM85;A0A1D5RM79;A0A1D5RME4;Q05CK2;F6YJW4;A0A1D5RMC7	P62717;A0A1D5RLW5;Q3THJ0;A0A1D5RM85;A0A1D5RM79;A0A1D5RME4	60S ribosomal protein L18a	Rpl18a
11.5884	10.635	9.41488	8.91248	12.7672	12.2135	12.0894	11.583	11.7985	13.5149	13.3989	13.5363	13.8615	13.0053	12.9901	12.2499	11.9747	11.728	11.9273	11.6629	11.3425	13.7729	13.5093	13.9309			12.121	1352900	11	74.734	8.8	1.18755	1.73158	0.0331892	0.0560848	A0A0N4SV65;A0A0N4SUY3;A0A0N4SWF5;Q8CIA7;A0A0N4SUU0;A0A0N4SWD7;Q6ZPK1;E9Q6H8;A0A1L1SQF5;Q8VDM7;Q91YS3;A0A0N4SVR9;A0A0N4SUV0;A0A0N4SW19	A0A0N4SV65;A0A0N4SUY3;A0A0N4SWF5;Q8CIA7;A0A0N4SUU0;A0A0N4SWD7;Q6ZPK1;E9Q6H8;A0A1L1SQF5;Q8VDM7;Q91YS3		Plekha5
10.3747	11.7143	9.93441	8.00767	11.2233	12.3615	11.3947	12.4042	12.1096	12.3767	13.3729	12.1705	14.459	13.2671	13.2587	11.5416	12.752	11.4399	14.0826	13.488	11.6971	11.6693	12.2147	11.662			7.9629	1933600	5	28.37	11.7	1.25983	1.70211	0.193902	-0.317424	Q8BTW3	Q8BTW3	Exosome complex component MTR3	Exosc6
11.2145	11.3698	9.99109	8.12344	12.8557	11.878	11.1664	13.023	12.5071	12.7381	12.8435	13.341	14.4711	14.0472	13.7217	11.7578	11.574	12.3605	10.889	11.4074	11.9623	11.1814	11.9674	9.83351			4.5692	1092600	7	46.818	3.4	1.15028	1.69779	1.49656	-1.78188	Q3UBT6;Q3USK2;Q9DC28	Q3UBT6;Q3USK2;Q9DC28	Casein kinase I isoform delta	Csnk1d
10.6976	10.701	11.5721	9.91472	11.7452	11.5375	14.8119	11.9266	11.5131	12.6377	12.4956	12.966	15.1423	13.1191	13.5991	11.6052	12.3672	12.5593	11.4172	10.178	11.5132	11.818	11.4475	10.747			11.987	1445900	9	37.642	16.9	1.56146	1.69716	1.70202	-1.87854	Q3UUX3;A0A1D5RML8;P97760;Q9DB22;A0A1D5RLD4	Q3UUX3;A0A1D5RML8;P97760;Q9DB22	DNA-directed RNA polymerase II subunit RPB3	Polr2c
11.6289	11.8519	9.42857	8.65787	11.7051	12.3395	11.6306	13.2089	11.464	13.2507	13.4955	12.7292	13.6032	13.2831	12.8232	11.3457	12.9848	12.5508	10.6911	10.4454	12.2142	12.6152	10.8555	11.5521			3.9564	432280	2	20.702	6.1	1.20066	1.6945	1.44287	-1.36955	Q9JJR2;A2BI49;A2BI46;Q80UK6;A2BI50;A2BI45;A2AIE6	Q9JJR2;A2BI49;A2BI46;Q80UK6;A2BI50;A2BI45;A2AIE6		Xlr5c;Xlr5b;Xlr5a
11.7811	11.5797	10.2697	9.54057	11.2604	12.8391	14.6197	12.2601	12.6683	12.3459	12.5152	12.9882	13.9181	13.239	13.6411	12.0776	11.1951	12.1881	15.6818	15.2104	17.3168	11.1198	11.0936	10.8412			26.685	16400000	44	14.236	40.9	1.43543	1.68782	0.27417	0.834099	P70696;A0JNS9	P70696;A0JNS9	Histone H2B type 1-A;Histone H2B	Hist1h2ba
12.0226	12.3834	9.97537	8.93768	12.2203	12.179	15.1657	12.1528	12.5981	12.8085	12.1636	12.938	13.7131	12.9334	13.5646	11.6547	11.1212	11.459	19.3198	19.1589	19.248	11.3469	12.3787	10.5528			35.596	96096000	52	21.397	38.6	1.12426	1.68472	0.770978	2.92655	Q6ZWZ7;Q505B1;Q80V08;Q9CPR4;Q6PHZ1;B2RY53;Q9DAS6	Q6ZWZ7;Q505B1;Q80V08;Q9CPR4;Q6PHZ1	60S ribosomal protein L17	Rpl17
11.1284	12.7493	10.7497	8.9863	12.5558	12.7734	15.8009	13.379	12.2126	13.0032	12.591	12.0174	12.8714	12.4332	12.9528	11.5465	11.3196	11.9687	19.4229	19.1376	18.4467	12.9182	13.8268	12.7105			32.968	84678000	58	17.258	48.3	0.996941	1.67685	1.46101	3.89505	Q4FZH2;P61255;B1ARA3;B1ARA5;Q3U7N1	Q4FZH2;P61255;B1ARA3;B1ARA5;Q3U7N1	60S ribosomal protein L26	Rpl26
11.1983	11.3066	10.2406	9.72208	11.7919	12.2937	13.6194	11.841	12.4135	14.0981	12.4724	12.151	13.9966	13.3836	12.8487	11.2548	10.7276	11.8128	14.1594	14.1083	14.1203	15.4587	14.928	15.0212			37.564	5991700	40	100.79	12.4	1.58916	1.6737	1.99044	2.29531	Q8CD14;Q8K4L0;Q8CD39;Q7TPP4;Q6IQZ1;Q8VDG2	Q8CD14;Q8K4L0;Q8CD39;Q7TPP4;Q6IQZ1	ATP-dependent RNA helicase DDX54	Ddx54
12.6963	10.4817	10.3572	9.63074	12.1349	12.3847	12.704	12.3901	12.8448	13.2949	13.1723	13.3169	13.2387	13.2675	13.4318	11.3966	11.6698	11.3997	11.8757	10.2141	11.8799	12.201	12.1335	11.3463			3.1499	520900	3	42.801	7	1.56085	1.67291	0.739866	-0.792253	Q3TNH3;F6WB49;A0A0R4J074;Q9EQQ0	Q3TNH3;F6WB49;A0A0R4J074;Q9EQQ0	Histone-lysine N-methyltransferase SUV39H2	Suv39h2
11.852	10.6678	9.08573	8.87565	11.529	11.4771	10.8891	12.4092	12.4816	13.4369	11.7019	12.54	14.2998	12.9973	13.3534	11.2186	11.8793	10.5277	11.8076	9.90696	10.8233	11.5356	12.0638	10.8064			2.7635	150990	2	242.25	0.5	1.32009	1.66188	0.902692	-1.22206	E9Q286	E9Q286	Little elongation complex subunit 1	Ice1
11.1493	10.6468	9.42254	10.9585	12.0094	13.611	13.9087	11.3309	13.1541	13.7491	13.0982	12.5254	15.1446	13.0686	13.6753	11.6291	11.0055	10.7929	14.4271	15.439	15.8147	11.695	12.1233	10.5965			11.436	8661200	16	19.253	16.8	1.21118	1.66147	0.291775	0.796573	Q8C1Y3;Q3U4Y0;P10922	Q8C1Y3;Q3U4Y0;P10922	Histone H1.0;Histone H1.0, N-terminally processed	H1f0
10.116	11.0048	9.03804	9.73682	12.8753	12.3664	10.6924	12.1211	13.0005	12.2633	13.6312	13.315	13.8615	12.4995	13.8832	11.631	10.5431	12.7186	17.2717	17.0133	17.3306	11.9422	10.9144	10.1132			80.141	24034000	43	25.276	37.9	1.09054	1.64765	0.46378	1.57477	Q2YDW1;Q3UGC7;Q66JS6;Q66JW9;Q99JK5	Q2YDW1;Q3UGC7;Q66JS6	Eukaryotic translation initiation factor 3 subunit J-A;Eukaryotic translation initiation factor 3 subunit J-B	Eif3j;Eif3j1;Eif3j2
11.0748	11.1829	9.01693	9.3721	12.0572	12.5071	12.4516	12.2746	11.9379	13.4657	11.8801	13.0574	13.3557	12.5544	13.3732	11.6463	12.422	11.7136	12.0205	10.7582	10.158	11.7078	12.3506	10.9405			4.2876	1997200	9	81.11	4.1	1.32068	1.64272	1.306	-1.18824	E9Q4T8;Q6ZQ84;Q9JLV5	E9Q4T8;Q6ZQ84;Q9JLV5	Cullin-3	Cul3;mKIAA0617
11.8348	11.4415	8.90577	9.62288	11.2398	12.253	11.348	12.3449	11.8048	13.6425	12.3115	13.6636	13.9281	12.961	13.4013	11.4352	12.5196	11.6481	11.8388	12.1198	11.6506	11.394	11	11.3281			8.8805	438500	2	162.9	1.7	1.24365	1.63624	1.28205	-1.09366	A0A0A0MQA2;Q6NS57	A0A0A0MQA2;Q6NS57	Mitogen-activated protein kinase-binding protein 1	Mapkbp1
11.6696	12.3765	10.2348	9.68367	11.7071	11.5543	13.1063	12.8165	11.1271	13.4897	13.4899	12.9984	14.2241	14.0081	13.0859	12.325	11.3603	11.4973	10.6572	10.2382	10.9815	12.0284	10.8203	10.4045			20.134	1116900	10	66.695	8	1.50513	1.63366	1.69472	-1.89508	Q3U285;Q8C9B1;E9PXY2	Q3U285	Ligand-dependent nuclear receptor corepressor-like protein	Lcorl
11.7637	9.95273	9.16725	11.2088	12.0764	10.8705	11.6881	12.847	11.4827	12.2514	13.584	12.9843	13.3778	12.6011	14.0445	10.6293	11.5597	11.4876	10.3243	11.3283	8.40898	12.6781	12.3552	11.0792			2.2761	688530	7	25.03	5.7	1.48107	1.63302	0.727872	-1.25434	B1AQG7;Q8CCB2;Q9JMD0	B1AQG7;Q8CCB2;Q9JMD0	BUB3-interacting and GLEBS motif-containing protein ZNF207	Zfp207;Znf207
11.1347	11.0939	9.88063	9.4794	11.7497	11.9139	11.5636	12.7126	12.554	11.9198	12.6411	13.6262	13.322	13.1584	13.4625	11.5143	10.9901	11.6462	13.7485	13.6311	13.788	13.4713	14.488	14.4766			37.628	3841400	24	629.58	2.7	1.65218	1.62754	1.67711	1.58499	J3QMC5;A2ANY6;Q6R5G2;Q3TPE2;Q497I1;Q5U481	J3QMC5;A2ANY6		Mdn1
10.8179	11.5124	9.32958	9.09741	12.3909	11.641	12.7359	11.8993	12.5452	12.9432	11.6502	12.7666	15.0261	13.5423	13.2013	11.8368	11.8719	12.3417	18.4594	17.9654	16.7334	12.2876	11.9431	11.2337			4.0546	35162000	12	10.533	20.2	1.41512	1.62519	0.576369	1.80043	A0A1L1SUN1;A0A1L1SS27;F6QL70;W4VSN7;Q5M8M8;P47915;F6YH22	A0A1L1SUN1;A0A1L1SS27;F6QL70;W4VSN7;Q5M8M8;P47915;F6YH22	60S ribosomal protein L29	Gm17669;Gm3550;Rpl29;Gm5218
10.4913	10.7128	9.72078	8.80253	11.9814	12.78	11.4457	12.6043	11.1603	13.5254	11.767	13.7136	14.8599	13.4951	13.129	11.4039	12.0243	11.3639	10.7119	11.5845	10.6241	11.6654	9.69994	10.4348			2.4581	1230400	2	47.73	5.7	1.09664	1.62124	1.53472	-1.92593	Q3UF45;E9Q6K3;Q9CVX7;Q8BIR5	Q3UF45;E9Q6K3;Q9CVX7;Q8BIR5		Pibf1
10.2606	10.1995	9.38117	9.84091	11.7419	11.1611	10.6839	12.8759	11.6487	12.0661	11.653	13.36	14.982	12.2807	13.1087	11.0905	12.739	11.1162	12.1876	11.9835	11.8765	12.4467	10.9109	9.46148			21.625	519730	2	35.92	5.8	1.55216	1.61707	0.677961	-1.07507	Q6XZC3;Q4U221;Q60761;A2AHM0	Q6XZC3;Q4U221;Q60761;A2AHM0		Mageb2;Mageb1
12.0569	12.4459	12.0711	9.14528	12.8573	12.5998	15.009	13.7257	13.9354	13.6712	12.3828	12.0958	15.716	13.3935	12.8994	11.6877	10.6837	10.8047	12.9285	10.619	11.9502	11.2599	10.8135	9.0577			7.7954	2308700	16	57.321	6.5	1.13758	1.60727	0.718823	-1.42603	F7CD45	F7CD45		Gm8334
12.4243	12.7096	9.90415	9.55528	12.0567	11.946	11.1094	13.0674	12.5481	13.8645	13.7589	13.885	14.3425	13.4017	13.5495	11.8032	11.7699	11.5076	12.0197	12.1216	11.3342	15.2242	15.0333	15.0427			29.276	3106400	31	87.347	11	1.14049	1.6062	0.351902	0.733563	A0A0R4J0I6;Q80XL6;A0A087WSI8;D3YTQ5;Q7TNH5;F6U473	A0A0R4J0I6;Q80XL6;A0A087WSI8;D3YTQ5	Acyl-CoA dehydrogenase family member 11	Acad11
11.1251	12.2273	10.4437	8.92206	12.6364	12.7708	12.8238	13.1071	13.2766	12.2039	13.284	13.055	13.9064	13.2919	13.841	11.0332	11.6071	10.3009	10.7367	9.43842	10.2697	11.2173	12.6988	10.6657			22.771	1065000	8	136.18	5.5	1.28093	1.60413	0.952552	-1.49232	F6RGI3	F6RGI3		Gm340
10.941	11.2827	8.69324	9.15489	12.3568	11.8097	12.4921	12.3292	11.3177	12.3155	12.7491	12.6562	13.3686	12.5145	13.0117	11.8064	10.8449	10.7721	11.2696	11.1212	11.5705	12.8004	12.4842	11.1523			5.3613	329020	1	72.726	3.1	1.2759	1.6036	0.2382	-0.31998	Q3UMB0;Q3TU15;Q3TJF3;Q61846	Q3UMB0;Q3TU15;Q3TJF3;Q61846	Maternal embryonic leucine zipper kinase	Melk
11.7135	11.1404	8.96592	10.0601	12.2766	12.8185	11.2833	12.7584	13.2089	12.8651	13.3833	13.0814	13.935	13.1446	14.2133	12.1327	11.7626	10.9283	12.749	10.2169	10.8025	13.7751	13.0052	13.2339			29.602	1555600	15	74.279	11.2	1.21686	1.60089	0.191834	-0.388977	Q3UIJ1;Q8VEG4;A0A1W2P7Q1;Q3UUE2	Q3UIJ1;Q8VEG4;A0A1W2P7Q1	Exonuclease 3-5 domain-containing protein 2	Exd2
10.7914	11.306	8.95469	10.2097	11.858	12.2227	11.5595	12.1574	12.6753	13.0761	12.2736	13.1616	15.0769	12.4561	13.7343	11.338	12.0955	12.1998	12.3072	12.6932	12.5836	13.1913	11.3698	10.9595			11.324	1383400	14	167.77	2.4	1.47952	1.59351	0.423797	-0.632678	Q3UHN1;B2RX06;Q9WVB4	Q3UHN1;B2RX06;Q9WVB4	Slit homolog 3 protein	Slit3
10.2475	11.289	9.69415	10.3433	11.8437	11.8534	11.1482	12.1811	12.5836	12.8146	12.9438	13.1122	14.8482	12.982	13.4589	11.7065	11.6541	10.4564	15.8636	15.8063	15.6309	11.4361	10.8544	10.5047			17.479	8297100	19	31.01	24.3	1.68981	1.58541	0.268562	0.831657	Q8BIX3	Q8BIX3	ARL14 effector protein	Arl14ep
12.4779	11.7527	10.7181	8.9708	11.8922	11.454	11.9137	13.9987	12.9833	12.8806	12.2799	12.7096	14.2609	13.0863	13.2183	12.1225	12.8119	12.3909	11.9523	11.7416	10.4228	12.2154	10.7282	10.4398			3.0158	194780	1	28.086	9.8	1.37507	1.58335	1.91667	-1.73176	A2A5N2;Q9CQV8;A2A5N1	A2A5N2;Q9CQV8;A2A5N1	14-3-3 protein beta/alpha;14-3-3 protein beta/alpha, N-terminally processed	Ywhab
11.3646	12.0915	9.83751	10.0606	12.1563	13.0505	13.474	13.4503	13.8013	12.2891	12.8443	12.1885	13.6736	13.2834	13.6753	12.4524	10.627	10.0559	14.0681	14.3661	14.8619	12.5168	11.0129	13.6311			63.382	5561400	31	54.191	24.8	1.37034	1.5811	0.592222	1.11488	P54823	P54823	Probable ATP-dependent RNA helicase DDX6	Ddx6
10.8627	11.5261	10.3863	9.71211	12.5894	12.2685	13.7965	12.0172	12.0485	13.2931	12.3648	13.285	14.1364	12.6464	13.2872	10.7807	11.6706	12.4228	13.4243	14.1555	14.7997	11.6996	11.3225	10.5011			31.982	4842600	48	65.146	12.8	1.46015	1.57671	0.06627	0.159794	Q3TIX9;A0A0U1RP18	Q3TIX9	U4/U6.U5 tri-snRNP-associated protein 2	Usp39
11.6243	11.785	11.4548	9.77004	12.1396	12.2692	13.6917	13.0836	12.9937	12.2748	12.6901	13.7616	14.1934	13.8402	14.1237	10.8373	11.5342	11.6268	14.5048	14.8908	14.2909	16.3547	16.3572	16.6168			37.099	11534000	81	82.252	22.1	1.80948	1.57547	1.86504	2.80996	Q91W18;E9Q6T6;F6ZI20	Q91W18	Tudor domain-containing protein 3	Tdrd3
11.6717	10.8807	11.1163	8.74587	12.5598	12.0423	13.9479	11.6165	12.9851	12.2436	12.9252	12.7476	13.6149	12.8668	13.5716	10.5925	11.7921	11.3021	11.3654	11.2905	11.0607	10.9348	13.1092	11.5404			4.2783	1104500	6	48.375	5.3	1.2601	1.57485	0.559128	-0.739832	Q99J79;Q4FZK4;A2AGR6	Q99J79;Q4FZK4;A2AGR6	DNA damage-binding protein 2	Ddb2
11.0182	10.8481	10.8693	9.72914	12.431	12.6393	13.8071	11.2217	14.1522	12.3673	12.3922	13.036	15.0127	11.9091	13.3774	13.2252	12.1968	9.80511	14.1733	13.5333	14.2829	14.6476	14.9685	15.1184			82.764	5722600	64	207.78	9.7	1.27212	1.57357	1.25396	1.8663	Q6NS46	Q6NS46	Protein RRP5 homolog	Pdcd11
11.7082	11.8332	10.3525	11.1243	11.3978	12.9758	12.2234	12.8779	13.502	13.4652	14.232	12.5277	14.1242	13.325	12.4193	12.2362	11.5985	11.25	13.7752	12.7103	12.8573	13.9286	14.5846	13.7422			72.748	3713300	32	137.88	5.7	1.70696	1.57274	1.05414	1.1075	Q3V0N4;Q6PGF5;Q6ZQH0;Q8CEG3;Q3UYW7;Q8K0N8	Q3V0N4;Q6PGF5;Q6ZQH0;Q8CEG3;Q3UYW7;Q8K0N8		Bms1
10.5618	12.9363	11.0383	9.80777	11.3617	12.5333	15.2528	12.4802	12.2616	13.1975	12.6656	11.8139	13.1135	12.3742	13.466	11.6003	12.9401	12.1634	19.9798	19.5515	19.4788	11.5009	10.8293	10.9837			28.836	134170000	90	16.94	36.9	1.13779	1.57205	0.67479	2.77775	Q91YK6;Q4V9X9;Q5M9M5;A0A140T8M7;P62751;D3YTY6	Q91YK6;Q4V9X9;Q5M9M5;A0A140T8M7;P62751	60S ribosomal protein L23a	Rpl23a
10.7311	11.4162	10.4247	8.85939	11.9093	11.3114	11.612	10.9746	12.2754	13.7594	12.396	12.9491	15.1998	12.6144	13.9659	11.2134	12.2982	10.9359	14.6349	14.8545	14.7852	15.6231	16.0047	16.0255			115.32	8961700	37	73.042	14.4	1.3248	1.5524	1.83376	2.61673	Q921U7;Q8C281;Q8CE04;Q8CE80;P51125;Q8CB83;Q3TTN2	Q921U7;Q8C281;Q8CE04;Q8CE80;P51125;Q8CB83;Q3TTN2	Calpastatin	Cast
12.6147	10.1539	10.6608	8.87441	12.0296	12.486	14.2487	12.0243	13.3122	12.4473	11.3201	12.7589	13.1873	13.3618	12.9839	11.2971	12.7962	11.1984	16.6972	16.4604	16.2318	11.0024	12.4708	10.383			29.652	15342000	41	25.661	41.4	1.04707	1.54868	0.502428	1.40348	Q9D0B0;Q3TXM9;F6RTE1	Q9D0B0;Q3TXM9	Serine/arginine-rich splicing factor 9	Srsf9
12.1359	10.533	9.85489	9.88051	12.6658	11.5149	12.2048	12.5567	11.9945	12.8831	12.5801	13.6477	14.1374	12.9533	13.7604	11.2593	12.0085	11.734	12.6695	11.3656	12.4992	11.9938	11.1878	11.8126			5.0409	306550	4	89.519	1.5	1.45345	1.54698	0.632242	-0.72073	Q8CCJ3	Q8CCJ3	E3 UFM1-protein ligase 1	Ufl1
11.4142	12.1806	11.1362	10.3438	12.4714	11.2454	14.8868	13.345	12.1238	12.8598	12.2414	12.6138	14.5206	13.0234	13.7053	11.8591	11.7248	12.2688	15.4837	14.5976	14.7074	11.1932	11.0499	10.3968			32.73	6833300	23	47.211	20.2	1.50671	1.5465	0.0178481	0.0544294	Q4VBE8;Q8K265;Q3TQM9	Q4VBE8;Q8K265	WD repeat-containing protein 18	Wdr18
11.5867	10.9984	10.8496	8.31594	11.7593	11.2571	12.9068	11.4221	12.1494	11.7108	13.3451	12.5051	14.3152	14.0461	13.4106	11.0838	10.8114	9.99505	11.8056	12.0677	12.8503	11.5506	12.1128	11.9284			27.057	1201200	6	17.247	21.6	1.31679	1.54535	0.104893	-0.22447	Q9CRB2	Q9CRB2	H/ACA ribonucleoprotein complex subunit 2	Nhp2
11.7162	11.1836	10.0208	9.13454	13.2311	11.1723	12.7139	12.5866	12.6819	12.5679	12.5756	12.5756	13.5286	13.9228	14.8171	10.8181	11.8731	10.6283	12.3567	12.7393	12.6371	11.4002	11.2923	10.627			16.704	1466200	11	60.182	8	1.3537	1.54048	0.416333	-0.755927	Q60960;Q4FJZ2;Q8BH30;O35345;G3UXT6;G3UZK5;G3UXF0	Q60960;Q4FJZ2;Q8BH30;O35345	Importin subunit alpha-5;Importin subunit alpha-5, N-terminally processed;Importin subunit alpha;Importin subunit alpha-7	Kpna1;Kpna6
11.5412	10.3934	10.7596	9.53454	12.1171	11.9826	11.3835	12.9561	12.6033	12.8599	12.9101	12.844	13.623	12.9173	13.2263	11.1536	11.9348	11.5167	10.9129	10.7165	11.3115	11.6786	10.9095	10.4869			10.246	473870	4	59.127	3.8	1.62431	1.53806	1.58909	-1.3926	Q3TXH6;Q99JR8	Q3TXH6;Q99JR8	SWI/SNF-related matrix-associated actin-dependent regulator of chromatin subfamily D member 2	Smarcd2
11.4273	12.6881	10.1911	9.0581	10.7912	12.754	14.9215	12.1647	11.6587	11.7807	12.7393	12.839	12.5133	13.2159	13.6179	11.8745	12.7771	11.8285	17.7937	18.1214	18.3152	12.0819	12.0127	9.81209			114.09	57533000	86	26.94	30.2	0.991686	1.53236	0.600768	2.05162	O08583;Q4KL64;G3X9I4;D9J342;Q9JJW6	O08583;Q4KL64;G3X9I4;D9J342;Q9JJW6	THO complex subunit 4;Aly/REF export factor 2	Alyref;Alyref2;Refbp2
11.6813	12.4301	10.2376	9.58989	12.4454	12.1008	13.3915	11.1257	12.8479	13.4682	13.3507	13.4897	13.6911	12.9724	12.9588	11.5031	10.9908	10.6689	13.4803	13.5471	13.8199	12.2034	11.4266	9.80506			33.454	2708700	13	39.551	13.3	1.24365	1.53145	0.112658	0.249552	A0A0R4J0C8;Q7TMF2	A0A0R4J0C8;Q7TMF2	3-5 exoribonuclease 1	Eri1
9.76815	11.8093	8.88423	9.8807	11.6846	13.3979	11.5933	12.0976	11.472	13.3561	12.9304	13.1581	14.6138	12.4789	13.6376	12.6431	11.7929	11.3787	14.3596	14.1714	14.3953	11.6784	12.0995	12.6622			17.266	3168400	13	45.822	10.8	0.995988	1.53048	0.274798	0.470228	D3YX27;Q3TXN0;Q3UJR3;Q9JIY5;F6TCV0;D3YX28;Q80V84;F6XUR8;S4R1B3;S4R1A8	D3YX27;Q3TXN0;Q3UJR3;Q9JIY5;F6TCV0;D3YX28;Q80V84;F6XUR8;S4R1B3	Serine protease HTRA2, mitochondrial	Htra2
10.9814	12.2533	11.7067	9.50475	11.4354	11.8088	14.1821	11.7218	13.5475	11.6883	12.5005	13.1826	12.927	12.3047	12.8436	11.6574	11.2228	11.7553	18.7373	18.761	18.1648	12.1641	12.3154	10.5314			34.517	62141000	73	16.301	38.4	1.35115	1.52208	0.927999	2.99385	O70569;P62264;D3YVF4;D3Z7I1;Q3UJS5	O70569;P62264;D3YVF4;D3Z7I1;Q3UJS5	40S ribosomal protein S14	rps14;Rps14
10.405	11.997	11.1217	9.32887	12.4706	11.2854	13.7591	11.3362	12.35	13.6088	12.7335	11.9454	14.6836	13.2506	13.4792	11.1225	11.5297	10.9309	13.3068	13.1338	10.8217	11.3493	10.9528	9.09498			7.7698	480090	3	18.48	42.4	1.28185	1.52071	0.535479	-1.05616	A2AM62	A2AM62		Hp1bp3
11.3768	10.9559	9.26406	8.88894	11.3241	12.6013	10.6101	12.692	12.071	12.6448	12.7812	12.7023	14.9968	12.3717	13.4845	10.274	10.0827	11.6863	11.0714	10.4359	9.96195	11.7099	13.7171	13.7196			23.544	1596200	12	264.28	3.2	1.13734	1.51505	0.140163	-0.380026	Q5DTT3;Q3TNP4	Q5DTT3	Protein FAM208B	Fam208b
12.4221	11.1765	10.4132	7.78726	12.6544	12.8272	11.9378	12.3441	13.2088	12.8219	11.7295	14.3074	13.1948	13.2465	14.0084	11.8592	11.8111	10.6183	12.9794	13.282	13.2378	13.4838	13.3337	13.389			45.914	2763800	21	91.577	7.3	0.838435	1.5115	0.777037	0.827937	Q3ULD6;Q3UI57;P25206;Q3UZH2	Q3ULD6;Q3UI57;P25206;Q3UZH2	DNA helicase;DNA replication licensing factor MCM3	Mcm3
11.3094	11.2446	10.0322	9.24378	11.3325	12.4174	11.2178	12.4934	12.703	13.2746	12.6203	12.3175	14.1459	11.7122	13.3828	11.4446	11.2318	10.8349	13.0724	12.5053	10.6018	12.4644	11.2268	10.9114			5.4787	1269700	6	42.957	7.8	1.43048	1.50777	0.187363	-0.328364	Q3UHX9;Q66L45	Q3UHX9;Q66L45	Putative methyltransferase C9orf114 homolog	D2Wsu81e
10.8911	12.7868	10.639	8.09702	10.7562	12.0484	11.6852	11.4989	11.7141	13.2865	13.3264	12.7359	13.5946	11.8054	13.353	12.0127	12.1458	11.3231	11.7308	10.4503	11.812	11.0932	11.1771	10.5109			2.1968	510600	2	32.197	3.9	1.01233	1.50473	1.44285	-1.24338	Q3V455;Q3V449;Q9EPA7	Q3V455;Q3V449;Q9EPA7	Nicotinamide-nucleotide adenylyltransferase;Nicotinamide/nicotinic acid mononucleotide adenylyltransferase 1	Nmnat1
10.7169	12.1527	9.05784	10.5959	12.744	11.7144	12.3832	11.8256	13.1033	13.2745	12.9019	12.4833	13.7974	13.8285	13.2038	11.1697	11.0669	13.1977	11.6437	10.4923	10.5471	11.8139	13.3021	11.5843			3.2714	874850	3	16.697	6.7	1.30239	1.49836	0.838216	-1.14679	F6Z198	F6Z198		Tex16
10.6791	12.0183	9.19706	9.64838	11.4775	11.5215	11.0646	12.0851	11.7267	13.0683	13.1186	12.4659	13.1325	12.7114	15.0141	11.8671	11.6641	11.8881	12.4892	13.8148	9.13176	11.5846	11.2011	11.5541			6.8018	674710	4	584.62	0.7	1.34597	1.4979	0.618116	-1.08363	A0A171EBL2;E9Q555;Q69ZG7	A0A171EBL2;E9Q555	E3 ubiquitin-protein ligase RNF213	Rnf213
12.1666	11.65	9.45652	9.90358	11.88	12.7722	12.7895	12.0874	11.9626	13.7702	12.8856	13.3047	15.1877	12.5086	13.3991	12.0166	12.7177	11.8856	14.0005	11.2796	10.4934	13.3771	10.1844	12.276			2.7302	2669800	4	273.81	0.7	1.23911	1.49517	0.580695	-1.01739	B9EKB8;B7ZWC4;Q07113;Q8C2F9	B9EKB8;B7ZWC4;Q07113;Q8C2F9	Cation-independent mannose-6-phosphate receptor	Igf2r
11.2841	12.2928	9.10017	9.23231	12.056	11.337	12.3509	11.6379	12.4545	11.895	12.4589	13.4611	15.2378	13.4715	13.9254	12.2298	11.5458	12.523	16.626	16.3896	16.5304	11.5277	10.9573	10.9415			19.017	14265000	26	32.904	39.3	1.21046	1.49266	0.1991	0.67321	P48962;Q8BVI9	P48962;Q8BVI9	ADP/ATP translocase 1	Slc25a4
11.113	11.3208	9.12129	9.68528	12.2623	12.548	13.1425	11.8926	11.6174	13.1046	12.9728	12.2683	12.5679	13.0713	14.1107	11.5288	10.5668	10.8562	13.0254	13.1947	13.6155	12.2502	10.2845	10.1196			16.625	1719800	11	100.78	9.3	1.21118	1.49126	0.0141194	-0.0352788	Q8VBW5;B8JK50;Q8C9P7;Q05CK5;Q05D00	Q8VBW5;B8JK50	HMG box transcription factor BBX	Bbx
10.6146	11.6319	9.89228	8.90555	12.2951	11.2398	11.5598	11.6573	12.3355	13.1012	11.8949	12.9755	12.8217	13.0442	13.0687	11.9298	11.6204	11.8451	11.0436	10.3039	9.67357	14.9469	14.5298	14.7149			6.2792	4382400	19	73.704	8.8	1.32287	1.49081	0.049399	0.147111	Q91WM1;A2BH82	Q91WM1	Spermatid perinuclear RNA-binding protein	Strbp
9.92822	10.5602	9.74549	8.66229	11.7447	11.3858	10.8917	12.4436	11.1179	11.468	13.3448	11.6873	12.0415	13.683	13.7399	11.2212	11.469	11.4376	13.1906	13.3139	13.4298	14.3395	13.8595	14.2686			12.341	2824100	21	67.852	20	1.26128	1.48776	1.45374	1.46829	Q91YZ8;D3Z5M2;A3KFU5;A3KFU8;Q99LF8;Q6PHQ9;Q3UX16;V9GXG3	Q91YZ8;D3Z5M2;A3KFU5;A3KFU8;Q99LF8;Q6PHQ9;Q3UX16	Polyadenylate-binding protein	Pabpc4;Gm10110
12.5382	10.7607	10.2973	11.1851	11.4774	11.0873	13.7124	12.7372	12.2356	12.5949	11.8742	13.0987	14.3629	12.2781	13.5989	11.5052	10.9438	11.2533	14.1876	14.2318	14.1907	13.134	11.1489	11.3943			14.111	3480800	20	37.436	12.8	1.82859	1.4845	0.382798	0.724212	B2RTE3;Q4FK66	B2RTE3;Q4FK66	Pre-mRNA-splicing factor 38A	Prpf38a
11.6918	11.2093	9.47303	9.47434	12.7266	11.9365	11.8188	12.5695	11.5473	13.206	13.031	13.2282	13.6433	12.7459	13.2185	11.3021	11.1636	12.8856	12.4179	9.60201	11.4324	12.5528	12.2229	11.738			53.369	359940000	174	11.089	34.7	1.19783	1.48157	0.63454	-0.832159	A0A075B5S1;A0A0B4J1P3	A0A075B5S1;A0A0B4J1P3		Ighv9-1
10.7749	11.3615	10.3414	9.92948	12.321	11.2277	12.41	11.9044	11.4955	13.0485	12.9763	13.0066	14.4827	13.0751	13.4132	10.5813	11.302	10.8888	17.5766	17.1209	17.1178	11.7472	12.8272	10.1922			94.106	25421000	28	12.259	49	1.71297	1.48088	0.688894	2.1398	Q4FZH7;P84089;G3UW85;A0A1W2P7H9;A0A1W2P7T3;Q9DA82;Q9D9P6;Q9D2S9	Q4FZH7;P84089;G3UW85;A0A1W2P7H9;A0A1W2P7T3	Enhancer of rudimentary homolog	Erh
12.4449	10.391	9.90948	8.75682	12.0357	11.8585	10.7272	11.5751	12.8542	12.9729	12.9982	13.1502	13.2324	13.1055	13.7233	11.2192	11.5503	10.6187	12.3178	10.6737	9.7004	11.7538	11.9418	10.5958			5.5514	1043500	8	47.002	8.3	1.0297	1.48026	0.78661	-1.07768	Q8BZY2;Q6P5G3;Q8C1B4;Q5NC75;A2ABG6;Q3TSS8;Q5NC76;Q3ULD8;Q3U164;Q80XB1;G3UY70;P59178	Q8BZY2;Q6P5G3;Q8C1B4;Q5NC75;A2ABG6	MBT domain-containing protein 1	Mbtd1
10.9032	10.4963	10.5247	9.36805	11.3905	12.8107	10.8895	11.0645	11.8582	13.5488	13.4338	13.5701	15.1161	14.0454	13.3277	12.3815	12.3897	12.1747	13.5335	13.8895	13.828	15.2275	14.7684	14.8055			54.904	4121900	46	96.654	10.6	1.0554	1.47856	0.994595	1.10288	A0A0J9YUT8;Q8R3C6	A0A0J9YUT8;Q8R3C6	Probable RNA-binding protein 19	Rbm19
11.6932	11.2459	10.2488	8.51602	11.8552	12.8608	14.1594	11.441	12.5925	13.0651	12.3116	11.7145	14.9	13.1281	13.5433	11.3118	11.3323	12.5518	19.0057	19.1984	19.6352	12.8423	10.7361	11.439			46.808	110270000	117	18.579	38.1	0.994632	1.47736	0.699882	2.68156	Q9CQM8;O09167;Q4VA28;A0A140T8K5	Q9CQM8;O09167;Q4VA28	60S ribosomal protein L21	Rpl21
11.6405	10.4542	8.8466	10.6229	11.6333	11.2959	11.3825	12.7434	11.6665	13.3293	11.823	12.4097	13.1252	13.0863	13.4901	10.6746	11.7283	12.0266	12.6642	11.1653	13.0068	12.4826	10.897	11.4159			24.582	1059900	2	29.021	11.1	1.42394	1.47684	0.304632	-0.416554	E9PYN2;E9Q7N8;Q9R0B7;E0CYH6;E0CZ32;E0CYN4;E0CXP1;E0CY94;F7CTY2	E9PYN2;E9Q7N8;Q9R0B7;E0CYH6;E0CZ32;E0CYN4;E0CXP1;E0CY94;F7CTY2	Zinc finger protein 346	Zfp346;Znf346
10.6594	11.8103	10.8765	9.77564	11.8421	10.9684	12.107	12.645	12.4252	12.0544	13.158	12.4022	14.4212	13.4578	13.0854	11.5484	11.262	12.5917	12.317	13.0425	9.99593	12.5689	11.0205	12.8575			14.053	951700	12	127.2	2.3	2.04706	1.47658	0.493813	-0.760701	Q924W5;A0A1W2P6F2;A0A1W2P6V7	Q924W5;A0A1W2P6F2;A0A1W2P6V7	Structural maintenance of chromosomes protein 6	Smc6
11.5008	11.4708	10.1855	9.62237	11.21	11.9147	12.9654	12.7437	10.8312	12.4753	13.1736	12.5592	12.8285	12.0499	13.4162	11.5479	11.3849	11.5986	12.8193	11.6723	11.3863	11.751	12.9684	13.0876			23.815	543440	7	94.815	4.1	1.50328	1.47404	0.116111	0.143129	Q5RL55;Q6P542	Q5RL55;Q6P542	ATP-binding cassette sub-family F member 1	Abcf1
11.2765	11.5062	9.57628	8.61121	11.7927	12.5863	12.6614	11.0746	12.6898	12.3724	12.599	12.788	15.3661	13.1343	13.1595	11.0031	11.7604	11.685	11.7313	11.3396	11.2333	11.8843	11.6695	11.1297			3.161	7716700	16	125.63	0.9	1.11137	1.47266	0.89115	-1.18679	Q3TZ89	Q3TZ89	Protein transport protein Sec31B	Sec31b
10.8458	10.6371	10.5523	9.06191	12.9917	11.6651	11.9681	12.8751	12.012	12.5865	12.4429	12.6614	14.3764	12.752	13.6236	11.6663	12.6066	10.5403	11.6459	11.054	10.3448	12.9272	12.6181	10.8403			5.2708	234570	7	23.931	8.3	1.34249	1.46534	0.693686	-1.02251	Q8VCK2;A0A1B0GT66;F6Y6L6;Q3TWL1;Q3U7I9;F8WIR1;Q3UCW4;Q3UCD9;Q3UAQ1;Q3U8W5;Q3U7P0;Q3U651;Q3TXL5;Q3TWR6;Q3TWD0;Q3TJN3;Q3TIR0;Q8C243;P18242	Q8VCK2;A0A1B0GT66;F6Y6L6;Q3TWL1;Q3U7I9;F8WIR1;Q3UCW4;Q3UCD9;Q3UAQ1;Q3U8W5;Q3U7P0;Q3U651;Q3TXL5;Q3TWR6;Q3TWD0;Q3TJN3;Q3TIR0;Q8C243;P18242	Cathepsin D	Ctsd
11.1307	12.7683	11.0211	11.323	12.066	13.1664	14.1361	12.8098	13.6861	13.2454	13.1213	13.2675	13.3249	12.9969	13.4179	11.595	11.8353	11.5779	11.4579	13.9249	10.9627	12.0739	10.4034	11.3436			99.668	2593000	12	28.13	26.1	1.77598	1.46513	0.568808	-0.763577	Q3TV90;A0A0R4J047;Q9CYI4;Q05D11;D3Z765;D3YZ82;D6REI1;D6RGP6	Q3TV90;A0A0R4J047;Q9CYI4;Q05D11;D3Z765	Putative RNA-binding protein Luc7-like 1	Luc7l
11.733	12.1036	10.955	10.5114	13.2945	12.0154	12.8956	13.365	13.5337	13.2391	13.5609	12.7951	13.9159	12.9875	14.038	12.215	11.1331	11.7379	13.3596	11.3739	8.67766	12.0774	12.1039	10.2775			9.2567	1136100	12	145.09	3.2	1.75825	1.46274	0.795973	-1.35958	Q60520;Q3UVS7	Q60520;Q3UVS7	Paired amphipathic helix protein Sin3a	Sin3a
10.7667	10.7993	10.6168	9.60166	11.0124	12.7519	10.6957	11.9601	12.3852	12.4283	13.6892	13.1561	13.1003	12.9063	12.7125	11.6137	12.156	10.256	13.5732	13.3697	11.0774	14.6725	14.1447	15.2206			36.566	3191400	26	85.097	9.2	1.24344	1.46097	1.0567	1.55222	A2A9K3;Q8BMK0;Q8VDN9;Q8C1L6	A2A9K3;Q8BMK0	Centrosomal protein of 85 kDa	Cep85
11.1858	11.5892	8.98556	9.28318	11.9515	12.6933	11.881	12.7256	12.2927	12.3928	12.0631	13.0745	14.225	12.666	12.877	11.1435	11.0059	11.2891	12.2237	10.1238	11.0713	11.7495	11.3788	10.5552			7.2563	368980	5	22.749	12.6	1.1531	1.45685	0.808115	-1.01737	Q8CI43	Q8CI43	Myosin light chain 6B	Myl6b
11.6481	11.4601	10.0047	9.9384	13.2365	12.766	13.2763	12.2572	13.7419	14.2936	11.7695	12.438	12.9805	12.701	12.3401	12.5777	11.7482	11.1964	10.8061	11.8084	11.2546	11.3565	11.917	12.0551			6.8774	1325600	5	94.715	8.9	1.06289	1.4538	1.08466	-0.72437	Q501M5;Q3UH94;Q8BRB7;Q3UXM1;Q14AW2;Q6ZQC7	Q501M5;Q3UH94;Q8BRB7	Histone acetyltransferase;Histone acetyltransferase KAT6B	Kat6b
9.85885	11.3481	9.36532	9.55225	12.2616	12.8221	11.865	12.6638	10.984	12.7582	13.0792	12.5798	14.3411	12.3157	13.5593	11.7808	12.2212	10.9355	15.4348	15.5603	15.6809	12.3107	12.3995	10.7814			45.303	7814400	31	38.096	35.7	1.06466	1.45366	0.528787	1.16899	Q5HZI8;Q3UDK3;Q9D0F6;Q8CFZ9;D3Z1Y6	Q5HZI8;Q3UDK3;Q9D0F6;Q8CFZ9	Replication factor C subunit 5	Rfc5
10.8081	12.1777	9.50825	9.45973	12.6276	12.5534	12.9373	12.7961	13.0947	11.6235	12.3879	13.008	14.7981	12.7072	13.9079	11.2602	11.724	11.1819	12.7472	10.5545	8.30547	12.2763	10.8216	10.4837			11.565	639620	7	41.139	11	1.1328	1.45209	0.968577	-1.73174	Q9D4J7;E9QAG2;Q3UXP1	Q9D4J7;E9QAG2	PHD finger protein 6	Phf6
11.9007	12.337	9.38833	10.2045	11.8077	11.9509	11.4697	13.7404	13.0565	12.7303	12.3666	12.9381	13.6335	14.0035	14.2872	11.8198	11.2075	12.1222	11.657	11.9138	12.9305	10.8494	11.5001	11.2543			5.1774	651330	2	13.281	10.9	1.28145	1.45209	0.954901	-1.16143	P62315	P62315	Small nuclear ribonucleoprotein Sm D1	Snrpd1
11.9894	11.5958	9.34298	9.92808	12.9772	13.3906	13.8079	11.8865	12.2373	13.3311	13.5898	13.0776	14.1247	13.8111	14.0084	11.8072	10.5434	11.3538	16.626	16.6715	16.8511	11.3212	10.8203	11.1478			42.079	17193000	31	30.059	33.2	0.982404	1.45101	0.39826	1.29822	Q91WN1;Q8BRQ6	Q91WN1;Q8BRQ6	DnaJ homolog subfamily C member 9	Dnajc9
10.9788	10.4643	8.94039	8.83606	11.1964	11.3112	10.7441	12.1877	10.6249	12.481	12.5823	11.8105	14.8252	13.2534	13.4573	11.7497	12.1335	11.93	10.891	11.4735	11.2382	11.3221	11.5997	12.0275			3.101	368350	1	48.234	3.5	1.27006	1.45058	1.46632	-1.46618	Q9DB77	Q9DB77	Cytochrome b-c1 complex subunit 2, mitochondrial	Uqcrc2
10.8047	12.2541	12.0362	9.49851	11.1588	13.1758	12.9986	12.8314	11.8926	13.289	13.112	13.4817	14.8453	12.4027	13.6819	12.2575	11.4997	11.8616	10.2311	11.5747	10.3537	11.4811	11.7623	11.5848			9.6668	2280200	11	117.43	3.3	1.27798	1.4462	1.37851	-1.59352	C7G3P2;Q61136;Q8BPG8	C7G3P2;Q61136	Serine/threonine-protein kinase PRP4 homolog	Prpf4b
12.2089	11.2226	9.89294	8.59229	11.8014	12.5115	11.8271	12.8347	11.9616	12.7884	13.1729	12.288	12.8474	12.5832	13.7573	11.499	13.2349	11.1504	11.9295	11.1549	10.2031	13.5888	11.5632	9.82827			8.6753	439870	6	74.597	10.7	1.10081	1.44052	0.797673	-1.13407	Q3UPW7;Q8VDR2;Q00547	Q3UPW7;Q8VDR2;Q00547	Hyaluronan mediated motility receptor	Hmmr
11.3331	11.5725	8.92171	11.3002	12.7803	11.9057	12.538	12.1862	13.5152	11.5728	13.7947	12.8362	14.6131	12.5538	13.5679	12.1169	11.6359	10.2213	14.1694	14.8202	13.9465	15.1875	16.066	16.2879			108.15	8547700	59	136.46	12.6	1.1568	1.43827	1.79232	2.62808	E9QM77;O70305;F6U2C2;Q3UX07;F7B6X4;F6V8M6;Q3UX51	E9QM77;O70305;F6U2C2;Q3UX07	Ataxin-2	Atxn2
10.6109	11.8268	8.01442	10.7502	12.0843	12.016	11.1024	12.7066	11.6781	12.4997	13.326	12.6151	13.2294	13.3789	13.7564	11.72	12.7161	10.4024	13.7567	13.8619	13.5686	13.1784	11.1411	12.7577			30.162	2547900	11	38.157	9.5	1.0057	1.43754	0.323287	0.510205	Q8BPS5;Q8C2E6;Q544N9;Q3TRK9;P53986;Q3TIU1;Q3UWP4;Q8C571	Q8BPS5;Q8C2E6;Q544N9;Q3TRK9;P53986;Q3TIU1;Q3UWP4;Q8C571	Monocarboxylate transporter 1	Slc16a1
11.5297	11.4808	11.1399	10.3518	11.4182	11.1498	12.3518	13.4262	12.8432	11.655	12.9909	12.3906	13.4186	13.1567	12.983	11.6338	11.1735	11.9896	10.8352	10.9172	9.97909	11.2765	11.5457	11.4249			21.219	320570	3	89.135	3.9	2.2506	1.43125	1.60241	-1.3961	Q80TN4	Q80TN4	DnaJ homolog subfamily C member 16	Dnajc16
11.7705	12.2182	10.1868	10.1761	12.1999	12.4888	13.1737	13.3297	13.1341	12.439	13.2726	12.2684	14.7907	12.8141	13.2765	12.1497	11.1673	11.3718	11.461	11.8029	12.0109	12.6404	12.5284	11.336			7.9639	1088100	11	46.638	6.8	1.54637	1.42953	0.475237	-0.631754	O54941	O54941	SWI/SNF-related matrix-associated actin-dependent regulator of chromatin subfamily E member 1	Smarce1
11.7108	10.5294	9.07591	8.74229	12.324	11.6943	12.2485	12.4605	11.6355	11.1458	12.6119	12.5424	13.2426	12.7011	13.0339	12.0092	12.0038	11.0278	11.7994	10.9454	9.6549	14.4935	13.6278	13.8011			16.934	1707300	18	108.77	7.9	1.09056	1.42801	0.0202958	0.0506326	E9Q5G3;Q05DU6;A0A1L1SRP4;Q9CXV7	E9Q5G3;Q05DU6;A0A1L1SRP4	Kinesin-like protein KIF23;Kinesin-like protein	Kif23
12.7826	10.2947	9.89696	9.68765	12.299	13.4094	12.2831	13.0235	13.8941	11.877	12.0931	13.7623	14.1557	12.4621	12.9774	11.7435	13.3557	11.3029	15.9867	15.8452	16.1558	12.3916	11.629	11.4766			22.934	10724000	28	31.052	22.6	0.934999	1.42714	0.550624	1.24795	O08807;B1AZS9;Q9D634	O08807;B1AZS9	Peroxiredoxin-4	Prdx4
11.9	11.9537	10.5467	9.42208	11.1307	11.7215	11.4856	11.6431	12.7236	13.0863	12.9281	13.3679	14.4851	12.6248	13.6533	10.9035	12.0693	11.3587	14.0498	13.8532	14.2669	14.4647	14.5768	14.6144			43.466	4562400	47	167.15	6.7	1.40459	1.42664	1.58635	1.78851	E9PUA2;Q5BLK4;Q8CD38	E9PUA2;Q5BLK4	Terminal uridylyltransferase 7	Zcchc6
12.3599	11.4215	9.63723	9.7926	11.3459	12.9692	11.9625	13.266	12.061	12.305	13.3715	13.0909	13.3097	14.0215	14.1597	11.5199	10.9862	11.2042	13.5557	13.324	13.6437	11.8709	11.5032	11.7258			9.8473	1787900	12	30.752	12.4	1.18342	1.42176	0.0332688	0.070344	Q3TX38;Q3TTN3;A0A140T8V3;Q5EBQ0;J3QMG3;Q60931	Q3TX38;Q3TTN3;A0A140T8V3;Q5EBQ0;J3QMG3;Q60931	Voltage-dependent anion-selective channel protein 3	Vdac3
11.7579	10.0871	9.30734	9.65814	12.7755	11.3044	11.8713	11.7349	11.6182	12.6927	12.3543	13.123	13.8303	12.1733	13.2522	11.2546	12.0359	12.4274	10.7404	12.1165	10.4782	11.3601	11.4213	11.2815			3.6965	168050	1	38.937	3.1	1.18476	1.41732	1.4492	-1.26261	Q9D051	Q9D051	Pyruvate dehydrogenase E1 component subunit beta, mitochondrial	Pdhb
10.2517	11.4434	9.76683	10.4968	11.143	12.3245	12.3093	12.5961	11.5475	12.3724	12.2138	12.8893	14.2055	13.2569	12.7448	11.4584	11.6317	12.3981	14.1123	14.3371	14.1886	14.8974	14.2911	14.1994			39.42	4423800	39	75.968	17.3	1.7078	1.41701	1.96181	1.72173	F8VQ42;E0CZ72;P28740;Q9D481;F6SUU5;A2RSC8;Q8C0N1	F8VQ42;E0CZ72;P28740	Kinesin-like protein;Kinesin-like protein KIF2A	Kif2a
11.346	10.592	10.656	9.12237	11.1609	12.3746	11.2222	11.6816	12.2047	13.7498	12.9044	11.9536	14.7309	12.6405	12.8879	11.6426	13.0711	11.7593	11.237	12.956	10.311	11.8766	12.9297	11.3444			13.212	709200	6	66.562	5.9	1.2407	1.41073	0.783982	-1.01295	E9Q6A9;Q3UZT7;Q02248;F6QZ47;F7BAC9;D3YUH4;Q80VE7	E9Q6A9;Q3UZT7;Q02248;F6QZ47	Catenin beta-1	Ctnnb1
15.7454	15.4993	15.7585	9.73511	11.8949	12.6114	14.815	14.6409	14.6646	15.3142	15.1852	15.0532	12.8068	12.2898	13.0233	12.08	11.5449	11.1475	11.3487	10.886	9.96781	11.503	11.8393	10.5383			11.428	8869000	32	52.061	29.7	0.633946	1.40472	1.41587	-1.13489	Q32NZ5;X5J4W9;X5J5Q9;X5J4T5;K7U5X0;X5J539;K7TR71;X5J5F3	Q32NZ5		Igh
12.0653	12.421	11.0105	8.73332	12.2569	12.0253	12.4006	13.18	12.2821	12.8663	12.857	13.3415	13.5242	13.9663	13.6713	11.8675	10.6685	11.2167	13.271	13.0685	12.8567	12.8752	11.7217	12.4538			12.003	1444100	11	46.27	11.2	1.18009	1.40254	0.133991	0.222086	D3YTQ3;F6VQH5;Q9Z130	D3YTQ3;F6VQH5;Q9Z130	Heterogeneous nuclear ribonucleoprotein D-like	Hnrnpdl
11.9511	10.7641	9.56911	8.45844	12.506	12.695	11.2739	12.1828	10.8577	12.6226	13.3974	14.0178	15.4	12.7986	13.8631	12.4124	11.1065	11.8114	11.5945	12.2534	11.5354	13.2467	10.7541	10.4825			2.291	326830	5	28.496	4.4	0.789484	1.40141	0.807444	-1.25423	Q5M9P2;Q9CR47	Q5M9P2;Q9CR47	Ribosome biogenesis protein NSA2 homolog	Nsa2
11.9154	11.3601	10.3096	9.07622	12.5349	11.7803	12.1442	11.9863	12.898	12.4375	12.3696	13.5212	13.1445	13.1846	14.2051	11.4369	10.9907	11.2966	13.0662	11.4176	10.7027	13.222	10.9604	12.2278			9.3324	437620	6	64.282	5.3	1.25116	1.39669	0.260419	-0.443618	Q3UDK1;A0A0G2JG49	Q3UDK1;A0A0G2JG49	TRAF-type zinc finger domain-containing protein 1	Trafd1
11.6482	12.0183	10.4717	9.12589	13.0206	12.0213	12.6378	12.3731	13.4403	13.7073	13.0364	11.4895	13.7138	12.1962	13.5988	11.6194	11.9239	11.5672	10.6795	12.7812	13.315	11.6352	11.794	11.0222			14.659	1291000	9	42.062	7.8	1.07233	1.3964	0.43307	-0.565378	Q3UI20;Q3UJ12;P24815	Q3UI20;Q3UJ12;P24815	3 beta-hydroxysteroid dehydrogenase/Delta 5-->4-isomerase type 1;3-beta-hydroxy-Delta(5)-steroid dehydrogenase;Steroid Delta-isomerase	Hsd3b1
10.8654	9.88735	9.5357	9.45003	11.7716	12.5195	12.0273	11.8868	11.2538	12.2165	12.6263	12.3719	15.1931	13.277	13.8691	11.3582	11.1516	9.67713	11.2064	11.6831	11.7337	11.3609	10.9541	11.4569			5.2414	302670	5	26.691	6.1	1.2723	1.39217	0.555043	-1.02182	Q3U8B9;Q9D8M4	Q3U8B9;Q9D8M4	60S ribosomal protein L7-like 1	Rpl7l1
11.129	11.7212	9.81368	9.62298	11.3582	12.9304	10.5756	12.8505	12.5401	13.1503	13.5819	12.2208	14.4	13.6415	13.7859	11.3771	12.2128	11.0303	11.2663	9.72684	10.4906	14.6977	14.5433	14.7718			28.06	2092000	31	141.6	8	1.04773	1.39064	0.0495333	-0.158519	E9Q9G8;Q6NWV3;Q8C5U2;Q9ERM4	E9Q9G8;Q6NWV3	Intraflagellar transport protein 122 homolog	Ift122
12.5356	11.4711	9.59188	9.64982	12.3167	12.1585	12.7862	12.44	12.8129	13.0818	13.1924	11.7495	13.8534	13.4774	13.5343	11.1144	11.7303	10.5755	12.875	11.2053	10.8727	11.6255	11.0668	11.7072			2.5081	810030	3	20.824	10.8	1.19261	1.3899	0.584737	-0.822149	Q3UEI7;E9Q0C5;Q3V1J8;E9Q092;E9QM92;Q8K0D2	Q3UEI7;E9Q0C5;Q3V1J8;E9Q092;E9QM92;Q8K0D2	Hyaluronan-binding protein 2;Hyaluronan-binding protein 2 50 kDa heavy chain;Hyaluronan-binding protein 2 50 kDa heavy chain alternate form;Hyaluronan-binding protein 2 27 kDa light chain;Hyaluronan-binding protein 2 27 kDa light chain alternate form	Habp2
12.136	11.5888	9.80684	9.41262	11.6832	11.6065	12.8237	12.149	12.3551	11.9312	12.9224	12.3873	13.4717	11.6423	12.9516	12.3062	10.9466	10.7849	14.8663	15.0221	14.9603	12.4761	11.0661	10.4377			25.375	4897900	22	43.992	21.2	1.44461	1.38909	0.528028	1.12089	Q80YQ8;F6V8A7	Q80YQ8;F6V8A7	Protein RMD5 homolog A	Rmnd5a
12.5182	10.8759	9.56035	10.1359	11.4128	12.004	12.7448	12.0847	11.8238	13.0403	13.1514	11.9582	14.4926	13.7288	13.9034	11.6814	11.7382	10.8419	12.0099	10.1421	11.085	12.1174	11.0038	12.1354			3.5332	206160	3	45.919	5.5	1.3598	1.38264	0.93555	-1.31545	Q3UAZ3;Q9D0I9	Q3UAZ3;Q9D0I9	Arginine--tRNA ligase, cytoplasmic	Rars
11.033	10.5307	11.2578	9.17406	11.4833	11.5715	12.1025	11.4852	12.1329	12.4592	12.4775	12.6844	14.8058	13.751	13.4494	11.4655	10.4508	11.5828	17.2592	16.5809	17.178	11.146	10.8584	10.743			15.213	23538000	31	12.31	48.1	1.71939	1.38188	0.389036	1.37671	F8WJ41;Q5M9M4;P62245;D3YVB4;D3Z712	F8WJ41;Q5M9M4;P62245;D3YVB4;D3Z712	40S ribosomal protein S15a	Rps15a
10.7388	11.3661	9.92496	9.49895	12.3935	11.4701	11.645	11.627	12.0451	12.6896	12.4902	13.1584	12.651	12.3891	12.9903	11.3514	11.0298	12.9069	13.7139	13.0682	13.3973	11.6833	11.3053	10.3478			62.008	2018400	14	15.37	36.5	1.38924	1.37715	0.017203	0.0329199	Q9CTL7;Q3TPC9;Q9JJ48	Q9CTL7;Q3TPC9;Q9JJ48	Zinc finger CCCH domain-containing protein 8	Zc3h8
11.7626	11.8793	9.01686	8.67947	11.5332	12.5357	11.2006	12.4028	11.6557	12.6321	12.441	13.2816	13.8483	12.7258	13.6498	11.6379	12.1623	11.3355	13.6443	13.0758	11.6385	11.225	11.5214	10.2459			5.6497	1233300	4	14.098	19.5	0.921635	1.36778	0.443441	-0.668148	Q9D937;Q9CSS6	Q9D937;Q9CSS6	Uncharacterized protein C11orf98 homolog	1810009A15Rik
10.6632	12.2058	11.7033	9.70664	11.4133	11.1534	13.1035	11.9298	11.9076	12.6628	13.0591	12.3884	15.313	13.8161	13.1268	11.2594	11.4059	10.5795	12.077	12.3698	12.7848	10.5648	12.6489	10.7576			7.439	1494100	7	18.362	15.9	1.66058	1.36758	0.364482	-0.716298	E0CXV5;Q542U3;Q3UEU9;O70422;E0CY64	E0CXV5;Q542U3;Q3UEU9;O70422;E0CY64	General transcription factor IIH subunit 4	Gtf2h4
11.1875	11.1787	9.08042	9.3757	11.4894	11.5513	11.462	11.1682	11.4557	12.6937	12.5532	12.7172	13.7834	12.9805	13.7344	11.529	11.3627	11.0692	12.6825	12.7359	10.9779	13.3249	12.869	13.0539			16.072	1400400	11	52.673	13.5	1.27764	1.36448	0.120012	0.197472	Q3U6J4;A0A0R4J041;Q8C3P7;G3UZP2;G3UXX7;G3UYB5;G5E922;G3UY98;G3UX68;D6RHT1	Q3U6J4;A0A0R4J041;Q8C3P7;G3UZP2;G3UXX7	N6-adenosine-methyltransferase subunit METTL3	Mettl3
11.1675	11.7759	10.6847	8.77917	11.9486	12.1343	12.104	11.5312	11.4157	13.0333	13.0674	13.5251	13.9513	12.5229	13.7853	12.4157	10.7684	11.7901	11.8849	11.514	11.1085	11.3178	13.0883	13.2432			10.104	1115800	11	104.82	6.4	1.09259	1.36442	0.351539	-0.512859	Q562E2	Q562E2	BTB/POZ domain-containing protein KCTD19	Kctd19
10.9325	11.3837	10.924	8.7435	11.3924	12.5711	12.489	12.0808	11.0982	12.6372	12.8422	12.9859	14.0438	12.895	13.4683	12.39	10.9516	10.5063	12.8947	12.6186	13.1997	11.4737	12.4619	10.9839			7.3338	1281200	10	35.166	11.4	1.17421	1.36433	0.054044	-0.103766	F8WJA5;Q61474;A0A0J9YU67;A0A0J9YTX9	F8WJA5;Q61474;A0A0J9YU67	RNA-binding protein Musashi homolog 1	Msi1
11.8895	11.9307	11.1611	9.7629	10.9647	11.6536	13.1618	11.6911	11.7898	13.2908	12.7213	12.8881	13.0738	12.9246	13.8718	11.2823	11.3726	11.1592	10.2393	10.778	8.95939	11.3219	11.7434	11.2278			16.234	1832900	26	109.51	3.6	1.58393	1.3634	1.27287	-1.56909	Q3U2C9;Q5SPL2;Q3UR51;Q3TDH9;Q3TDJ9	Q3U2C9;Q5SPL2;Q3UR51;Q3TDH9;Q3TDJ9	PHD finger protein 12	Phf12
12.1678	12.026	9.84548	10.6309	10.5783	11.3573	11.9098	12.647	11.9245	12.8575	12.8305	12.5985	14.0022	13.0195	13.8373	10.5089	11.3749	10.6213	15.8591	15.9681	16.6456	11.7094	11.8731	11.9901			13.852	11861000	21	20.151	26.6	1.67257	1.36034	0.727556	1.78021	Q80ZM5	Q80ZM5		H1fx
11.2895	9.16229	9.39709	9.46106	12.5676	12.3011	12.5055	10.9602	11.4672	13.491	11.5398	12.3627	13.8993	12.6716	13.2098	12.3106	11.6615	12.352	12.631	11.4871	10.7828	11.4583	12.4072	10.5019			2.6944	448040	1	27.347	3.8	0.908141	1.35797	1.22092	-1.13942	Q3U7F6;Q9ERU3	Q3U7F6;Q9ERU3	Zinc finger protein 22	Zfp422;Znf22
11.2378	10.9543	10.8054	10.4061	10.3903	11.7513	11.0209	13.2617	11.4491	12.8958	12.5867	12.4316	14.8942	13.0917	13.7072	11.096	11.106	11.3033	12.5887	12.4895	12.8857	12.2819	11.7376	10.1395			17.779	1010300	3	27.31	20.2	1.65794	1.35012	0.270966	-0.512603	Q0VB76;P08882	Q0VB76;P08882	Granzyme C	Gzmc
11.2362	11.911	10.8541	10.0739	12.1543	12.5317	12.3949	11.6585	13.1814	13.0044	13.1138	13.4872	13.8284	13.2972	12.6561	11.1706	10.4466	11.4649	11.3282	12.0237	12.1301	12.4021	11.6463	10.9438			9.0665	1133700	8	56.526	8.3	1.47924	1.3465	0.279861	-0.398281	E9Q133;Q3U0I3;Q3UJP4;Q3U4U6;P80318;F6ZVG8;F6Q609	E9Q133;Q3U0I3;Q3UJP4;Q3U4U6;P80318	T-complex protein 1 subunit gamma	Cct3
10.5184	10.8929	8.55715	10.529	12.654	12.4075	11.2035	12.2234	11.6826	13.369	12.3114	12.8452	14.6684	13.6645	12.6635	12.5763	11.4346	10.6148	12.5449	11.6938	11.7987	12.4885	10.646	11.2308			11.275	734550	6	16.837	24.2	0.969708	1.34602	0.602812	-0.869877	P0DP28;P0DP27;P0DP26;Q3UKW2;Q9D6P8	P0DP28;P0DP27;P0DP26;Q3UKW2;Q9D6P8	Calmodulin-like protein 3	Calm1;Calml3
11.4464	12.3643	11.9013	9.84775	12.3256	11.9094	13.5368	13.4324	13.1648	13.0765	11.6051	13.0461	14.2906	12.9751	13.6419	11.2142	11.1122	10.9108	13.4857	13.8367	13.7867	12.3704	12.1877	10.4381			17.039	3421300	22	49.389	14.3	1.42858	1.34451	0.154549	0.326725	Q3TWV4;Q5FWI9;Q3TH69;Q6A0C9;P84091;Q3UCW9	Q3TWV4;Q5FWI9;Q3TH69;Q6A0C9;P84091;Q3UCW9	AP-2 complex subunit mu	Ap2m1
11.3912	12.3811	10.6227	9.8909	12.6006	12.7921	12.4072	12.652	13.365	12.9903	13.4683	12.8376	14.9921	13.3719	13.0361	12.7943	11.4323	9.39639	10.4862	11.464	10.2034	10.9139	10.6558	11.1254			9.8909	728410	4	296.36	1.1	1.33238	1.34028	1.05926	-1.69574	E9QAE4;O88491	E9QAE4;O88491	Histone-lysine N-methyltransferase;Histone-lysine N-methyltransferase, H3 lysine-36 and H4 lysine-20 specific	Nsd1
10.352	12.6266	10.2829	9.36759	11.1513	11.6327	11.8017	12.2114	11.382	12.4776	13.0831	12.4644	14.1967	12.2897	14.0907	12.0462	11.3523	11.6715	13.6219	12.892	12.8115	11.4134	12.3642	9.98712			21.684	1406300	9	29.298	19.6	1.27877	1.3345	0.232872	-0.426148	Q99LX5	Q99LX5	Multiple myeloma tumor-associated protein 2 homolog	Mmtag2
11.4072	11.0477	9.71279	9.75851	12.0345	12.2583	11.8227	12.6671	12.4905	12.9067	11.9131	12.4219	14.0055	12.4355	12.7667	11.3123	11.6463	11.8581	12.5998	11.4214	10.4709	12.0275	11.4838	10.7496			2.8285	99789	3	83.37	1.6	1.40921	1.33382	0.834633	-0.878567	Q7TNK1	Q7TNK1	Transcription factor RFX4	Rfx4
12.1443	11.6349	10.9671	8.84608	11.9777	12.7835	12.5651	12.5297	13.1787	12.4168	12.153	13.5098	16.4407	12.5765	13.5471	10.9651	11.2518	10.9732	11.5529	12.2934	10.5696	11.3561	10.96	13.2744			13.862	768000	6	87.56	4.5	1.10978	1.33326	0.439462	-0.957999	A0A140T8S5;Q8K327	A0A140T8S5;Q8K327	Chromosome alignment-maintaining phosphoprotein 1	Champ1
11.626	11.7935	10.5517	9.32965	12.8926	13.003	12.2642	12.0504	12.9851	14.2881	12.1366	13.4657	14.5809	13.0221	14.0179	10.659	11.2388	11.2663	12.0488	11.4366	10.424	11.4062	12.5249	11.3438			3.8001	618550	5	102.15	2.2	0.969518	1.33227	0.590849	-0.933479	P49452;Q3UUX2;Q9CRZ7;Q3UPF6	P49452;Q3UUX2;Q9CRZ7;Q3UPF6	Centromere protein C	Cenpc;Cenpc1
11.0426	11.8696	9.90232	10.034	12.2227	12.4966	11.2295	12.0921	12.6816	13.0588	13.3185	13.1728	13.9762	13.229	13.8401	12.5165	12.3153	11.778	12.4595	12.5993	12.6402	11.5097	11.2786	10.9099			17.153	1186400	10	181.03	2.1	1.19699	1.33091	1.10066	-1.04297	E9Q0C6	E9Q0C6		Gm14569
11.931	11.2347	9.44109	9.78187	12.0658	12.5431	13.4575	12.8661	11.922	11.9137	12.3254	12.4671	14.7462	12.3107	13.0249	11.122	12.3958	11.3696	13.0584	12.6678	12.8108	13.176	11.101	12.7394			25.17	2303500	16	128.6	6.6	1.15756	1.32571	0.0551929	0.0973868	Q8CDZ5;Q8R0G9	Q8CDZ5;Q8R0G9	Nuclear pore complex protein Nup133	Nup133
11.8714	11.2638	11.3791	10.6108	12.7983	12.4948	13.4116	13.3113	11.815	13.174	13.2576	13.4013	12.2748	13.4455	13.1554	11.3658	12.1291	11.8918	13.2364	13.2422	13.5272	11.7863	11.6342	10.9226			12.441	3312000	20	69.878	10	1.60535	1.32545	0.00880745	0.0144065	Q3UKQ3;Q3U6Q1;Q923D5;A0A0N4SWF7;Q3TXH8;Q3U521	Q3UKQ3;Q3U6Q1;Q923D5;A0A0N4SWF7;Q3TXH8	WW domain-binding protein 11	Wbp11
10.4095	11.6827	10.2624	8.52959	11.7587	12.338	11.637	12.1137	12.4388	11.8571	12.0612	12.7903	13.7893	13.7179	13.376	12.2378	11.7514	12.2397	12.2137	11.8032	11.5144	12.5351	12.2043	11.9249			10.132	237890	1	21.432	7.7	1.11811	1.31952	1.0538	-0.819414	B0QZP9;V9GZR3;Q4FJV9;O35493;P22518	B0QZP9;V9GZR3;Q4FJV9;O35493;P22518	Dual specificity protein kinase CLK4;Dual specificity protein kinase CLK1	Clk4;Clk1
11.69	11.0021	9.77167	9.75677	11.9923	12.3736	12.9136	11.8616	12.2012	12.963	12.2126	12.3406	14.3333	12.7454	13.7471	11.9124	12.1668	11.9823	11.7157	10.5935	10.6494	11.1093	10.9579	10.0357			5.1294	512980	2	55.66	5.4	1.3545	1.31767	2.05821	-1.97096	Q8BHJ5;A0A0J9YUT9;A0A0J9YV90;Q9QXE7	Q8BHJ5;A0A0J9YUT9;A0A0J9YV90;Q9QXE7	F-box-like/WD repeat-containing protein TBL1XR1;F-box-like/WD repeat-containing protein TBL1X	Tbl1xr1;Tbl1x
9.83186	12.0627	9.79727	9.63583	12.0325	12.2042	11.6311	12.1918	11.6431	12.5746	12.7786	12.6463	13.0096	12.9746	14.1567	11.8089	11.3637	11.0936	11.5118	11.4928	11.6251	11.0163	11.1265	10.2004			3.3692	437100	1	50.06	3	1.17258	1.31686	1.18552	-1.23903	Q4FZK2;Q9D8N0	Q4FZK2;Q9D8N0	Elongation factor 1-gamma	Eef1g
11.8274	10.4725	9.45446	10.6094	12.7428	12.5495	11.3496	13.112	12.1634	13.2202	12.9543	12.7538	14.086	13.8361	14.1449	11.5466	12.5537	10.8689	13.411	13.7452	13.702	11.9067	10.2089	11.5824			13.466	2000500	11	56.3	12.3	1.08552	1.3162	0.197073	-0.413339	P56480	P56480	ATP synthase subunit beta, mitochondrial	Atp5b
12.0152	11.1551	9.94885	9.34533	11.956	11.914	12.2128	12.1121	12.1307	11.7065	12.3703	13.6665	13.9824	12.9279	12.7344	10.8483	11.514	11.6391	11.2584	11.3925	9.64887	10.1622	12.0783	10.0379			3.2671	0	1	24.797	6.6	1.21388	1.31072	1.25724	-1.51135	Q3UX50;E9Q4T0;E9QKG8;Q6PG16	Q3UX50;E9Q4T0;E9QKG8;Q6PG16	Holliday junction recognition protein	Hjurp
10.0894	11.71	9.13407	9.44988	13.3389	12.2526	12.4076	12.0387	11.4891	13.3502	12.4408	12.1058	14.4098	13.1088	13.3426	11.4089	11.0986	12.3895	15.0778	15.181	15.1024	11.9735	10.9898	11.2503			37.37	5736700	13	47.04	18.9	0.871587	1.30956	0.262485	0.636106	Q80X54;Q91YJ2	Q80X54;Q91YJ2	Sorting nexin-4	Snx4
12.4126	11.149	9.27875	9.62698	12.1753	12.4146	12.1384	11.6909	12.8669	12.847	13.6877	11.6813	12.9395	13.3399	13.2137	10.8751	11.0773	13.0699	11.1499	11.3283	12.1669	11.0345	11.7713	10.9386			3.2893	9566300	8	115.62	1.9	0.977786	1.30916	1.01511	-1.02102	Q8C5X1;Q6PAL5;Q3UYG5;Q3TDH2;A0A0U1RNZ3;Q6ZQD1	Q8C5X1;Q6PAL5;Q3UYG5;Q3TDH2;A0A0U1RNZ3;Q6ZQD1		4931406P16Rik
11.1978	10.8556	9.89973	9.62133	10.7505	12.9403	12.2202	11.7598	11.9237	12.4577	12.2498	12.4818	14.5282	13.4143	13.7865	12.1125	11.7471	11.2274	11.8651	11.313	13.5435	11.8584	11.2523	10.4086			2.2022	1053500	4	6.5243	27.1	1.33755	1.30462	0.775155	-1.09587	Q61935;A0A087WRZ7;A0A0G2JDM3;Q545G5;E9PWG4;Q6PCW9;A0A0G2JDW2;Q545T7;P05977;P09542	Q61935;A0A087WRZ7;A0A0G2JDM3;Q545G5;E9PWG4;Q6PCW9;A0A0G2JDW2;Q545T7;P05977;P09542	Myosin light chain 1/3, skeletal muscle isoform;Myosin light chain 3	Myl3;Myl1
10.3556	12.7004	9.33141	10.1799	12.466	12.119	12.3598	12.4964	11.8441	14.3158	11.7765	12.1785	14.2737	12.9696	12.8729	12.0193	12.9746	11.3244	10.9431	11.1957	10.8488	11.1213	11.7623	11.1993			3.7245	151540	3	82.998	2.8	0.928433	1.30312	1.82748	-1.56067	Q7TS74	Q7TS74	Cytoskeleton-associated protein 2-like	Ckap2l
11.2455	11.0707	9.73516	10.4552	12.0802	11.8449	11.3377	12.4031	12.6635	13.6266	12.1275	12.0796	13.4233	13.1852	12.7108	11.8022	11.0769	11.7541	10.6989	9.64662	11.5243	12.6466	11.8988	12.064			3.6796	170980	0	41.928	3.9	1.39761	1.30105	0.753781	-0.91223	Q8R3F5	Q8R3F5	Malonyl-CoA-acyl carrier protein transacylase, mitochondrial	Mcat
10.782	12.3657	10.6285	10.2194	11.3118	12.0257	12.2365	11.2548	12.3314	13.6251	13.0083	12.6807	13.2878	13.4849	14.1453	11.8175	12.6201	12.7508	18.2868	17.7993	17.9796	11.4606	10.4302	10.8974			141.45	46054000	57	19.895	40.1	1.39408	1.30063	0.386077	1.45791	Q6ZWQ9;Q3THE2;Q9D6E6;Q9CXD2;Q922W7;D3YV37;D3Z249	Q6ZWQ9;Q3THE2;Q9D6E6;Q9CXD2;Q922W7;D3YV37	Myosin regulatory light chain 12B	Myl12a;Myl12b
11.1897	11.1037	10.5094	8.65109	12.4763	11.8468	10.8343	12.2388	11.7954	12.9615	12.3653	13.3827	15.0368	11.9745	13.836	11.9222	10.8807	10.1974	12.4504	15.7744	15.5621	12.2875	11.9429	10.3417			24.407	20384000	19	106.72	51.1	0.990468	1.30018	0.265561	0.751888	B1AVB3;I6L9E4	B1AVB3;I6L9E4		Scml2
10.6851	11.7459	10.4771	10.3951	12.3872	11.5267	14.2223	13.5036	11.0485	12.5993	11.7337	11.8933	14.844	12.5332	13.6308	11.648	11.0955	11.6173	11.9087	11.3652	10.9593	11.6442	11.264	10.6679			7.769	2318700	16	40.615	7.8	1.10978	1.29727	1.024	-1.25991	F6VXG5;A2A401;A2A400;F6Y2T6;A0A1L1SU00;P22561;A2A404;A2A405;Q199A7	F6VXG5;A2A401;A2A400;F6Y2T6;A0A1L1SU00;P22561;A2A404;A2A405;Q199A7	Wilms tumor protein homolog	Wt1
12.4927	11.3145	10.6762	8.8363	10.081	11.2444	12.0402	11.2153	11.3454	12.5126	13.1395	12.161	13.6996	13.8787	13.6874	11.3319	10.6191	12.5374	10.4895	12.629	10.9915	13.2421	13.1537	10.0188			2.4551	603260	2	79.13	3.6	1.10624	1.2948	0.479992	-0.871598	Q3TLR7	Q3TLR7	Denticleless protein homolog	Dtl
11.1573	10.6104	10.2422	10.8163	11.6637	11.7649	11.0033	12.4798	11.7846	13.4451	12.961	12.3485	14.4876	13.8002	13.0138	10.1035	11.7071	11.7371	12.7627	13.0011	12.9957	12.917	11.5145	11.6606			11.193	1209200	11	30.344	14.2	1.53033	1.29461	0.000189729	0.000410398	Q8BQL7;Q9QZ06;A9JEI5;Q8C5G6;F7AT44	Q8BQL7;Q9QZ06;A9JEI5;Q8C5G6;F7AT44	Toll-interacting protein	Tollip
11.8866	11.0703	9.83731	10.0457	11.6562	11.9978	12.0084	12.8652	11.0618	12.3018	12.8063	13.2158	12.7686	12.9048	13.3536	11.3593	10.9173	12.1839	17.6556	18.2896	18.7231	12.741	10.8679	11.8718			41.736	49240000	47	15.524	56.3	1.31623	1.29424	0.903661	2.77689	Q5M9L7;Q8BT90;P63276;Q3TK12	Q5M9L7;Q8BT90;P63276;Q3TK12	40S ribosomal protein S17	Rps17
12.4193	12.1726	10.2963	10.4418	12.3812	12.4602	13.4547	14.7326	13.7604	11.4627	12.3535	12.1721	14.2907	13.8556	13.4532	11.825	11.9726	12.3632	16.8523	17.1362	16.3413	11.9136	11.2056	11.5639			30.933	19678000	37	34.238	29.1	0.990372	1.29409	0.422885	1.20875	Q3U7F3;Q3TIK8;Q5EBP8;Q3UK83;P49312;Q3TFB1;B7ZWG9;V9GXF8	Q3U7F3;Q3TIK8;Q5EBP8;Q3UK83;P49312;Q3TFB1	Heterogeneous nuclear ribonucleoprotein A1;Heterogeneous nuclear ribonucleoprotein A1, N-terminally processed	Hnrnpa1
11.6849	12.1911	8.7921	10.9179	12.9879	12.7574	13.0986	12.9232	12.9366	12.3599	13.4196	12.3548	14.7794	13.85	14.2971	11.2447	11.4583	10.8935	13.4548	13.6452	14.0282	11.5618	10.788	10.3901			50.661	2767500	22	26.351	17.5	0.978853	1.29356	0.17746	-0.442466	Q4KL69;Q8BM41;Q8CGC4;Q3TS70	Q4KL69;Q8BM41;Q8CGC4	Protein LSM14 homolog B	Lsm14b
10.0556	11.2655	10.0107	9.21939	12.0539	12.3712	11.4335	12.4598	11.9696	11.8521	12.3342	12.6843	14.6985	13.5199	13.3606	11.7207	11.8563	11.9232	13.178	13.0845	13.1032	14.4333	14.1605	14.3394			39.125	2751900	29	52.905	15.7	1.1909	1.29289	0.742053	0.869938	Q9D3R9;B1AV36	Q9D3R9;B1AV36	Transcription initiation factor TFIID subunit 7-like	Taf7l
10.4885	11.7345	10.2741	9.89426	11.7773	11.8307	12.6034	12.068	11.9728	12.5092	12.1643	12.4171	13.9179	14.1684	14.1144	11.1622	11.4543	12.4179	14.0027	13.9952	14.0671	14.8907	14.3199	14.4902			54.53	4140900	51	133.99	11.9	1.74224	1.28926	1.23866	1.42177	Q8BND3;Q69ZL7;E0CYD5;Q8BSQ6;Q9CUL7	Q8BND3;Q69ZL7	WD repeat-containing protein 35	Wdr35
11.8287	12.1627	11.8574	8.50789	11.1815	12.3398	11.0343	12.7846	12.3441	12.9441	13.7137	12.788	12.9053	13.7797	12.7108	11.8257	12.0022	10.0018	11.8319	10.648	11.9875	12.6872	11.4754	10.1841			4.4089	760310	3	17	7.6	0.922007	1.28848	0.514467	-0.735233	E0CX20;Q6PGH1	E0CX20;Q6PGH1	Protein BUD31 homolog	Bud31
11.5592	11.7625	9.94826	9.57837	11.0235	12.4057	11.9252	12.0836	13.0198	12.5615	11.4899	12.9233	13.5893	11.5359	13.4471	10.53	11.6227	11.7839	13.1835	10.1038	12.6885	12.7195	11.2182	10.4141			20.94	1133100	4	27.778	14.7	1.27742	1.28767	0.195475	-0.363558	A3KML3;F6YY69;F6VW30;P68254	A3KML3;F6YY69;F6VW30;P68254	14-3-3 protein theta	Ywhaq
11.4017	11.5888	9.70645	8.72747	11.919	11.9821	12.7089	11.459	11.4387	12.1692	12.7336	12.5297	15.0195	13.8799	13.8971	12.0924	12.8274	10.635	11.8732	13.7606	13.9828	11.9051	11.8519	11.5586			10.455	2125500	6	12.51	20.9	1.06736	1.2856	0.3062	-0.569875	P16254;A2AUM6	P16254;A2AUM6	Signal recognition particle 14 kDa protein;Signal recognition particle 14 kDa protein, N-terminally processed	Srp14
10.971	12.1889	10.1347	10.4261	12.0811	11.9987	12.3931	12.621	12.0203	12.7151	13.2259	12.5366	14.2754	13.5909	13.2946	11.4965	11.3674	11.9304	15.3559	15.425	15.7301	11.8255	12.186	10.6828			13.322	7517100	19	22.135	25.3	1.60938	1.28524	0.360855	0.875026	Q3TFP0;Q3UDH7;Q3UA07;Q3UYX6;Q9R0U0;Q3UXS8;A3KG57;Q8CF51	Q3TFP0;Q3UDH7;Q3UA07;Q3UYX6;Q9R0U0;Q3UXS8	Serine/arginine-rich splicing factor 10	Srsf10
11.9521	11.6481	8.96723	8.94102	12.5094	11.5229	11.4099	11.5743	11.5331	13.9977	12.3884	12.3337	13.7277	12.7091	13.2102	11.8307	12.2944	10.9327	10.7527	10.7521	10.2574	13.7299	13.4756	13.7592			15.782	1019300	5	97.721	5.4	0.827608	1.2827	0.156031	-0.329672	Q62187;Q3TQG6	Q62187;Q3TQG6	Transcription termination factor 1	Ttf1
11.1609	11.3272	10.4739	9.41985	11.5005	12.8721	14.5028	11.2835	11.4977	12.0175	13.1035	12.0428	14.6623	13.5156	13.8726	11.2576	10.1075	11.9653	12.1177	11.6547	11.0923	12.2876	11.943	11.4406			19.835	10899000	24	10.934	51	0.930088	1.28222	0.493749	-0.807495	A0A075B5S9;A0A0A6YWH6;A0A0B4J1J4;Q921A6	A0A075B5S9;A0A0A6YWH6;A0A0B4J1J4;Q921A6		Ighv9-4;Ighv9-2
11.4261	11.0402	9.90655	9.145	11.3189	11.793	11.6967	11.6329	11.5958	12.6157	12.9948	11.7814	15.5572	12.2768	12.9808	12.3585	11.4069	11.5335	12.0709	10.1538	9.09975	12.138	13.9255	14.092			13.782	2331800	8	194.73	4.1	1.34125	1.28123	0.314543	-0.772299	B2RQQ7;Q7TT50	B2RQQ7;Q7TT50	Non-specific serine/threonine protein kinase;Serine/threonine-protein kinase MRCK beta	Cdc42bpb
11.8783	12.7741	9.50291	11.0852	12.5593	12.6786	15.195	12.7203	13.1929	12.3382	12.4306	12.2572	14.4785	13.3327	14.1594	12.6507	12.5887	12.1856	19.3987	19.227	19.4766	12.5761	11.3694	12.3599			29.578	114920000	82	18.252	31.2	0.906456	1.27597	0.708199	2.50202	Q3UW40;Q8BP67;Q8BT08;Q9CS31;F6RSK3	Q3UW40;Q8BP67;Q8BT08;Q9CS31	60S ribosomal protein L24	Rpl24
11.2233	11.5882	9.25252	10.6238	11.8889	12.7538	11.0241	11.8907	12.7586	13.5848	12.7843	12.9393	13.2821	12.5052	13.014	12.4872	12.5371	11.6749	12.4525	11.9985	10.5375	12.0912	11.4243	12.0588			4.3738	696280	3	24.351	10.6	1.03833	1.27521	1.15337	-0.822966	Q3ULW0;Q14AA6;P62827;A6H622;Q61820	Q3ULW0;Q14AA6;P62827;A6H622;Q61820	GTP-binding nuclear protein Ran;GTP-binding nuclear protein Ran, testis-specific isoform	Ran;1700009N14Rik;Rasl2-9
11.0568	11.2031	9.45126	9.99883	11.8497	11.9312	12.685	11.5367	11.7618	12.9579	12.406	11.7926	14.5089	13.7985	13.2548	11.1062	11.3995	10.8454	10.5581	11.3682	9.74892	14.7471	14.43	14.6203			32.26	2041800	19	123.81	5.8	1.37371	1.27484	0.0281583	0.093236	B1AY10	B1AY10	Transcriptional repressor NF-X1	Nfx1
11.6587	10.6745	10.767	9.42829	11.111	12.2861	10.7824	12.1024	12.2118	12.4489	13.1545	12.8702	16.0026	12.1122	13.356	11.8174	10.7514	11.4779	11.4336	10.2436	10.2584	11.9335	12.4574	11.0333			3.0036	142530	4	22.186	6.8	1.23421	1.27408	0.768078	-1.35962	Q61686	Q61686	Chromobox protein homolog 5	Cbx5
11.6975	11.6311	10.4806	11.2444	11.6662	12.9393	13.3115	13.0888	13.1059	12.5747	12.8084	12.4075	15.4088	12.937	12.7829	11.2937	11.9051	11.7016	14.1885	14.4368	14.6578	11.4981	11.5923	11.5911			15.175	4645700	21	68.733	10	1.79993	1.27292	0.136595	0.322583	Q8BP00	Q8BP00	IQ calmodulin-binding motif-containing protein 1	Iqcb1
11.6707	11.8967	11.1486	10.0319	11.7338	11.8724	12.4401	11.5314	13.0931	12.7647	13.1973	12.9627	13.7518	12.3333	13.5442	13.7262	11.8669	10.8793	11.5059	10.4106	10.9112	12.7201	11.4984	12.6705			6.812	416100	6	103.35	3.1	1.66296	1.27252	0.84239	-1.06418	Q3UHJ0	Q3UHJ0	AP2-associated protein kinase 1	Aak1
12.1317	11.1341	8.96399	10.4092	12.7356	11.4284	11.2341	13.8887	12.072	12.1535	11.6685	13.3926	13.8511	13.4294	13.5244	12.0123	12.1209	11.5325	11.7538	11.4371	9.84222	13.6209	13.0808	13.0092			4.2682	1199000	6	105.77	5.1	0.906045	1.26774	0.385269	-0.6211	Q8BHB4	Q8BHB4	WD repeat-containing protein 3	Wdr3
11.4593	12.0061	10.7744	9.37577	12.4333	12.1935	13.1719	12.8013	11.6635	13.0967	12.6042	12.5041	13.8853	13.7904	13.8953	11.3932	11.2106	11.0466	12.8816	13.0605	13.4397	11.6072	11.225	12.2239			14.221	2334800	18	56.625	7.3	1.23489	1.26655	0.0667668	-0.130567	A0A1L1SST3;O35492;A0A1L1SQZ6	A0A1L1SST3;O35492	Dual specificity protein kinase CLK3	Clk3
11.938	11.3719	10.7867	9.99411	12.2958	12.6463	13.2955	12.9575	11.3722	13.0514	12.0834	13.8662	13.6086	11.9646	12.5546	11.0959	11.4276	10.5449	11.5277	11.3372	9.33055	10.5529	11.2113	10.5908			45.445	1487700	20	19.147	28.2	1.16562	1.26558	0.98619	-1.10759	Q3TER0;Q3U4N4;O54724	Q3TER0;Q3U4N4;O54724	Polymerase I and transcript release factor	Ptrf
11.6368	11.1976	10.0549	9.38628	11.7881	13.3103	12.4284	11.7104	12.1398	13.3858	12.1898	13.0887	14.0705	12.8037	13.8757	12.7944	10.9406	12.6851	10.7301	11.4148	10.9699	10.6245	11.3685	10.962			2.9055	76787	1	25.296	4.2	1.00898	1.26152	1.94378	-1.85003	V9VBZ0;P06329	V9VBZ0;P06329	Ig heavy chain V region AC38 15.3
11.3147	12.3304	9.78291	10.4539	12.0617	13.4282	12.7148	12.262	12.631	12.9139	13.3055	13.1102	15.3996	12.8301	13.1866	12.4155	11.0989	11.833	11.0997	10.8654	10.9367	13.1862	12.3507	11.3597			8.3313	1392900	10	75.876	8	1.12642	1.26091	0.784202	-1.16088	Q8K1G9;A2ACQ1	Q8K1G9;A2ACQ1		Dhx35
10.7054	11.7562	10.7237	8.60954	11.9266	12.2171	10.4763	12.9023	11.8871	13.7954	12.3857	12.0557	13.5226	12.5724	13.4422	13.1215	11.1161	10.9571	13.4816	13.5552	14.0792	11.6888	10.9497	10.0625			36.302	2238700	14	31.4	17.8	0.872775	1.26068	0.0660011	-0.152489	Q6ZQJ0;Q7TMX6;Q9D0M0;A0A1L1ST25	Q6ZQJ0;Q7TMX6;Q9D0M0	Exosome complex exonuclease RRP42	Exosc7
11.2001	11.0851	10.2638	9.10461	12.8966	12.1417	11.9524	12.6664	12.5571	11.9723	12.5155	12.592	13.6554	13.5007	13.6939	11.3827	12.1876	11.1691	11.3806	11.9398	10.7373	11.4648	11.0747	10.6939			12.306	817920	5	54.959	11.8	1.12197	1.26061	1.36133	-1.38307	Q3TLE4;Q8BQ46;Q3V452;Q3V2Z2	Q3TLE4;Q8BQ46;Q3V452		Taf15
12.3974	10.2862	9.99736	9.95863	12.1641	12.2085	11.9991	11.0931	12.4951	13.3666	12.9575	12.6475	14.3208	12.786	14.128	11.5829	11.9259	11.7576	11.932	11.6179	11.2573	12.8075	12.3648	11.0313			12.649	192450	2	100.55	1.8	1.06821	1.25779	0.775504	-0.915071	Q3TJ47;Q3V116;E0CXV8;Q7TT35;Q64028	Q3TJ47;Q3V116;E0CXV8;Q7TT35;Q64028	Polyhomeotic-like protein 1	Phc1
11.7912	12.183	10.4884	9.5542	12.7296	10.9328	12.0577	13.0327	11.707	12.6805	13.6322	12.0864	14.0139	12.7873	13.2537	11.6191	11.883	10.6021	14.3873	14.2748	14.7695	12.1004	13.0498	10.8872			59.116	3739400	16	41.215	20.9	1.11686	1.25287	0.496557	0.885026	Q545V8;O54833;Q8BPF9;A0A1D5RM74;A0A1D5RLE4;Q8CEL6;A0A1D5RM55;Q8CDH5	Q545V8;O54833;Q8BPF9;A0A1D5RM74;A0A1D5RLE4;Q8CEL6;A0A1D5RM55;Q8CDH5	Casein kinase II subunit alpha	Csnk2a2
10.8061	11.7484	10.0122	9.51121	12.6705	13.1007	12.4005	12.5107	11.5809	13.1516	12.5437	13.1739	14.3573	13.2852	13.6768	12.1083	11.9319	10.4171	10.5682	10.7679	9.337	10.919	10.4986	9.90621			4.7244	870280	6	13.351	16.9	0.974151	1.25206	1.82589	-2.29659	A0A075B5R3;Q5R3W9;A0A0A6YX91	A0A075B5R3;Q5R3W9;A0A0A6YX91		Ighv7-2
12.426	10.8702	10.7678	10.4446	12.1724	11.8872	13.7597	13.6144	11.706	12.7471	12.1837	12.0458	13.2033	13.1102	13.8306	11.6019	11.3586	10.499	13.6342	13.7935	13.9254	12.0304	11.0586	10.462			27.207	3472500	18	59.752	12.3	1.29692	1.24809	0.096597	0.216779	Q03265;D3Z6F5;Q3U452;D6RJ16	Q03265;D3Z6F5	ATP synthase subunit alpha, mitochondrial;ATP synthase subunit alpha	Atp5a1
11.6684	10.8155	10.1135	10.3517	11.8344	11.6193	11.6449	11.2986	12.5854	12.7963	13.2356	12.3253	13.5856	12.6918	13.918	12.3603	12.0678	11.676	12.2902	11.6074	9.25384	12.7929	12.4062	12.478			9.4664	473070	8	139.95	2.2	1.49477	1.2472	0.666829	-0.911834	Q8BWR4	Q8BWR4	Ubiquitin carboxyl-terminal hydrolase 40	Usp40
11.7342	12.3498	9.77792	9.15326	11.819	12.5679	12.8458	11.1533	12.4979	13.185	12.4812	12.7146	15.2367	13.2576	14.2903	11.314	11.6455	12.1397	11.4981	11.7208	9.91775	11.7995	10.1249	10.2232			8.7454	449660	4	60.17	5.4	0.952323	1.24593	1.45826	-2.09994	E9PU93;Q3UKZ9;Q3UJY9;Q3UJ62;Q91X20;D6RI55;D3YYA0	E9PU93;Q3UKZ9;Q3UJY9;Q3UJ62;Q91X20;D6RI55;D3YYA0	Set1/Ash2 histone methyltransferase complex subunit ASH2	Ash2l
10.3628	11.2499	9.64156	12.1284	11.2934	12.0899	11.1984	11.8047	12.3389	12.7583	14.4818	11.6533	14.1552	12.3646	13.4316	11.4444	11.2586	12.0912	11.8941	13.2098	9.62155	12.6157	13.6692	10.5851			10.118	860120	2	13.264	22.3	0.993702	1.2449	0.271179	-0.525042	A0A140T8P5;A2N1N1	A0A140T8P5;A2N1N1
11.1303	11.4786	9.84824	9.561	11.8294	12.1649	12.0843	12.0945	11.0201	12.259	12.6885	13.3346	14.1083	12.8908	12.8204	12.0926	10.2205	10.5612	10.4074	12.366	10.9914	13.232	13.3957	13.4042			5.785	820820	7	236.25	1.3	1.16823	1.24476	0.0812438	0.183811	E9QAI5;G3UWN2;B2RQC6;E9QAT6;Q7TN13;Q6P9L1	E9QAI5;G3UWN2;B2RQC6;E9QAT6;Q7TN13;Q6P9L1	CAD protein;Glutamine-dependent carbamoyl-phosphate synthase;Aspartate carbamoyltransferase;Dihydroorotase	Cad
10.9552	11.4959	10.6706	9.98492	11.0977	12.7696	12.9873	11.839	11.7901	12.8499	12.7141	12.2393	14.1605	13.3377	12.8906	11.2714	12.1995	12.284	13.8301	13.5189	13.6767	11.785	10.6084	11.0532			14.862	2209300	12	36.766	11.4	1.44072	1.24097	0.146815	-0.278558	A0A140LHA2;Q9WVA3;A0A140LIM5;A0A140LJ21	A0A140LHA2;Q9WVA3;A0A140LIM5	Mitotic checkpoint protein BUB3	Bub3
10.691	11.589	10.4261	9.23869	12.1901	11.466	12.5668	11.0576	10.7977	12.8276	12.6182	13.1663	12.4824	13.1793	13.5883	11.2011	12.908	11.7754	10.4286	11.4995	13.2446	10.8877	11.4875	11.042			2.8195	2192600	6	70.082	12.2	1.05006	1.23889	1.00127	-1.09074	Q9CRH8;Q8K370	Q9CRH8;Q8K370	Acyl-CoA dehydrogenase family member 10	Acad10
10.4546	11.0717	10.1835	9.26489	12.8425	11.8197	10.9067	11.9396	11.5872	13.1052	12.2056	13.3246	14.626	12.9046	13.8291	11.1967	12.1935	10.0831	11.565	11.1002	11.12	11.5964	10.6326	11.8887			7.5097	245950	4	62.224	4.7	0.95869	1.23866	0.783968	-1.15501	Q3UJN9;E9Q284;Q5SU73	Q3UJN9;E9Q284;Q5SU73	Coilin	Coil
10.7478	13.0886	11.061	9.3916	12.7783	13.5306	12.0251	13.2241	13.5344	12.767	12.8252	13.6471	14.7002	13.0319	13.036	11.9472	11.9108	12.5599	12.6067	11.5233	9.77066	12.6132	13.0053	12.7842			10.823	1551300	23	215.05	2.1	0.857258	1.2375	0.571239	-0.813772	B1AUX2;Q61191;Q3USQ6	B1AUX2;Q61191	Host cell factor 1;HCF N-terminal chain 1;HCF N-terminal chain 2;HCF N-terminal chain 3;HCF N-terminal chain 4;HCF N-terminal chain 5;HCF N-terminal chain 6;HCF C-terminal chain 1;HCF C-terminal chain 2;HCF C-terminal chain 3;HCF C-terminal chain 4;HCF C-terminal chain 5;HCF C-terminal chain 6	Hcfc1
11.8379	11.4229	10.9919	8.46069	12.804	12.7322	12.8279	12.2211	11.8103	12.2464	13.2465	13.3084	13.8299	13.3874	13.832	12.0097	11.6449	11.2204	11.3524	12.4392	10.2582	12.4956	11.2937	10.3624			7.4092	456750	6	58.975	7.2	0.863626	1.23517	1.03709	-1.2871	Q8BRV3;Q3UJN6;Q3URU4;Q61216;B2KF76;A0A1L1SQT7;F6RX99	Q8BRV3;Q3UJN6;Q3URU4;Q61216;B2KF76	Double-strand break repair protein MRE11A	Mre11a
11.2638	10.9473	9.3881	8.43276	11.8432	11.7142	10.2837	11.0471	13.0427	11.2753	12.5881	12.7369	13.024	12.8227	12.9243	12.1862	12.3346	11.8606	11.981	11.8635	11.6964	10.7078	11.7852	12.2223			49.704	49156000	92	41.75	47.7	0.825189	1.23074	1.44591	-0.816034	Q3UAF7;Q3UAF6;Q3U5R4;B2RRX1;P60710;Q3UAA9;Q3UA89;Q3U939;Q3U804;Q3UGS0;Q3TIJ9;E9Q5F4;Q61276;Q3UCF8;E9Q1F2;G3UZ07;A1E281;E9Q606;E9Q2D1;Q99NC5;F6WX90;Q6IWE2;Q7M0E4;F8WGM8;Q8CF71;O89054;V9GXQ2	Q3UAF7;Q3UAF6;Q3U5R4;B2RRX1;P60710;Q3UAA9;Q3UA89;Q3U939;Q3U804;Q3UGS0;Q3TIJ9;E9Q5F4;Q61276;Q3UCF8;E9Q1F2;G3UZ07;A1E281;E9Q606	Actin, cytoplasmic 1;Actin, cytoplasmic 1, N-terminally processed	Actb;Actg1
11.8558	11.373	11.5438	9.3648	11.5921	12.2388	13.4345	11.7683	11.4576	12.9335	12.8001	12.9564	15.3421	12.9424	13.6295	11.4651	12.4676	12.2586	11.5637	10.4627	10.9813	11.0424	11.2073	10.0446			27.289	845800	5	15.779	29.4	1.19756	1.23034	1.80731	-2.1339	F7DAY5;F6YB25;A0A0R4J195;Q9CSU0	F7DAY5;F6YB25;A0A0R4J195;Q9CSU0	Regulation of nuclear pre-mRNA domain-containing protein 1B	Rprd1b
12.1912	11.9337	10.6593	9.67143	12.3422	11.8745	13.1587	13.1358	13.4714	11.9456	11.7829	12.5548	14.8341	13.4805	13.2296	12.7982	11.1641	12.6957	11.2206	10.9878	10.87	11.9143	10.6658	10.4913			11.175	1039300	7	21.44	15.9	1.20235	1.22949	1.89567	-2.00875	Q6PAH8;A0A0U1RNM2;Q69ZQ5;A1L3S7;Q8VHR5	Q6PAH8;A0A0U1RNM2;Q69ZQ5;A1L3S7;Q8VHR5	Transcriptional repressor p66-beta	Gatad2b
11.3153	11.8758	10.5301	9.57294	11.8877	11.559	12.1238	11.3398	12.3038	12.8996	12.9823	12.4617	14.8751	12.777	13.5628	11.4732	11.635	11.3643	13.0027	12.9695	10.5221	14.4836	13.7033	13.4414			18.124	1928100	16	80.09	7.1	1.40227	1.22833	0.200096	0.405834	Q3UFZ4;Q3TUB5;Q5RJG1;Q3TPG4	Q3UFZ4;Q3TUB5;Q5RJG1;Q3TPG4	Nucleolar protein 10	Nol10
11.6544	12.3026	10.9227	10.2559	12.4182	12.9702	12.9557	13.1058	13.3872	12.6669	12.9391	12.8322	12.9461	12.7023	13.451	11.1459	11.4494	10.5993	11.9167	11.667	10.3174	11.4898	12.4021	11.5416			14.613	1040000	5	132.06	2.5	1.45792	1.22717	0.391478	-0.493215	Q8CH18	Q8CH18	Cell division cycle and apoptosis regulator protein 1	Ccar1
10.7868	10.5982	10.2072	8.99331	11.4049	11.4181	10.6043	11.9694	11.5195	12.4609	11.9645	12.2406	12.7967	13.4052	13.5681	11.9746	11.5235	11.1953	13.2416	13.7005	14.0696	10.91	10.4892	11.0701			101.2	3488200	37	88.25	12.9	1.35755	1.22515	0.0760964	-0.163714	Q7TQD5;Q3UGT1;A8ASF5;P97742;Q3UIM5;Q924X2	Q7TQD5;Q3UGT1;A8ASF5;P97742	Carnitine O-palmitoyltransferase 1, liver isoform	Cpt1a
10.5719	10.1477	11.2119	9.79432	11.8498	12.5683	11.7084	11.7214	11.2151	13.4413	12.8072	12.5996	15.338	11.6634	13.714	11.9627	11.3262	12.5278	13.4335	13.6817	13.5269	13.3529	13.8979	13.9044			15.387	2584900	22	196.27	3.8	1.11615	1.22486	0.657	0.877506	B7ZWK9;Q3UHH1;Q6PDJ7	B7ZWK9;Q3UHH1;Q6PDJ7	Zinc finger SWIM domain-containing protein 8	Zswim8
11.5949	11.7343	9.98163	9.57126	11.7186	13.0791	13.1558	12.5242	12.9211	12.628	12.1146	11.6817	13.1917	14.1245	12.7327	12.3902	11.5113	11.0299	11.0808	12.0612	11.5681	12.916	10.7321	12.5386			6.494	1794300	18	29.168	11.5	1.07113	1.22429	0.538855	-0.680592	B8JJ57;Q3TBW8;B8JJ56;Q3UFX3;J3QN94;Q99PN3	B8JJ57;Q3TBW8;B8JJ56;Q3UFX3;J3QN94;Q99PN3	Tripartite motif-containing protein 26	Trim26
11.9357	12.7027	11.0909	10.3303	11.9999	12.4292	15.1478	13.0076	12.1205	12.5036	12.4465	12.5918	14.2382	13.604	13.164	11.9736	10.5105	11.9256	15.8476	15.4245	10.1178	11.9662	11.5541	10.7436			25.663	7297700	10	28.385	11.7	1.05463	1.2215	0.0116379	0.0396396	Q9DAY9;Q5BL09;Q5SQB0;Q5SQB5;Q5U438;Q5SQB7;Q61937;Q3UDA7;Q8BSZ3;Q3U536	Q9DAY9;Q5BL09;Q5SQB0;Q5SQB5;Q5U438;Q5SQB7;Q61937;Q3UDA7;Q8BSZ3;Q3U536	Nucleophosmin	Npm1
10.4975	11.6215	11.0303	9.7458	11.6882	11.2424	11.863	12.9256	11.8098	11.7702	12.407	12.3664	13.6358	13.153	13.1003	10.8554	10.4361	11.6914	11.5501	11.8873	9.72754	12.1178	10.3686	11.1475			4.1809	671840	3	41.222	25.1	1.73063	1.2194	0.726454	-1.01217	Q69ZZ4	Q69ZZ4		Phf14
10.5331	11.4579	12.008	8.58877	12.1801	11.8984	11.3632	12.2045	12.8951	13.3247	11.4311	12.7619	13.3594	12.4986	13.0581	11.3303	11.4703	11.4748	11.3503	11.6483	10.4476	11.9798	11.6182	11.4239			4.5147	86805	4	12.6	23.5	0.923926	1.21905	0.917155	-0.787253	A0A0B4J1J2	A0A0B4J1J2		Igkv5-43
11.2707	12.2686	9.89576	9.12827	12.8561	12.2567	11.6483	12.005	12.1088	13.0519	12.6166	13.551	13.6762	13.9879	12.4733	11.8665	11.4793	11.0315	14.8416	14.3513	13.8086	11.5627	10.9231	10.486			9.3921	3839700	15	38.737	11.7	0.88836	1.21759	0.096468	0.243094	Q8VE80	Q8VE80	THO complex subunit 3	Thoc3
11.2975	11.3842	9.32142	9.65281	12.5116	13.611	12.1955	12.2471	12.4436	13.5823	12.0488	12.5489	12.9436	12.7928	13.8831	11.7968	12.0612	10.1056	12.5549	11.7994	10.3124	11.1822	11.5012	10.6784			36.342	229030	3	58.86	6	0.834845	1.21464	0.709288	-0.925753	Q7TPY0;G3X8R4;E9QKD9;Q9DBA9	Q7TPY0;G3X8R4;E9QKD9;Q9DBA9	General transcription factor IIH subunit 1	Gtf2h1
11.8182	10.9501	11.026	8.84937	11.3998	12.8531	13.0968	12.0223	12.1763	11.8828	12.6581	12.3222	14.2262	12.7646	13.9211	10.9865	12.6548	11.595	11.2835	12.8024	12.9984	11.409	11.0564	11.2935			18.852	2752600	26	98.57	8.9	1.0587	1.21035	0.667108	-0.884143	A1A596;Q8R538;Q2M1K2;Q8BU03;Q8K2C4	A1A596;Q8R538;Q2M1K2;Q8BU03	Periodic tryptophan protein 2 homolog	Pwp2
10.3788	10.7469	10.879	8.95186	12.4351	13.2012	11.6748	12.959	12.7757	12.5373	11.804	12.0972	13.2011	13.6922	14.0704	11.4364	12.2726	11.9011	11.6442	10.8213	10.3993	11.4604	13.1526	9.71806			12.28	552430	10	140.94	2.1	0.9048	1.20918	1.21832	-1.563	Q6PFX9	Q6PFX9	Tankyrase-1	Tnks
10.1214	11.8203	9.83799	10.2206	12.8148	12.0706	12.2061	11.7438	12.0547	12.4402	12.4715	13.2158	12.7186	13.2287	13.5581	12.0022	12.3918	11.3824	12.3353	12.2843	10.9003	12.7877	12.3382	11.8431			19.519	178310	4	103.96	1.6	1.10734	1.20773	0.49598	-0.46548	Q9D4H1	Q9D4H1	Exocyst complex component 2	Exoc2
10.5215	10.9102	10.8361	9.85379	11.7878	11.6828	11.0564	12.5047	11.6145	13.4624	12.3135	11.8828	14.188	13.2895	12.708	11.2624	11.2454	11.0062	10.8896	10.6494	11.5877	12.1972	12.3989	10.8234			30.592	593440	10	58.466	8	1.36065	1.20702	0.65331	-0.858893	Q3UKM9;Q3U3A7;E9Q794;A4FTZ3;Q6ZPV1;Q3UII8;Q924K8;Q3TY62;H3BLE1	Q3UKM9;Q3U3A7;E9Q794;A4FTZ3;Q6ZPV1;Q3UII8;Q924K8;Q3TY62;H3BLE1	Metastasis-associated protein MTA3	Mta3
11.9518	11.4992	11.3357	9.26355	13.5433	12.291	14.0646	12.4366	13.1139	12.7826	11.9702	12.7346	13.2174	12.2672	12.9473	11.5686	12.4021	11.1234	14.9698	14.2575	14.4268	11.109	10.6935	9.71265			20.092	4497900	23	41.234	22.5	0.919524	1.20299	0.101335	0.273873	Q3V1X4;P70279;A2ALA0	Q3V1X4;P70279;A2ALA0	Surfeit locus protein 6	Surf6
10.8615	10.7523	11.2799	9.65747	12.3851	12.258	11.5037	10.9972	12.508	13.1094	13.2242	13.0629	13.4367	13.7527	13.5203	14.863	11.0795	10.6827	15.3148	15.3616	15.4259	15.7282	15.414	15.2355			110.5	10979000	69	75.472	28.6	1.05871	1.20187	1.87426	2.52418	Q3TQL4;Q8CAQ8;Q3U7N2;E9Q800;Q3TVZ5;Q3TEY5;E9QAY6;A0A0U1RP81;A0A1B0GX08;Q3TZK4;Q2YDW0;A0A0U1RQ14;Q6P8Y5;E9PVS5;A6H604	Q3TQL4;Q8CAQ8;Q3U7N2;E9Q800;Q3TVZ5;Q3TEY5;E9QAY6;A0A0U1RP81	MICOS complex subunit Mic60	Immt
10.5703	13.152	8.75984	8.82123	12.4454	12.0426	11.2577	11.3018	12.6222	13.0037	12.1437	12.6517	14.909	12.2094	13.1685	12.3005	12.1008	12.8376	11.3705	12.5072	12.0822	12.0022	11.5757	10.597			26.14	691260	3	10.098	17.6	0.684921	1.19824	1.21762	-1.2318	H3BKS1;H3BJJ6;H3BJD1;E2D881;Q3TI69;H3BJQ3;Q3U5C5;B5T0I9;H3BKE5;E9QMH1;H3BJ44;H3BJL0;Q99J72	H3BKS1;H3BJJ6;H3BJD1;E2D881;Q3TI69;H3BJQ3;Q3U5C5;B5T0I9;H3BKE5;E9QMH1;H3BJ44;H3BJL0;Q99J72	DNA dC->dU-editing enzyme APOBEC-3	Apobec3;Apobec
11.134	11.1821	12.4707	10.9869	13.1193	11.6104	11.1071	12.9815	12.9238	13.5867	13.4728	13.6079	15.2644	13.9704	13.1862	12.5383	11.0667	10.7506	10.8996	10.6597	9.71242	11.2128	10.8088	10.2357			4.8271	119630	4	12.562	13.8	1.14909	1.19606	1.51927	-2.20796	A0A075B5L7	A0A075B5L7		Igkv4-80
11.7063	11.9063	11.2864	8.97909	12.1823	12.2731	12.2161	13.4407	11.0173	12.8574	12.4161	13.5577	13.1338	13.3222	13.437	12.1725	12.4285	12.1902	10.7747	10.2362	10.637	13.0467	11.0773	12.0014			6.3285	1790300	15	10.142	37.4	0.931647	1.19528	1.54442	-1.48513	X5J561	X5J561
11.5801	10.7202	10.4672	9.96663	11.906	12.2975	11.805	11.6403	10.944	13.4884	12.939	13.2649	13.5977	14.8589	13.0746	11.4781	12.1234	10.9498	11.3059	12.7319	13.4543	11.5505	11.1652	11.3244			20.47	1162800	7	28.845	18	1.06303	1.19068	0.479261	-0.758386	Q91ZH2;Q542J9;A0A140T8V5;P17918;Q9CZD6	Q91ZH2;Q542J9;A0A140T8V5;P17918	Proliferating cell nuclear antigen	Pcna
11.5346	12.9521	12.144	10.7436	12.6291	11.5799	13.4647	13.7253	13.4708	13.8847	12.2363	11.9436	15.5266	12.581	13.9603	11.2259	10.6274	11.5888	11.0198	10.7044	11.0889	13.458	14.1517	14.0097			50.5	2590300	32	103.17	9.6	1.28137	1.19035	0.0626659	-0.179564	Q8BG79	Q8BG79	CWF19-like protein 2	Cwf19l2
12.6824	11.4436	10.8556	10.3619	12.509	11.0366	12.8041	13.0569	11.8282	12.6955	12.4119	13.2303	14.9685	12.7462	13.5281	12.2328	12.0429	12.9498	11.3266	11.1524	10.3592	13.6064	12.7436	12.6582			15.871	658680	4	83.181	11.3	1.39635	1.18962	0.806966	-1.10362	Q9JKE5;Q03141;Q9CW99	Q9JKE5;Q03141	MAP/microtubule affinity-regulating kinase 3	Mark3
11.9078	11.4046	9.33633	10.439	11.2962	12.6274	11.5276	11.7088	11.7057	12.7002	11.9542	14.5456	14.2539	12.4866	13.8189	12.5602	11.6192	12.5043	11.3474	11.8981	10.8284	12.1564	11.7889	10.6145			2.6831	226380	3	13.037	10.8	0.874129	1.18846	1.54344	-1.43492	A0A1W2P7L7;P59708	A0A1W2P7L7;P59708	Splicing factor 3B subunit 6	Sf3b6
11.092	12.4083	10.6967	9.01747	11.4396	12.3599	12.2597	11.8032	12.5154	12.4977	12.5371	12.5218	14.7254	13.5633	13.9131	11.7784	12.5099	10.8546	12.617	10.8404	11.658	12.5821	10.9055	11.7708			8.4352	268290	3	34.343	8.1	1.13216	1.18682	0.846371	-1.1618	A0A087WQB0;Q3UIS6;Q569V4;Q3UBK1;Q3U5J6;Q5DTS9;P60762	A0A087WQB0;Q3UIS6;Q569V4;Q3UBK1;Q3U5J6;Q5DTS9;P60762	Mortality factor 4-like protein 1	Morf4l1
10.8689	11.0784	10.3765	10.1005	12.169	12.4078	12.057	11.8192	12.19	12.7111	12.7336	12.6031	14.7732	13.6798	13.0803	10.9239	11.948	12.2621	13.9132	14.1713	14.284	14.6238	13.7866	13.8384			53.274	4833300	25	39.853	25.1	1.45333	1.18547	1.16665	1.325	Q91YY8;Q6HAA1;Q00422;Q6WJ14;Q9CT91	Q91YY8;Q6HAA1;Q00422;Q6WJ14	GA-binding protein alpha chain	Gabpa
10.675	10.8306	11.1782	10.3787	11.8383	12.8814	12.0473	13.0451	11.2214	12.7543	13.1513	12.6752	15.0766	12.8557	14.055	12.2135	10.2151	10.9554	11.6524	10.5253	10.7496	13.0523	11.8389	10.5976			8.2132	263840	1	66.266	10.2	1.24676	1.18541	0.636863	-1.15923	F6RUI8	F6RUI8		Ankhd1
12.0078	11.9458	10.2348	9.76813	11.2301	12.6659	11.7061	11.1779	12.6503	13.6739	12.9609	12.7697	12.3674	12.8697	12.8125	11.558	12.0354	11.055	11.7658	12.1303	13.0465	11.9327	11.5685	11.5143			6.2612	987240	5	27.308	12.1	0.998545	1.18105	0.12277	-0.123325	A2AV19;Q3TKQ3;Q8VBV3;A0A0A6YW57	A2AV19;Q3TKQ3;Q8VBV3	Exosome complex component RRP4	Exosc2
11.4436	11.5017	9.96919	10.8054	11.998	12.6855	12.1552	12.1443	12.1165	12.7966	12.8306	13.4451	13.6189	13.4945	13.7689	10.4388	12.2867	11.3882	13.3038	13.1823	13.6307	11.3115	11.0841	10.2014			15.841	2082000	14	36.66	19.2	1.35329	1.18083	0.181937	-0.380379	G3UZA0;Q8BGA5;Q8BVE7	G3UZA0;Q8BGA5	KRR1 small subunit processome component homolog	Krr1
10.4649	11.1764	10.2091	8.68739	12.2812	12.2673	11.6077	11.8644	11.3999	12.6112	12.7862	11.8985	14.0581	13.3927	13.7681	11.5702	13.2239	12.3513	12.2421	11.8408	10.0522	13.1095	13.0419	12.94			16.191	647980	8	95.257	4.9	0.966916	1.18027	0.658131	-0.856296	Q8C153;Q8BMA8;Q3UZ14;Q3UMI7;Q3UDC8;Q3UBL9;Q3TWX1;Q3TW58;Q3TK17;P58252;Q99LT6;Q3TPG2;Q3TSK4;Q6P9L9;Q3TX47;Q3TLB1;Q3TJZ1;Q61509	Q8C153;Q8BMA8;Q3UZ14;Q3UMI7;Q3UDC8;Q3UBL9;Q3TWX1;Q3TW58;Q3TK17;P58252;Q99LT6;Q3TPG2;Q3TSK4;Q6P9L9;Q3TX47;Q3TLB1;Q3TJZ1;Q61509	Elongation factor 2	Eef2
10.3344	10.8852	10.1699	9.81595	12.0556	13.0478	11.6027	11.3341	11.278	13.0939	12.9653	13.1164	15.1746	12.3865	13.1878	11.4967	12.093	11.8553	13.2999	13.105	12.9911	14.6263	13.5678	13.7222			26.256	3080300	26	58.87	13.6	0.916563	1.18027	0.670669	0.85307	A0A0G2JGA3	A0A0G2JGA3
11.6082	12.3273	11.7745	10.0205	12.9031	12.0173	13.4017	12.7323	11.2143	12.9527	13.4488	13.979	13.8647	13.1144	13.7245	11.0929	12.1839	12.3306	14.6528	14.4633	14.6915	15.8199	16.1561	15.6685			32.913	9179300	60	95.451	15.3	1.05638	1.17963	2.32492	2.52351	Q99MX1;Q3V059;Q8C478	Q99MX1	Ubiquitin carboxyl-terminal hydrolase 26	Usp26
10.8784	10.9396	11.5315	9.71757	13.4789	13.0679	11.5803	12.2521	12.5221	12.8173	14.3361	13.1455	14.4297	12.6592	13.0063	11.7276	11.8227	11.6313	11.9035	10.4501	10.5478	13.5195	13.0648	13.0027			11.154	741110	9	98.991	6.1	0.816324	1.17327	0.270384	-0.464727	Q69ZG0;Q6NV99;Q8BQC6;Q8CB73;Q8BP50;Q6P252;Q8CA01	Q69ZG0;Q6NV99;Q8BQC6;Q8CB73;Q8BP50;Q6P252		mKIAA1574;Haus6
12.1501	11.8664	9.91835	8.96869	12.2631	11.7224	11.1988	12.7644	13.1261	11.9249	12.6426	12.2711	15.4066	13.7383	14.0091	11.8348	11.445	11.0391	18.1735	18.7738	19.431	12.4555	11.4417	11.5205			60.334	81885000	142	24.831	33.6	0.923081	1.17314	0.646498	2.38717	Q5XJF6;Q3U561;P53026;Q99JL6;D6RE43	Q5XJF6;Q3U561;P53026;Q99JL6	Ribosomal protein;60S ribosomal protein L10a	Rpl10a
12.0318	11.5327	9.4754	9.65895	12.4539	12.1154	12.0408	13.1044	11.6853	13.1935	11.6171	12.6641	12.7681	12.5323	13.6686	10.6587	12.6594	11.2353	12.8303	10.4961	10.1	11.4914	11.8703	10.9596			86.887	5306300	61	11.543	29.4	0.956197	1.17284	0.7626	-0.962486	Q9JL79	Q9JL79
11.1709	13.2958	8.8713	9.9246	12.225	12.8036	12.4355	12.4771	11.9615	12.7424	12.8193	12.8806	14.1237	12.6718	13.8754	11.5344	11.5295	11.6736	11.9526	10.9901	11.6067	12.4218	12.1501	11.0436			3.3719	466900	2	32.342	4.5	0.785944	1.17087	0.774969	-0.87392	Q6ZQI3	Q6ZQI3	Malectin	Mlec
10.0369	11.7703	10.4866	8.38035	11.7184	12.5048	12.1234	11.9303	10.318	13.2082	11.6867	12.638	13.6406	13.2605	12.7319	11.3984	12.6244	9.9326	12.3312	11.2149	10.2813	13.2138	12.4317	12.3804			3.0713	523790	2	87.02	2.9	0.766772	1.16787	0.155788	-0.289183	Q9CUX1	Q9CUX1	52 kDa repressor of the inhibitor of the protein kinase	Prkrir
12.6314	10.4419	11.8312	9.21537	12.4743	13.203	12.7265	12.7754	13.1551	13.3382	11.9146	12.8918	14.3115	13.018	13.1927	11.2919	11.8068	11.3537	12.555	12.3611	12.0618	10.318	9.86444	11.3381			2.2491	248190	1	10.955	11.9	0.877527	1.16741	0.773011	-1.07937	A2AKV0;A2AKV1;A2AKV2;A2AKV3;Q8C2Q8;A2AKU9;Q9ERA8;Q9D9D7;Q3UD06;Q91VR2	A2AKV0;A2AKV1;A2AKV2;A2AKV3;Q8C2Q8;A2AKU9;Q9ERA8;Q9D9D7;Q3UD06;Q91VR2	ATP synthase subunit gamma;ATP synthase subunit gamma, mitochondrial	Atp5c1
12.5624	11.7104	9.96268	10.1608	12.0091	11.6847	11.3685	12.9179	11.4981	13.4897	12.6911	13.127	14.2171	13.0828	13.2985	11.5535	12.5059	11.5447	14.6752	14.2765	14.2614	11.5719	11.7862	10.5717			13.565	3672600	14	53.516	12.5	1.04158	1.16704	0.066455	0.15674	Q8CD15;D3YTU3;Q8CCK9;D3Z287	Q8CD15;D3YTU3	Bifunctional lysine-specific demethylase and histidyl-hydroxylase MINA	Mina
12.2113	11.7057	10.5645	9.98751	10.8832	12.3575	12.2721	12.0722	12.944	12.7846	12.3857	12.2476	14.2422	12.1451	14.0149	10.3956	11.3041	11.1836	10.3587	11.3286	11.2199	11.6008	11.4678	11.2035			11.214	175340	3	65.811	2.5	1.43117	1.16608	0.721509	-1.01771	Q3UFG2;A3KGV9;V9GXZ0;A3KGW0;A3KGV1	Q3UFG2;A3KGV9;V9GXZ0;A3KGW0;A3KGV1	Outer dense fiber protein 2	Odf2
10.9568	11.7542	10.7774	9.96914	11.7798	11.6024	11.8166	11.8173	12.0781	12.3859	12.2268	13.5112	14.5098	12.9278	13.4489	11.6873	11.6059	12.5176	11.5102	11.0907	10.7165	14.0607	13.8042	13.7323			10.907	1579300	9	82.687	7.1	1.52146	1.16599	0.144883	-0.297126	Q8BJL1	Q8BJL1	F-box only protein 30	Fbxo30
11.8091	10.2373	9.60579	9.43156	12.218	11.5743	11.8825	11.8173	10.8677	11.6855	12.4114	13.1936	14.5851	12.9146	13.3683	11.718	10.7383	11.7505	14.2823	10.5339	10.3661	15.2024	14.9815	14.8422			50.737	4752700	40	85.691	10.1	0.985913	1.16365	0.330128	0.855593	Q8K2H5;Q3UXM3;Q3UIL5;Q9QYH6;Q571N9;Q91W72;Q99PB4;Q9ER67	Q8K2H5;Q3UXM3;Q3UIL5;Q9QYH6;Q571N9;Q91W72	Melanoma-associated antigen D1	Maged1
11.177	11.4408	10.1156	10.0085	12.3449	12.3356	11.1028	11.4526	12.4917	12.6152	13.0502	13.6889	14.7349	13.6659	14.1364	12.2095	11.7745	11.2764	11.019	13.1581	10.153	13.8329	13.3547	13.5117			66.079	1641700	21	118.43	8.9	1.00172	1.16316	0.215241	-0.461352	Q8K2E5;Q9Z1S0;Q3UZD6;Q8C2J4	Q8K2E5;Q9Z1S0;Q3UZD6	Mitotic checkpoint serine/threonine-protein kinase BUB1 beta	Bub1b
10.749	11.9291	10.4227	9.12596	12.6066	11.732	11.8867	11.8667	11.9601	12.884	11.4271	13.5124	13.5515	13.2977	12.9153	12.1414	11.0036	11.9572	11.0147	9.72087	11.5923	12.1276	11.7742	11.1579			6.159	664710	4	59.417	5.1	0.952881	1.16192	1.20688	-1.24655	Q3TN42;Q8C7V3	Q3TN42;Q8C7V3	U3 small nucleolar RNA-associated protein 15 homolog	Utp15
11.2729	11.6042	10.9577	9.15177	12.4288	12.0657	12.4734	11.2961	12.3346	12.6753	11.9294	13.7282	14.0911	13.321	13.3245	11.5383	11.0459	12.4531	11.8238	10.4855	10.8935	11.9838	11.4738	10.0666			21.613	457130	6	43.031	6.8	0.99842	1.15932	1.33951	-1.50781	Q3TT76;Q3UDR2;Q3URP6;Q3UJA8;Q3UBY9;Q3UA23;Q3U738;Q3TWE3;Q3TIM0;Q3THC3;Q3TGS0;Q3TF72;P09103	Q3TT76;Q3UDR2;Q3URP6;Q3UJA8;Q3UBY9;Q3UA23;Q3U738;Q3TWE3;Q3TIM0;Q3THC3;Q3TGS0;Q3TF72;P09103	Protein disulfide-isomerase	P4hb
10.585	11.0305	10.247	9.05034	12.0136	11.7848	11.2477	11.8218	11.1615	12.5149	12.3691	12.5389	13.261	12.9574	12.9731	11.4788	13.541	11.5967	11.8861	11.6736	11.642	11.9586	11.5958	11.0718			8.7692	1620800	27	12.725	10.5	1.13331	1.1571	1.32821	-0.99668	A0A0G2JGT0;A0A075B5N6;A0A0G2JDG9	A0A0G2JGT0;A0A075B5N6;A0A0G2JDG9		Igkv8-16
12.2677	12.8458	8.60384	10.0985	11.4068	12.2359	12.1183	13.0694	11.6648	13.3226	12.3041	11.9208	14.4309	13.0739	13.9285	11.8729	11.0527	10.6805	13.7225	13.3448	13.689	10.5347	11.1888	10.248			8.3738	1941700	13	41.241	11.6	0.78654	1.15692	0.159699	-0.385265	Q9DCA5;F6WEP7;E9Q2V8;F6QAG4	Q9DCA5;F6WEP7;E9Q2V8	Ribosome biogenesis protein BRX1 homolog	Brix1
10.7286	11.5368	10.2862	10.0563	11.5802	12.1899	10.5122	12.1115	11.7147	13.2955	11.9104	13.7613	13.1646	12.9742	14.2118	11.0783	12.3516	10.8996	11.6942	10.8248	11.5448	13.0752	11.5824	12.3471			6.8345	419070	6	131.37	2.7	0.975155	1.15459	0.432688	-0.601944	Q0VAV3;Q6QI06;Q8R5D5;Q8CB99;Q9D2K3;Q8C2V9	Q0VAV3;Q6QI06;Q8R5D5	Rapamycin-insensitive companion of mTOR	Rictor
11.8072	11.2407	9.77935	9.38274	11.9823	12.4931	12.0596	11.1541	11.8369	12.5141	12.56	13.4845	14.5787	13.2918	13.5867	11.1749	11.8255	11.4015	17.9816	17.744	17.8501	12.0766	11.7598	12.0899			56.546	38102000	48	16.961	45	0.937987	1.154	0.762078	2.27382	Q642K0;A0A1W2P6F6;A0A1W2P7Q9;Q60605;A0A1W2P6G5;Q3TIG9;B0LAC7	Q642K0;A0A1W2P6F6;A0A1W2P7Q9;Q60605;A0A1W2P6G5;Q3TIG9	Myosin light polypeptide 6	Myl6
10.7629	12.116	9.72832	9.21174	11.8926	12.9174	10.3128	12.5561	12.1846	11.8244	13.5123	13.158	14.3395	12.6159	13.7581	11.0287	11.5517	11.101	11.4814	11.7331	11.3054	11.5603	11.7716	10.8658			17.529	532630	6	41.039	4.2	0.730925	1.15321	0.767994	-0.946224	Q3TE95;Q8BP92	Q3TE95;Q8BP92	Reticulocalbin-2	Rcn2
11.1847	11.7619	10.6492	9.36242	12.4149	12.6038	11.6251	12.4938	12.3985	12.5833	13.4509	12.3398	13.3481	13.0682	13.4187	11.9286	11.4121	10.6366	13.4297	13.4252	13.4367	13.9508	13.8681	13.6082			13.772	2852600	11	83.502	7.9	1.04579	1.15242	1.39213	1.31775	Q3V1G4;Q8BY24	Q3V1G4;Q8BY24	Olfactomedin-like protein 2B	Olfml2b
11.5464	12.3545	11.0618	10.0399	11.5563	11.682	13.1899	11.9125	11.9485	13.263	11.979	12.8351	14.5952	13.2241	13.1016	12.0305	11.7784	10.7435	13.3869	13.2318	13.541	11.5552	11.1701	11.2623			14.864	2295600	8	18.727	15.8	1.41421	1.14787	0.112839	-0.221003	Q3TVB5;Q8R0F5	Q3TVB5;Q8R0F5	RNA-binding motif protein, X-linked 2	Rbmx2
11.761	11.9527	11.0793	9.99267	11.6392	12.454	12.0398	11.7053	13.1776	12.8234	12.8132	13.2056	14.1705	13.9503	14.242	11.5194	11.2901	12.5261	11.6137	11.2781	10.0654	11.7529	12.3489	10.7762			11.882	752710	9	429.64	0.9	1.35166	1.14767	1.29689	-1.64385	P55200;S4R199	P55200;S4R199	Histone-lysine N-methyltransferase 2A;MLL cleavage product N320;MLL cleavage product C180	Kmt2a
11.8231	12.0051	9.4965	9.88609	12.3228	13.0835	11.5163	12.4597	12.7127	13.7405	12.1638	12.907	14.9943	12.9107	13.5342	11.4889	12.5459	12.2157	9.98615	10.1182	10.602	11.4503	11.4554	11.6821			2.5474	0	1	17.787	7.3	0.850833	1.14716	1.7891	-2.06596	Q8BLM5;Q6PDC2;Q3U7N8;Q9CZL0;Q3TFU8;Q99KF1	Q8BLM5;Q6PDC2;Q3U7N8;Q9CZL0;Q3TFU8;Q99KF1	Transmembrane emp24 domain-containing protein 9	Tmed9
10.8686	12.11	10.6034	9.26397	11.8647	12.4248	12.0615	12.4407	11.5124	12.3361	12.9221	12.739	14.0622	13.0239	12.7709	11.3243	11.1105	11.6977	11.9842	11.9345	10.5751	11.856	12.1555	11.6562			11.537	1304700	14	52.511	8.8	1.09359	1.14603	0.557548	-0.638016	Q8R016;E9PY26;E9QA53	Q8R016;E9PY26	Bleomycin hydrolase	Blmh
11.2266	11.0609	10.5891	10.7139	10.7349	11.9931	11.8887	11.3441	11.7758	12.7791	12.2934	13.1121	14.2305	12.145	12.9606	11.7855	11.2318	11.7757	10.951	10.7125	9.94745	12.1506	11.7984	9.23246			3.1516	208910	1	14.236	11.8	1.68715	1.1458	1.24893	-1.55611	A2AR01;Q80VC1;Q05CC5;Q05DE4;B2RWT5;A2AR02	A2AR01;Q80VC1;Q05CC5;Q05DE4;B2RWT5;A2AR02	Peptidyl-prolyl cis-trans isomerase;Peptidyl-prolyl cis-trans isomerase G	Ppig
10.7525	11.5357	9.17224	10.5121	12.0078	12.0694	11.5269	12.5728	10.4398	12.6669	13.2605	12.4474	14.9762	13.6075	13.6654	12.0758	11.556	10.9336	11.6425	11.4684	9.44461	14.8	13.9712	14.2784			17.81	1816000	14	100.14	8.8	0.92224	1.14407	0.0675251	-0.201534	Q3TXV1;Q3TWL6;Q3TW71;Q3TKV1;Q3TIP0;Q3TI61;Q8VDM4;Q3U9Y8;Q80V77;Q99JX8;E9Q2S8	Q3TXV1;Q3TWL6;Q3TW71;Q3TKV1;Q3TIP0;Q3TI61;Q8VDM4;Q3U9Y8;Q80V77	26S proteasome non-ATPase regulatory subunit 2	Psmd2
11.0907	11.8297	9.89951	10.2263	12.0798	11.876	11.7417	12.0282	12.2264	11.9537	13.4917	12.4215	14.6256	13.145	13.569	10.7392	12.7745	10.6681	12.2978	12.0967	9.46851	12.6072	12.2804	12.1234			7.9425	251650	11	119.7	2.1	1.26999	1.14352	0.421614	-0.774576	Q8K1K8;A2APR8;O08901;Q9CS10	Q8K1K8;A2APR8;O08901;Q9CS10	Mitotic checkpoint serine/threonine-protein kinase BUB1	Bub1
12.2279	11.8467	9.93386	9.98481	11.8159	11.9085	11.7496	11.1887	12.2268	13.3546	13.3212	12.736	14.2481	12.8109	13.2737	11.1575	12.0205	12.0762	12.7561	12.9668	13.1867	12.1342	11.9563	11.4342			73.235	1393900	9	57.927	9.1	1.02859	1.1432	0.13794	-0.192115	Q52L97;P52293;Q641N9;A2A600;A2A601;A6PW68	Q52L97;P52293;Q641N9	Importin subunit alpha;Importin subunit alpha-1	Kpna2
10.5355	11.9026	11.9827	9.87599	11.2614	12.4277	12.9085	13.0014	12.1335	12.7463	11.3697	12.675	13.5149	14.1438	12.6273	10.6385	11.0182	12.1382	11.8418	11.988	10.9997	12.1944	11.8447	11.3524			6.0299	136480	4	14.528	20.3	1.22568	1.14142	0.489519	-0.643302	A2NC20	A2NC20		Igkv8-30
11.5119	11.925	9.50256	9.67378	12.5036	11.6119	11.623	11.2193	13.2296	12.5394	12.3943	12.5633	13.7135	14.2189	14.3089	11.0718	11.7602	11.4971	10.7079	11.1004	11.5671	12.1142	12.1787	11.2463			5.175	404510	1	14.182	9.3	0.962364	1.14003	0.975561	-1.276	D3Z7N2;D3YUQ9;D3YZT9;E9QN08;A0A0R4J1L2;Q91VK2;Q80T06;F6ZFU0;A0A0R4J1E2;P57776	D3Z7N2;D3YUQ9;D3YZT9;E9QN08;A0A0R4J1L2;Q91VK2;Q80T06;F6ZFU0;A0A0R4J1E2;P57776	Elongation factor 1-delta	Eef1d
11.3359	10.1929	9.39507	8.9408	12.9723	11.7018	10.8614	10.7638	11.1864	12.4374	13.265	12.8557	15.262	13.161	13.1161	11.4639	12.1054	12.0332	12.0335	11.3604	10.9822	13.1085	11.2424	12.298			6.4313	534670	7	60.026	5.5	0.705968	1.13847	0.763595	-1.01943	Q3U366;G3XA57;G3UW57	Q3U366;G3XA57;G3UW57	Rab11 family-interacting protein 2	Rab11fip2
10.7896	11.3093	10.0006	8.70113	12.9174	12.0426	11.1079	12.7642	11.8512	11.7404	11.7308	13.3764	15.4363	12.7904	13.2637	11.5315	12.7082	11.4376	13.9754	14.0283	13.8679	12.1214	12.1658	10.983			10.529	4533900	61	54.848	9	0.784672	1.13503	0.00180664	-0.00432762	P29788;Q8BP99	P29788	Vitronectin	Vtn
10.8444	11.794	10.4156	9.16158	12.611	12.0344	12.3583	12.6893	11.1157	12.5386	12.3935	12.5625	13.5955	12.7488	13.438	11.5813	11.5709	11.2933	13.7642	10.1891	9.95223	13.5955	12.4673	12.4789			11.34	606460	9	16.007	16.4	0.992738	1.13285	0.140996	-0.296769	A0A0G2JFP5;A0A0G2JE08;A0A0G2JFE0;A0A0G2JFB2;Q6PGG8;Q80VL1;A0A0G2JEH9	A0A0G2JFP5;A0A0G2JE08;A0A0G2JFE0;A0A0G2JFB2;Q6PGG8;Q80VL1;A0A0G2JEH9	Tudor and KH domain-containing protein	Tdrkh
11.0472	11.276	10.4029	8.82461	12.1176	11.8385	11.8408	10.9977	11.4057	12.0168	13.5626	12.4656	12.8478	12.5032	13.5214	11.5422	13.3478	12.0713	11.0104	10.7736	11.2294	12.3782	12.0386	11.2137			12.306	256110	4	98.042	1.9	0.912499	1.13039	1.51453	-1.19831	B2RXU2;A2APY6;Q3V1V3	B2RXU2;A2APY6;Q3V1V3	ESF1 homolog	Esf1
12.0282	10.5011	10.6287	9.48884	12.3406	11.3357	12.2785	11.0427	11.5623	12.8662	12.2675	13.0814	14.0664	14.0151	13.1478	10.6328	13.0535	10.5287	12.9812	12.1303	10.721	11.5825	12.305	11.2839			18.508	1607500	8	56.511	3	1.05225	1.12924	0.446133	-0.740081	E9PVA2;Q9DB85	E9PVA2;Q9DB85	Ribosomal RNA-processing protein 8	Rrp8
10.7529	10.9476	10.0686	10.2744	12.5823	13.1215	11.5146	11.1868	12.8563	12.813	12.9373	13.2037	13.1699	13.5699	13.3908	11.3109	11.5133	10.7508	12.347	11.4375	11.1896	11.5667	10.8858	10.0524			10.713	230120	4	33.169	4.7	0.891025	1.12741	0.856266	-1.03777	F6ZKZ3;Q3UDS4;Q9R112	F6ZKZ3;Q3UDS4;Q9R112	Sulfide:quinone oxidoreductase, mitochondrial	Sqrdl
10.5871	12.0231	11.5169	10.205	11.4366	11.0412	10.8708	12.3685	12.6535	12.9021	11.8957	12.8805	14.8542	12.7919	13.3106	11.9359	10.1782	11.4973	14.605	14.4918	14.5916	11.9622	11.1028	10.5236			21.385	3686900	13	32.131	19.8	1.36865	1.12686	0.170301	0.451494	Q9EQI8;Q9D9V9	Q9EQI8;Q9D9V9	39S ribosomal protein L46, mitochondrial	Mrpl46
10.7172	11.8675	10.3037	9.5429	11.7836	13.0739	11.8811	11.5853	11.6111	13.391	12.1872	13.3887	12.9172	13.252	13.2832	11.6639	11.4808	11.9933	13.9765	14.2935	14.3142	12.35	11.0409	10.6026			21.474	2890500	15	48.385	18.8	0.885397	1.12592	0.166654	0.331187	Q3UFY8	Q3UFY8	Mitochondrial ribonuclease P protein 1	Trmt10c
12.3992	10.704	10.7057	9.85582	12.3043	13.0014	12.4942	11.6285	12.704	12.4444	13.2462	13.2072	13.8812	12.7791	14.0173	11.5997	10.9763	11.4856	13.5927	11.4867	10.2459	11.6806	11.4435	11.1606			9.0191	1376300	6	54.769	9.9	0.994728	1.12567	0.563483	-0.854874	D6REF7;Q4FK38;Q3UDJ2;Q69ZN1;Q8R0X7	D6REF7;Q4FK38;Q3UDJ2;Q69ZN1;Q8R0X7	Sphingosine-1-phosphate lyase 1	Sgpl1
11.8836	11.9727	10.165	9.84242	11.9694	11.9373	12.3528	12.3201	11.6869	12.8128	12.5831	12.7658	14.1195	14.2998	12.6804	11.1253	12.0807	11.0462	11.0244	11.7255	9.14195	12.7077	12.4603	10.105			7.554	189670	2	79.387	2.6	1.28205	1.1252	0.816301	-1.36454	Q69Z61	Q69Z61	PWWP domain-containing protein 2A	Pwwp2a
11.3679	12.2965	9.2901	9.83235	11.528	12.3652	12.8428	11.8959	12.2512	13.193	11.4341	11.8106	16.1339	12.2211	13.4991	11.6969	11.8545	11.1374	12.5954	11.7265	9.11557	11.6407	11.4479	11.7641			2.8065	99003	1	12.31	40	0.942005	1.12459	0.738084	-1.37547	Q5R3X4	Q5R3X4
12.9255	11.4618	10.1001	9.66731	11.9555	12.1224	11.9611	12.3902	12.6302	12.6531	12.6715	12.6685	14.4212	12.9041	13.371	12.1767	11.9557	11.6413	14.164	14.0916	14.5576	11.0878	11.5127	11.1125			6.4166	3077700	6	36.213	9.3	1.07057	1.12369	0.00385081	0.00935841	Q4FJK0;Q9CQ62	Q4FJK0;Q9CQ62	2,4-dienoyl-CoA reductase, mitochondrial	Decr1
10.8372	10.4392	10.6693	9.14626	12.1796	12.1077	10.9426	10.4199	12.5011	12.4696	13.9098	11.8779	12.5689	12.1673	12.8308	10.5787	11.1756	9.86953	11.2402	10.9402	10.3032	14.7425	14.143	14.2244			31.958	1913900	25	93.433	11.6	0.787248	1.12361	0.512431	1.06713	Q99LG0;D3YVU1;D6RHQ6	Q99LG0;D3YVU1	Ubiquitin carboxyl-terminal hydrolase 16;Ubiquitinyl hydrolase 1	Usp16
10.7567	11.2804	10.3765	9.91125	12.3106	12.3948	12.6653	12.2747	11.7999	12.5567	12.4121	12.0619	13.8006	12.1182	13.5937	10.7603	12.1613	11.3625	13.4823	13.8444	13.8014	12.5109	11.549	13.8875			21.208	3260000	24	58.751	20.1	1.30244	1.12339	0.659879	0.879836	G3UZI2;A0A0R4J259;G3V018;Q7TMK9;G3UZ48;G3UXJ6;Q3TRV3;G3UWM1;G3UXU5;S4R1E9	G3UZI2;A0A0R4J259;G3V018;Q7TMK9;G3UZ48;G3UXJ6	Heterogeneous nuclear ribonucleoprotein Q	Syncrip
12.5431	12.3788	10.2066	10.1141	11.8537	12.238	11.4639	12.154	12.6842	12.541	12.9219	14.2986	13.6381	13.4541	13.8203	12.3211	11.0057	10.991	13.9359	13.908	14.5674	11.6084	11.2146	11.2823			28.619	2707400	13	28.357	23.5	0.930768	1.12157	0.0942017	0.214378	P57784;G5E883;Q8BSH5;A0A0U1RNZ6	P57784;G5E883;Q8BSH5	U2 small nuclear ribonucleoprotein A	Snrpa1
11.1868	11.6622	10.3795	10.0219	11.7609	11.42	11.9224	12.0485	11.5473	12.5404	12.5754	12.5256	13.3434	13.7743	12.7855	12.1246	10.3287	13.699	11.0608	10.7351	9.56045	11.7538	10.0931	10.7443			2.3767	189590	3	26.094	8.9	1.67631	1.12135	1.65374	-2.01799	Q9DAB5	Q9DAB5		H2bfm
12.0645	10.3087	8.48103	10.2972	11.7383	11.1725	10.7213	11.7634	10.5918	13.6948	12.1893	11.8248	13.1729	12.5311	14.0739	11.688	12.7475	11.1788	11.3401	11.527	11.5233	10.7769	10.3488	11.8565			3.4937	371170	2	47.682	3.5	0.76669	1.12051	1.41029	-1.33659	Q8C5J1;Q99PH3;Q8C3C9;Q3U7B5;Q8BQ93;B1AV77;Q99PH4;B1ATI0;P47740	Q8C5J1;Q99PH3;Q8C3C9;Q3U7B5;Q8BQ93;B1AV77;Q99PH4;B1ATI0;P47740	Aldehyde dehydrogenase;Fatty aldehyde dehydrogenase	Aldh3a2
11.7415	10.9066	11.3799	10.1645	12.7051	12.0718	12.4992	12.3745	12.3301	13.8458	12.9181	11.723	11.5792	12.114	13.0495	11.2972	13.3642	11.4832	11.6836	12.1783	9.64363	12.7095	12.4407	10.0327			6.6926	769030	13	68.81	5.2	1.20963	1.12021	0.49133	-0.699811	Q3TGI0;Q3U2B4;Q3TN28;Q60596	Q3TGI0;Q3U2B4;Q3TN28;Q60596	DNA repair protein XRCC1	Xrcc1
12.4212	10.5136	10.4826	9.38102	11.6612	11.644	11.4842	12.0466	11.9648	13.0522	11.9219	12.3497	13.3244	12.2191	13.266	10.933	12.469	11.8429	17.1444	16.7792	17.2863	10.705	10.9374	11.8741			46.991	22590000	49	26.918	42	1.13208	1.11928	0.595233	1.77866	Q8BH80;Q9QY76;Q3TU78;Q3TA54	Q8BH80;Q9QY76;Q3TU78;Q3TA54	Vesicle-associated membrane protein-associated protein B	Vapb
11.56	11.8079	11.2447	9.36638	11.3176	13.355	12.9762	11.3147	12.1264	13.6908	12.3308	12.9226	14.9968	12.8002	13.2205	11.2139	11.8239	11.9905	12.3398	11.3087	11.3191	11.4696	12.2899	10.6308			5.1417	842650	7	50.248	8.7	0.881763	1.11831	0.895377	-1.11465	Q922M5;H3BJV7;H3BJN2;Q9D0M2	Q922M5	Cell division cycle-associated 7-like protein	Cdca7l
11.3823	10.5968	10.2254	10.1719	12.2811	12.243	12.8703	12.8398	11.6327	12.6788	11.6023	11.9762	13.4591	12.1304	12.68	11.585	12.1638	11.4886	11.9366	12.6327	10.1316	11.671	12.6465	10.2136			11.031	986410	13	55.057	4.8	1.21605	1.11661	0.60094	-0.712483	Q68FH8;Q61466	Q68FH8;Q61466	SWI/SNF-related matrix-associated actin-dependent regulator of chromatin subfamily D member 1	Smarcd1
10.546	11.4595	9.12429	11.3857	12.9338	12.7763	11.7607	12.2548	11.7317	12.9951	14.2236	11.9567	15.5308	13.1511	13.1555	11.6834	11.2586	10.5339	12.4443	12.1173	16.8344	17.6412	16.8964	17.6229			23.366	20588000	17	149.57	6.2	0.760407	1.11618	1.19068	3.04056	Q6ZPR6;A0A087WNN3	Q6ZPR6	Inhibitor of Bruton tyrosine kinase	Ibtk
10.9532	12.1027	11.2595	9.45167	11.9867	11.5238	10.884	13.0246	11.6097	13.0438	12.4898	12.9202	14.4693	12.7855	14.022	10.8118	12.156	11.4359	11.2729	11.609	10.3243	12.1171	10.3606	11.6024			4.108	134720	3	35.565	7.1	1.03586	1.11581	1.06334	-1.39903	Q9D1M0	Q9D1M0	Protein SEC13 homolog	Sec13
12.4251	11.2874	10.7714	9.74083	13.1589	12.824	13.6909	12.1473	13.618	13.0244	12.3073	12.113	14.9307	12.9535	13.3949	11.0675	12.0458	11.7006	11.6343	13.1319	10.0485	12.1184	10.2942	11.5573			3.4428	1295100	4	35.704	53.7	0.883825	1.11555	0.799575	-1.21807	P01868;P01869	P01868;P01869	Ig gamma-1 chain C region secreted form;Ig gamma-1 chain C region, membrane-bound form	Ighg1
10.5528	11.874	10.5274	10.356	13.6034	12.5771	13.9407	11.5123	12.2828	13.0347	13.0234	12.3854	14.5273	13.4692	12.9613	12.034	11.8176	11.7814	14.8053	14.759	14.8549	15.17	14.6847	14.7197			105.28	6708700	32	67.928	21	0.848188	1.11477	2.21338	2.06715	E9Q740;F8VQC1;Q3UZL8;A0JLN1;A0PJ97;Q3UU23;Q9CS54	E9Q740;F8VQC1;Q3UZL8;A0JLN1;A0PJ97;Q3UU23	Signal recognition particle subunit SRP72	Srp72
11.4854	11.1512	9.95455	9.84114	12.7143	11.7729	11.4039	12.7739	11.0041	11.4644	13.0829	13.8663	14.484	12.5388	13.2292	11.6277	13.486	11.3378	14.2483	13.7298	13.5653	14.3934	15.0707	14.5771			29.616	4232900	37	109.62	13.1	0.835486	1.11268	1.40136	1.48019	Q14AT2	Q14AT2	Testis-expressed sequence 11 protein	Tex11
12.8079	11.6526	9.75384	9.5921	12.6315	12.4241	11.6798	12.1271	12.3768	14.0111	12.778	12.5643	12.9321	12.7244	12.8141	11.6813	11.6951	10.8239	13.537	13.5548	13.4588	12.6866	11.5134	10.1107			6.7455	1782000	6	25.323	11.1	0.794278	1.11253	0.216032	0.365098	Q9CQI7;A2CES4	Q9CQI7;A2CES4	U2 small nuclear ribonucleoprotein B	Snrpb2
11.6601	12.062	10.2408	9.13975	12.3719	11.8311	11.7741	12.1177	12.2114	12.575	12.7835	12.5117	15.1431	12.952	13.4463	10.9019	11.2368	13.2237	14.2186	14.2438	14.4089	12.9073	11.9583	11.5031			30.025	4011500	18	47.357	25.6	1.03642	1.11129	0.18342	0.38939	Q3ULF7;Q3TWJ4;Q3TGW0;Q99JY9;Q3TGE1;A0A087WQ14;A0A087WRA1;Q9ERF8;Q3UGH0;A0A087WPR6;A0A087WQ83;A0A087WS98;A0A087WP86	Q3ULF7;Q3TWJ4;Q3TGW0;Q99JY9;Q3TGE1	Actin-related protein 3	Actr3
12.002	11.8571	9.58379	8.92868	11.9372	12.6498	10.7346	11.562	12.9677	12.6143	12.5193	13.2212	14.479	12.7438	13.3385	12.239	11.6885	11.0772	13.0201	12.8786	13.2118	14.067	13.8152	14.1013			25.974	3007800	24	95.531	10.3	0.725917	1.11008	0.8218	0.921311	Q9DBE9	Q9DBE9	pre-rRNA processing protein FTSJ3	Ftsj3
11.0045	12.9178	9.03349	11.0442	11.7372	12.5426	12.1381	12.703	12.3416	11.7235	12.4767	13.5467	15.5885	12.8329	14.3834	11.0145	11.9613	11.8098	13.9686	13.3288	13.5293	11.0493	11.8413	11.8252			11.836	1911800	5	28.343	28.2	0.874705	1.10831	0.151172	-0.341303	G5E8R0;G5E8R1;E9Q455;E9Q453;G5E8R2;E9Q456;S4R261	G5E8R0;G5E8R1;E9Q455;E9Q453;G5E8R2;E9Q456		Tpm1
11.7134	11.4797	10.2941	9.98644	10.897	12.647	13.5132	11.7843	11.5991	12.912	11.114	12.7387	13.9667	12.4698	13.8763	12.3044	11.6536	11.7939	11.5091	17.6141	17.7751	11.5817	10.7456	10.121			16.68	36383000	13	13.293	22.2	1.00271	1.10726	0.137648	0.547003	Q9D1R9;A0A0G2JGY8;A0A0G2JEY6;D3YWC0	Q9D1R9;A0A0G2JGY8;A0A0G2JEY6	60S ribosomal protein L34	Rpl34
11.1834	12.381	10.944	9.71001	11.8747	11.9559	11.8723	11.5564	11.9324	12.4845	13.2169	13.6299	13.9682	12.9539	13.754	11.2184	13.0916	10.1775	11.3087	11.0801	11.9936	11.3096	12.2888	11.3711			4.1091	175790	2	83.193	1.7	1.07358	1.10725	0.715204	-0.968624	Q01078;A2AHY8	Q01078;A2AHY8		Pet2
11.339	12.735	10.5467	9.10253	12.1007	11.9709	11.6342	13.0487	11.2909	14.5666	11.4548	12.4411	15.1097	13.3285	13.3976	10.839	11.314	11.5351	11.4578	11.0237	10.5727	13.9232	11.6794	10.8814			8.93	21341000	33	11.685	29.9	0.71143	1.1069	0.547704	-0.99763	A2NW56;Q920E6;A0A140T8Q1;P01635	A2NW56;Q920E6;A0A140T8Q1;P01635	Ig kappa chain V-V region K2
11.6311	11.379	11.436	10.0043	12.1073	12.4706	14.7205	11.5775	12.2519	12.5125	12.6275	11.9749	13.2209	12.7044	13.1832	11.3563	11.8027	11.0906	19.1639	18.9474	18.6007	11.9463	11.7358	10.6246			44.287	76281000	44	14.411	46.4	0.964248	1.10606	0.828199	2.94343	Q9CY93;Q5M9K9;P62900;A0A0A6YX26;A0A0A6YXL3;Q58DZ1	Q9CY93;Q5M9K9;P62900;A0A0A6YX26;A0A0A6YXL3	60S ribosomal protein L31	Rpl31
12.189	12.3843	8.85599	8.79311	11.7541	12.4415	12.1914	11.3135	11.9923	12.412	12.0899	13.0471	14.897	14.2152	14.4671	11.8287	11.2182	10.9069	11.6087	11.9787	12.0731	14.49	14.3789	14.4361			19.404	2240300	19	158.36	5.6	0.69394	1.10468	0.0927072	0.238732	O88700;E9PZ97;A0A0U1RPS3;A0A0U1RPP0	O88700;E9PZ97	Bloom syndrome protein homolog	Blm
11.6464	11.7989	10.2864	10.0456	12.0855	12.2133	12.8095	13.0507	12.6668	12.0987	12.0696	11.9977	13.7504	13.0192	13.3201	11.0635	11.3373	12.0121	12.8216	12.5925	12.0136	13.7092	13.3069	13.3497			9.1142	2438900	24	45.884	9.6	1.31393	1.10283	0.472611	0.54845	Q3TER3	Q3TER3		Spata5l1
11.1776	12.0124	9.05389	12.4496	11.0769	12.3327	12.2869	11.85	12.3321	13.0406	12.253	12.9412	13.9467	13.5466	13.899	11.5312	12.3982	10.343	12.2609	11.8111	10.5157	10.6285	11.495	11.0213			12.934	166720	1	27.771	9.8	0.995203	1.10012	0.994622	-1.32205	P63101;D3YXF4;D3YXN6;Q8BWN0	P63101;D3YXF4;D3YXN6;Q8BWN0	14-3-3 protein zeta/delta	Ywhaz
11.2393	12.1515	8.66313	10.4159	11.2169	12.8294	12.0271	12.3055	11.5816	11.6225	13.1526	12.4248	13.637	13.7981	13.1277	11.6453	12.6296	12.096	11.5865	12.3919	9.90705	14.1774	13.9468	13.4594			19.634	1509500	19	70.573	12.3	0.836023	1.09967	0.119758	-0.244093	Q8BMA6;A2AAN2;Q8K258	Q8BMA6;A2AAN2;Q8K258	Signal recognition particle subunit SRP68	Srp68
12.1706	11.8038	11.7402	9.41965	12.0302	12.8874	13.4887	11.728	12.1919	13.1337	13.1268	12.9759	14.4821	14.0725	13.1298	10.6349	11.2198	11.4831	12.0359	11.8276	10.1473	12.807	11.8465	11.5099			3.2624	1307000	7	43.595	16.1	0.983704	1.09887	0.482515	-0.807991	A2AFI9;A2AFJ1;Q60973;Q3UX53;Q3UJI2;Q8C5H3;F6ZLC6	A2AFI9;A2AFJ1;Q60973;Q3UX53;Q3UJI2;Q8C5H3	Histone-binding protein RBBP7	Rbbp7
11.8309	10.9346	9.22558	9.83962	12.4118	11.601	11.2536	12.6161	11.7229	12.0441	12.0008	12.7975	14.7119	13.2638	13.2344	11.4054	11.7047	11.8336	11.1927	12.1106	10.757	11.6057	10.9741	10.1763			2.4647	131950	1	12.708	8.7	0.985091	1.0986	1.34358	-1.55624	X5J5D0	X5J5D0
10.8885	11.4943	10.1935	9.79604	12.0924	12.5227	11.6895	11.9541	12.0722	12.177	12.6954	12.9867	13.6567	13.1355	13.5496	11.1153	12.8208	10.9852	16.2409	16.0645	16.1826	12.5484	11.9414	10.9096			20.751	11249000	23	39.613	22.4	1.15185	1.09792	0.597557	1.43739	Q3THU8;G5E902;Q8VEM8;Q3UB63;Q3U995	Q3THU8;G5E902;Q8VEM8;Q3UB63;Q3U995	Phosphate carrier protein, mitochondrial	Slc25a3
12.0776	11.0603	9.87003	9.76682	12.4552	11.7966	11.5205	11.623	12.1754	13.3564	12.5618	12.3697	14.0114	13.523	13.1814	12.3581	11.567	10.9942	11.874	11.913	10.7141	13.6959	12.3775	12.5472			10.218	869680	10	116.95	6	1.0052	1.09667	0.274416	-0.41891	Q8CGY8;Q8C676;Q3TQV0;Q80XU6	Q8CGY8	UDP-N-acetylglucosamine--peptide N-acetylglucosaminyltransferase 110 kDa subunit	Ogt
12.101	11.2272	10.3081	9.01981	11.4345	13.2574	11.3448	12.0356	11.8401	12.4022	13.068	13.2311	13.9513	13.2432	12.8002	12.466	11.2156	12.6008	11.4766	11.5581	10.7108	12.8031	11.8426	11.0137			6.8929	304140	4	66.682	6.8	0.793605	1.09562	1.21438	-1.14539	P70698	P70698	CTP synthase 1	Ctps1
12.0295	10.8174	9.39908	9.34895	11.4849	12.2743	11.4901	12.3211	11.2349	12.9151	11.7868	12.1776	13.4164	12.3979	12.8118	11.5531	12.1673	11.5665	11.7875	11.6822	10.3447	11.2023	10.406	11.2936			3.9566	109580	2	16.553	15.8	0.932616	1.09525	1.563	-1.19944	V9GXG4;P70278	V9GXG4;P70278	Stimulated by retinoic acid gene 8 protein	Stra8
10.7371	11.3783	11.2503	10.1187	12.5541	12.2363	11.2638	13.3198	13.0405	12.8658	12.6592	11.6971	15.0861	12.9821	13.9647	11.935	11.0556	12.5345	15.9544	16.0389	15.8099	12.1921	11.0486	11.6677			10.892	9472000	12	34.28	19.8	1.10267	1.09523	0.315164	0.858954	Q9CWN2;G3UWE1;Q52L67;Q9CY27;A0A1D5RLH3;A0A1D5RLB4;Q3TAN8	Q9CWN2;G3UWE1;Q52L67;Q9CY27;A0A1D5RLH3	Very-long-chain enoyl-CoA reductase	Tecr
10.9123	11.7482	10.4489	10.0688	12.2011	12.5543	12.8429	11.2347	12.3854	12.9756	12.7127	12.3477	14.1851	12.9392	13.5573	12.0618	11.5374	11.4841	15.2084	15.8361	15.9979	11.4957	12.0198	10.6165			65.171	8881700	43	40.918	26.5	1.14112	1.09422	0.352645	0.901598	Q3UI84;Q99J62;D6RGM1	Q3UI84;Q99J62	Replication factor C subunit 4	Rfc4
12.2811	10.9398	9.19231	8.60891	12.4552	12.3212	10.9732	11.9383	12.251	12.1097	12.5275	12.5549	14.5986	12.6558	13.4465	10.834	11.8783	11.2379	11.2211	11.6915	9.58072	12.6742	12.5127	12.785			33.698	517360	4	82.249	3	0.70553	1.09269	0.394078	-0.697676	Q80YW9;Q6P9Q6;Q80YW6;B2RQ18	Q80YW9;Q6P9Q6;Q80YW6;B2RQ18	Peptidyl-prolyl cis-trans isomerase;FK506-binding protein 15	Fkbp15
11.9686	11.4699	9.56615	9.66848	12.4296	12.4237	12.6585	11.9796	11.8787	13.5646	12.098	11.9027	14.7726	13.4882	13.8493	10.8143	12.4421	11.1448	11.9422	12.4788	11.5877	11.6136	11.246	10.7086			6.6724	10157000	68	12.252	43.6	0.888993	1.0926	0.81725	-1.15573	K7TGZ8;K7T952;Q2VT26;K7TDR2	K7TGZ8;K7T952;Q2VT26;K7TDR2
12.5995	10.7339	9.72952	9.67939	12.3318	11.6471	12.1675	11.124	11.3772	11.7083	14.3806	12.5053	13.8801	13.4648	13.7285	11.9967	11.4871	11.3569	11.6984	11.8026	10.188	12.3196	10.2485	10.1915			9.9584	175250	2	47.51	6.7	0.735266	1.09027	1.28859	-1.57755	Q922W2;G3X8R5;Q3UA37;Q8BMY0	Q922W2;G3X8R5;Q3UA37;Q8BMY0	Glutamine-rich protein 1	Qrich1
11.5849	12.5145	12.1237	9.10929	11.9179	10.8748	11.7521	11.6944	12.3206	13.1461	12.5096	13.2285	14.5509	13.0643	14.4064	11.7215	11.5574	10.6984	12.4796	10.6106	10.4408	10.7035	10.2713	10.8789			4.4835	264400	7	13.357	22.7	0.940611	1.08768	1.224	-1.76902	A2NU20;A0A075B5S5;A0A0A6YXL5	A2NU20;A0A075B5S5;A0A0A6YXL5		Ighv7-4
12.7864	11.2468	11.1102	9.88792	11.9546	12.9302	13.9504	11.9983	12.0776	12.6781	13.0292	12.7016	13.9923	13.0095	13.4425	10.2685	11.2292	11.483	11.3767	11.652	10.2529	11.367	11.4901	11.9351			6.4941	946930	6	29.225	8.7	0.975045	1.08651	0.654471	-0.891867	A0A087WRE9;Q9CQJ4;A0A087WP87	A0A087WRE9;Q9CQJ4;A0A087WP87	E3 ubiquitin-protein ligase RING2	Rnf2
10.7406	11.6293	10.6942	9.7402	11.6494	12.3415	11.2948	12.3998	11.1	12.4966	12.3416	13.6774	14.3362	13.0074	13.4407	11.5378	12.6476	11.9011	11.7737	12.1104	11.2686	11.5385	11.3499	10.7092			3.6483	288400	3	38.813	4.4	1.00603	1.08583	1.48916	-1.35345	Q80ZU1;Q3U3H9;P61963	Q80ZU1;Q3U3H9;P61963	DDB1- and CUL4-associated factor 7	Dcaf7
12.61	11.2752	9.9557	9.12377	12.866	11.9912	11.4119	13.2618	10.9053	12.136	13.2713	13.3479	13.5839	12.797	13.813	10.8845	12.5543	12.167	10.7772	14.2466	14.7287	11.2238	11.414	11.5943			22.131	3035400	12	26.132	16.9	0.683109	1.08537	0.138786	-0.302542	Q3U5M2;Q9D287;Q05CL7;D6RGA5	Q3U5M2;Q9D287;Q05CL7	Pre-mRNA-splicing factor SPF27	Bcas2
12.6776	11.2348	10.3996	9.80233	11.8857	12.0293	13.2104	11.151	12.1337	12.5913	12.2908	13.1633	15.1605	17.773	16.5769	11.2528	12.3409	12.1626	20.1302	20.0672	20.1009	11.2606	11.0321	10.8418			41.33	179260000	84	18.431	57	0.997663	1.08519	0.236746	1.36099	Q3UC02;Q9DB79;P62281;A0A1B0GRR3;A0A1B0GSE8;Q9D0P6;Q9CW75	Q3UC02;Q9DB79;P62281;A0A1B0GRR3;A0A1B0GSE8;Q9D0P6	40S ribosomal protein S11	Rps11
12.5496	11.4752	9.32954	10.6864	12.554	12.5026	12.467	12.8477	11.9481	12.6427	12.7457	12.9446	14.7131	13.1761	13.8598	10.9164	11.8597	11.5914	12.9921	12.11	11.9127	11.6126	11.0158	10.0212			13.397	778360	15	70.078	13.1	0.965056	1.0831	0.700473	-1.07535	Q3TU85;Q3TAI8;A1E2B8;Q61696;P17879;Q9R2A1;O88687;O88688;Q61698	Q3TU85;Q3TAI8;A1E2B8;Q61696;P17879	Heat shock 70 kDa protein 1A;Heat shock 70 kDa protein 1B	Hspa1b;Hspa1a
11.985	11.3206	10.5133	10.0251	12.2052	12.3454	11.673	12.1397	12.9666	13.0765	11.93	13.1064	13.7722	13.5165	13.8733	11.1208	11.0782	10.8589	12.2021	11.3052	10.9657	12.3928	11.6081	11.1045			11.891	340450	2	28.634	5.8	1.15901	1.08291	0.538863	-0.773594	Q05BI5;O55187	Q05BI5;O55187	E3 SUMO-protein ligase CBX4	Cbx4
10.6666	10.8571	10.3342	9.59853	12.5641	13.1909	11.4264	12.129	11.9046	13.3184	12.6651	12.2622	14.5101	12.6151	13.1073	11.8609	11.4117	10.3436	11.5589	11.0296	11.9645	11.5943	11.3278	10.3462			5.2237	275070	1	52.763	6.7	0.844498	1.08236	0.760905	-1.00455	Q6P1B9;O08539	Q6P1B9;O08539	Myc box-dependent-interacting protein 1	Bin1
11.4023	11.4203	10.595	9.60067	12.8977	12.1305	12.4986	12.3971	11.4455	12.9922	11.8983	13.3073	14.7107	13.3916	13.298	10.7247	11.8924	11.4746	11.3672	10.7113	10.6801	12.3082	10.8873	10.8864			4.1047	1727800	12	11.825	20.4	0.979031	1.08209	1.10642	-1.44195	X5J4U2;X5J5F5;X5J542;X5J5F6	X5J4U2;X5J5F5;X5J542;X5J5F6
11.0969	11.0645	10.5205	8.92463	12.1366	11.7079	11.3078	11.5162	11.5735	13.2776	11.9519	12.316	14.4345	13.612	13.4434	12.7062	13.5388	11.5644	11.1788	12.4487	11.0587	10.9059	11.0324	11.0275			2.2971	351090	1	73.165	2.8	0.982791	1.082	2.06205	-1.94119	Q6A015;Q8K0V4	Q6A015;Q8K0V4	CCR4-NOT transcription complex subunit 3	mKIAA0691;Cnot3
11.8743	11.1753	10.0561	10.0757	11.8406	11.7593	12.5255	11.3043	12.2048	12.3293	12.178	12.7268	13.8317	13.049	13.8427	11.7194	11.7046	11.7606	11.445	11.5095	11.3003	11.4937	11.5784	11.0221			12.066	383500	1	9.0321	19	1.35246	1.08119	1.46166	-1.25984	A0A0U1RPX0;A0A0U1RPC2;Q3U2K4;Q9CRA8	A0A0U1RPX0;A0A0U1RPC2;Q3U2K4;Q9CRA8	Exosome complex component RRP46	Exosc5
9.86717	11.6416	10.7601	9.98178	13.109	11.9841	11.4408	11.9862	12.5816	13.055	12.2279	12.5245	14.1724	12.8476	13.7696	11.5995	11.8927	11.6427	10.4942	12.1091	12.7048	11.9536	10.8288	11.5407			7.262	1186800	7	35.043	4.4	0.948509	1.0787	0.903665	-1.04886	Q99PA7	Q99PA7		4930550L24Rik
12.6651	11.2738	9.70763	9.8744	13.05	12.8985	12.6596	12.7221	13.0435	12.8119	12.0926	12.6073	14.5887	13.147	13.6486	11.2672	11.9003	12.0399	13.7581	13.8992	13.5954	11.4812	11.1073	10.3234			15.352	2711800	14	49.391	14.2	0.823365	1.07791	0.192332	-0.404495	Q3UEM7;Q3UER8;Q8VCM7	Q3UEM7;Q3UER8;Q8VCM7	Fibrinogen gamma chain	Fgg
11.6858	10.6011	10.4754	10.3599	12.1136	12.1775	11.9024	11.4967	11.5398	12.9899	12.8582	13.0779	14.0289	13.3622	13.0078	10.8541	12.0716	12.627	18.2494	17.7052	17.9412	11.9328	11.5129	10.1549			15.019	41843000	35	12.254	30.5	1.17334	1.07525	0.549024	1.92416	Q6ZWZ4;Q5M9L1;A0A140T8K6;P47964;D3YX71	Q6ZWZ4;Q5M9L1;A0A140T8K6;P47964	60S ribosomal protein L36	Rpl36
11.5342	12.4682	9.59376	9.52338	12.696	12.0541	10.8054	13.1479	11.3524	13.1103	12.6749	13.2267	13.7441	13.186	13.262	12.4425	12.1268	11.2558	13.5803	13.8553	14.0213	14.4084	13.0464	13.2405			26.862	3941100	19	70.175	11.5	0.710596	1.07467	1.21583	1.02249	Q3U7B7;Q3U480;Q8BMC4	Q3U7B7;Q3U480;Q8BMC4	Nucleolar protein 9	Nop9
11.7505	10.3881	10.9254	9.84868	11.6118	12.2921	13.6784	11.6066	11.5768	11.1974	12.642	12.5482	13.0545	13.1614	13.5274	10.733	12.2774	10.9608	13.5341	13.5271	13.9115	13.591	12.6693	12.542			10.816	3023200	26	51.386	10.9	1.00287	1.07212	0.928342	1.01007	Q99JY0;D3YXU1	Q99JY0;D3YXU1	Trifunctional enzyme subunit beta, mitochondrial;3-ketoacyl-CoA thiolase	Hadhb
11.4044	11.9323	11.036	10.2408	12.2412	11.4888	12.4159	12.1092	11.8736	12.9609	12.9029	12.4994	14.5676	13.3233	13.7546	12.1642	12.2013	14.038	11.8322	11.6906	10.1961	11.5139	11.1985	11.5107			3.3544	4436700	25	52.436	29.6	1.61076	1.06971	2.11393	-2.01786	Q4VAB6	Q4VAB6		Igh
12.5962	10.5332	9.99397	8.65532	12.4657	12.3124	11.4593	12.2834	11.7378	12.6966	11.7281	13.0664	13.0132	14.0574	13.4935	11.6081	10.4069	11.8875	11.6251	10.9074	10.222	12.8839	12.6708	12.6694			5.8838	540650	6	103.49	4	0.716989	1.06913	0.345857	-0.581362	Q99KG3;Q8BY56;Q566J0	Q99KG3	RNA-binding protein 10	Rbm10
11.8946	12.4436	8.47541	9.2346	10.9409	12.9834	11.329	11.4601	10.9133	13.361	12.4729	12.8483	14.4604	12.2774	13.2656	10.886	10.8908	11.2188	11.4657	11.1641	11.5023	11.8584	11.4901	10.9381			2.5984	246230	3	53.35	4.1	0.588994	1.06868	0.575313	-0.763377	B2RPX1;Q9D3V1	B2RPX1;Q9D3V1	IQ domain-containing protein D	Iqcd
11.041	11.2408	11.55	9.3507	12.3914	12.0622	12.3251	11.3167	11.7637	12.4725	13.22	12.9405	13.4347	13.826	13.2823	11.9489	11.5716	12.2034	11.1408	10.4813	10.112	12.8944	13.0177	13.1717			36.346	826300	11	72.05	8.1	1.01212	1.06705	0.622654	-0.908191	Q8K3A9	Q8K3A9	7SK snRNA methylphosphate capping enzyme	Mepce
12.506	10.5743	10.7507	8.19132	11.5179	13.095	11.6141	11.2146	11.9541	12.4414	12.6074	13.1684	12.5522	13.4194	13.8997	11.6304	11.0133	11.6469	14.2148	14.6158	14.7957	15.072	14.2014	14.1958			74.504	5483900	50	89.413	16.5	0.650187	1.06079	2.16935	2.15557	A2BE28	A2BE28	Ribosomal biogenesis protein LAS1L	Las1l
12.0578	12.7411	10.1324	10.0267	11.4996	13.0682	12.5547	12.5076	11.7106	13.5607	12.6553	12.8917	13.944	12.4178	13.2776	11.6999	12.1196	11.2009	12.1008	11.3267	9.94035	11.0621	10.6497	11.5622			4.3809	444800	6	13.237	27.5	0.894153	1.05914	1.3131	-1.33635	A0A0B4J1H8;U5JE44	A0A0B4J1H8;U5JE44		Igkv1-133
11.4879	11.2329	10.4413	9.96575	11.6409	11.7229	11.489	11.1177	12.0388	12.4675	13.1704	12.5348	13.3211	13.2304	13.2788	12.1503	12.4278	11.7316	15.2096	15.2802	15.603	12.4246	11.7427	11.5335			29.375	6529200	34	39.472	27.6	1.25939	1.05442	0.509312	0.94226	Q3TFA9;Q9JHJ0;Q8C3Z3;A0A1L1SQ12;A0A1L1SR42	Q3TFA9;Q9JHJ0;Q8C3Z3	Tropomodulin-3	Tmod3
11.6112	11.0118	10.325	9.41616	12.3445	12.3206	11.6031	11.7759	12.1404	12.8996	11.4512	13.4809	14.8013	12.2699	13.2841	10.3554	12.3714	11.4271	11.4631	14.4098	14.4795	11.2318	11.7631	10.5246			29.24	3836200	16	22.168	28.2	0.897252	1.05362	0.0391066	-0.106214	Q9CXL3;A0A0G2JEY4	Q9CXL3;A0A0G2JEY4	Uncharacterized protein C7orf50 homolog
11.0865	12.1474	11.5739	8.98604	12.2294	12.1547	12.2754	12.195	11.1469	13.367	12.5115	12.9982	14.6561	12.6172	13.823	11.0236	12.2251	11.8303	13.4977	14.2797	13.7077	12.3316	11.3229	11.1039			11.257	2970500	8	68.349	7.6	0.859515	1.05265	0.00492485	0.0113804	Q3USR8;Q3UYZ8;Q61164	Q3USR8;Q3UYZ8;Q61164	Transcriptional repressor CTCF	Ctcf
12.4554	11.3345	9.24786	9.51817	11.8314	12.432	11.6508	11.9953	12.3703	11.8938	12.9086	12.3137	14.8077	13.2942	14.0826	11.8169	11.5496	12.1429	10.3489	10.4335	16.5731	11.4594	11.3793	11.3724			7.3683	21592000	18	22.081	30.3	0.840688	1.05221	0.405292	-1.02122	Q3U292;Q149Z9;P43277	Q3U292;Q149Z9;P43277	Histone H1.3	Hist1h1d
11.1173	11.3481	9.11729	10.0545	12.6795	12.1611	12.9363	11.823	11.4293	13.6927	11.399	11.5105	13.4908	13.109	13.7042	11.575	12.6048	11.1079	12.0085	11.0366	10.0028	13.9668	14.104	13.9669			20.037	2887100	12	167.38	6.2	0.757226	1.05216	0.0344709	-0.0843434	E9QK36;Q3U3T8;F6R9F0;E9PUI7;Q8R376	E9QK36;Q3U3T8;F6R9F0;E9PUI7	WD repeat-containing protein 62	Wdr62
12.0789	12.6985	10.1492	9.71261	11.0232	12.1801	10.9634	13.1301	12.5031	12.59	12.1306	12.836	13.3515	13.7054	13.4349	11.6768	12.7062	11.0931	12.0775	12.0666	12.372	11.161	10.9905	11.2772			23.619	710840	4	50.572	6.3	0.884645	1.0518	1.0122	-1.00388	Q5SXA4;Q5SRX1;F6RBX1;F6ZDJ1;Q5SXA5	Q5SXA4;Q5SRX1;F6RBX1;F6ZDJ1;Q5SXA5	TOM1-like protein 2	Tom1l2
10.5056	11.4863	12.0067	9.11156	12.2162	12.5426	11.7992	12.1925	11.2816	12.7971	12.9763	13.1237	13.3603	13.3122	13.642	11.4217	12.6101	11.3777	10.2077	11.719	11.9978	12.1457	11.355	11.3663			7.8843	715830	9	62.412	6.2	0.843684	1.05024	1.16513	-1.15543	Q8K1C0;A0A0A6YY82;F6SBQ6	Q8K1C0	Protein angel homolog 2	Angel2
12.2216	11.5079	10.4317	9.85105	12.1371	12.5361	13.0745	11.6609	11.3685	13.3412	13.0073	12.5197	13.8898	12.5321	13.8592	10.8025	11.9592	11.2843	10.8509	12.0206	10.717	12.0656	10.7377	10.9594			7.5299	789980	7	88.303	3.2	0.93604	1.04778	0.977499	-1.16266	Q8VDF2	Q8VDF2	E3 ubiquitin-protein ligase UHRF1	Uhrf1
12.4534	11.7259	9.2713	8.91906	11.5738	12.5003	10.5764	11.65	12.3428	12.7507	12.531	12.878	13.2073	13.2614	13.8552	12.1624	11.7341	10.186	12.2473	11.1412	9.42879	11.8802	11.994	12.1172			8.9508	673950	10	100.29	6.5	0.668515	1.04753	0.620741	-0.932921	Q3UHW0;E9Q6M7;Q3TTW5;Q3TQ21;Q3UR00;Q80U78;Q3U4T5;Q3TRI4;A8WHM8;Q80U58	Q3UHW0;E9Q6M7;Q3TTW5;Q3TQ21;Q3UR00;Q80U78;Q3U4T5;Q3TRI4	Pumilio homolog 1	Pum1
11.953	11.1542	11.2734	8.81081	12.7348	11.6985	11.3828	11.5805	12.3351	12.7152	12.7789	13.1163	13.2023	12.6307	13.1685	12.6175	11.1282	11.7505	12.2179	12.9487	12.7475	11.573	12.1263	11.6835			6.5243	973530	8	46.975	7.4	0.828623	1.04733	0.192935	-0.20016	Q9ESW4;A0A0J9YU24	Q9ESW4	Acylglycerol kinase, mitochondrial	Agk
11.2393	12.3806	9.87399	9.87866	12.1741	11.8772	12.1029	11.9901	11.1672	12.6704	13.081	12.694	13.9018	12.9412	13.3844	10.5542	10.8325	11.5779	10.7153	10.5596	9.50366	10.9238	10.6358	10.0519			7.9863	4896100	18	16.794	8.1	0.965795	1.04696	1.49507	-1.80034	A0A077S9N1;P17897	A0A077S9N1;P17897	Lysozyme;Lysozyme C-1	Lyz1
11.8354	11.177	11.6126	8.60605	12.266	12.3243	11.714	12.1262	11.2661	13.7003	12.8199	12.4715	14.4555	12.8494	13.245	11.5427	12.1229	11.1534	12.3412	11.7745	11.3591	12.2527	11.0392	11.3686			12.043	2858400	20	23.013	16.1	0.751262	1.04614	0.777543	-0.872267	Q925S1	Q925S1		Ighv9-4
12.3549	12.6063	10.7308	10.221	11.9026	12.365	13.5551	12.1896	13.1434	11.87	13.3765	12.3175	12.6068	12.8622	13.7688	11.0567	11.1726	11.2313	12.0059	10.9338	11.6049	12.7793	12.75	10.1049			10.386	1921200	20	121.68	3.4	1.0549	1.04524	0.273109	-0.419955	Q679P5;F7CVL0;Q5YL88;Q6XZL8;Q571B8;H9LAN6	Q679P5;F7CVL0;Q5YL88;Q6XZL8;Q571B8;H9LAN6	Histone-lysine N-methyltransferase, H3 lysine-79 specific	Dot1l;mKIAA1814
11.8862	11.1922	9.80438	10.0657	12.2184	12.5612	11.3137	12.3886	12.9481	12.3971	12.159	12.7803	13.202	11.782	13.5066	11.6891	12.0551	12.6367	9.88781	11.5499	12.1015	12.7585	12.4401	11.1674			7.1489	611390	2	13.367	11.6	0.988736	1.0431	0.753647	-0.827729	F8WII3;A2BDX2;O70152	F8WII3;A2BDX2;O70152	Dolichol-phosphate mannosyltransferase subunit 1	Dpm1
11.1599	12.0171	10.9622	10.7549	11.4731	12.7624	12.0176	12.3076	12.7442	12.459	12.9474	12.9091	14.6635	12.4276	12.948	11.327	11.3938	11.9463	13.6854	13.3475	13.54	11.1271	11.726	10.8248			7.0374	2027400	9	48.985	7.7	1.54897	1.04254	0.0354184	-0.0759187	Q3UG68;Q3UC51;O54734	Q3UG68;Q3UC51;O54734	Dolichyl-diphosphooligosaccharide--protein glycosyltransferase 48 kDa subunit	Ddost
11.1636	11.7651	10.0526	10.4514	12.4233	12.6603	13.559	12.6613	11.7395	12.4137	12.2095	12.1868	14.0107	13.3021	12.8659	11.2107	11.7195	11.9975	14.0357	13.7834	13.7323	12.1418	10.6825	11.6436			52.822	2883400	9	41.058	16.6	1.04269	1.04228	0.0764136	0.152139	Q3UX26;Q9DCE5	Q3UX26;Q9DCE5	p21-activated protein kinase-interacting protein 1	Pak1ip1
12.7796	11.9379	9.54909	9.31436	12.1546	11.8548	11.3066	11.6498	12.2656	13.1998	12.851	12.5655	12.9141	13.0568	13.22	12.2298	11.5575	11.6324	12.2856	10.602	10.9005	11.3824	11.77	11.478			3.3904	197330	1	67.935	2	0.750442	1.04132	1.35001	-1.03203	D3Z2H7;E9Q986;D3Z7H6;E9Q906;E9Q907;E9Q905;E9Q8Z4;E9Q8Z9;D3Z2H2;E9Q903;E9Q901;E9Q904;G3X9V2;E9Q8Z5;E9Q8Z6;E9Q8Z8;P30999	D3Z2H7;E9Q986;D3Z7H6;E9Q906;E9Q907;E9Q905;E9Q8Z4;E9Q8Z9;D3Z2H2;E9Q903;E9Q901;E9Q904;G3X9V2;E9Q8Z5;E9Q8Z6;E9Q8Z8;P30999	Catenin delta-1	Ctnnd1
11.727	11.7456	9.78333	9.44848	11.7806	12.1665	11.8139	11.1915	11.316	13.4593	12.8534	12.248	13.1142	13.6206	14.0139	10.7805	12.1461	12.4245	12.831	13.4311	12.9391	13.6231	13.395	13.4712			28.407	2543600	18	108.69	6.4	0.840695	1.03844	0.553182	0.598465	Q9DBR1	Q9DBR1	5-3 exoribonuclease 2	Xrn2
11.1457	11.2056	9.6495	9.14774	12.2104	12.3765	10.6782	11.2594	11.4029	13.6407	11.8641	13.1199	13.8314	14.0528	13.6104	11.0425	11.3498	11.8643	12.1045	11.7704	11.17	11.9042	12.0558	11.246			4.4682	302110	4	83.665	3.5	0.687182	1.0383	0.761542	-0.916701	A0JNY3;Q8BUV3	A0JNY3;Q8BUV3	Gephyrin;Molybdopterin adenylyltransferase;Molybdopterin molybdenumtransferase	Gphn
10.9031	11.438	10.2783	10.5894	13.2437	13.1036	11.2997	12.9768	12.9885	13.2731	12.5973	12.6438	16.142	12.4715	13.3174	11.4235	11.75	11.4123	10.5035	12.1472	10.198	12.5583	12.9041	10.6617			2.8759	174100	2	23.434	7.9	0.845932	1.0372	0.670622	-1.25727	F7D1R5;P27612	F7D1R5;P27612	Phospholipase A-2-activating protein	Plaa
12.5371	11.1483	9.48041	10.8697	12.3695	11.9086	13.671	12.4078	11.5992	11.7319	12.6853	12.4385	14.4998	13.1684	13.6729	11.4765	11.5483	11.1029	11.125	12.0857	11.6475	11.7214	11.735	11.1985			4.5651	2012900	21	11.007	41.8	0.914631	1.03665	0.818772	-0.992609	P18528	P18528	Ig heavy chain V region 6.96
12.0848	10.6847	9.94578	9.4209	12.0475	12.7604	11.6433	11.8794	12.1503	12.2929	12.1336	13.0559	14.5119	12.9438	13.8002	11.4341	11.668	12.34	11.8265	12.5604	10.8792	12.7134	11.372	11.2285			8.1104	171590	1	109.88	2.4	0.871907	1.03523	0.857762	-1.01966	Q3UZ18	Q3UZ18	Little elongation complex subunit 2	Ice2
11.6183	11.9723	10.0666	9.89754	11.5507	12.3304	12.549	12.0687	10.9756	12.5564	12.7735	12.7238	13.1788	12.5402	12.7866	11.912	11.0562	11.8145	13.1265	11.1199	10.4056	12.114	12.6846	11.4276			34.218	926830	4	17.845	20.1	1.03225	1.03523	0.322817	-0.401659	A0A1S7D812;Q9DAA6	A0A1S7D812;Q9DAA6	Exosome complex component CSL4	Exosc1
11.8468	11.0252	10.2044	9.47425	11.9752	12.8639	11.9094	11.8193	11.3178	13.2045	12.736	12.6072	15.1092	12.9185	13.7636	12.2307	11.6459	11.4997	15.7717	15.6417	15.7375	11.4327	11.5017	10.5182			42.616	9863400	43	42.914	21.4	0.864095	1.03406	0.189176	0.572646	Q3UJK2;Q9CY58;A0A0N4SV32;Q3V274;Q3UEI6;Q3UMP4;A0A0N4SWH2;A0A0N4SUQ1;A0A0N4SUN8;A0A0N4SVK5;A0A0N4SV40	Q3UJK2;Q9CY58;A0A0N4SV32;Q3V274;Q3UEI6;Q3UMP4;A0A0N4SWH2;A0A0N4SUQ1;A0A0N4SUN8	Plasminogen activator inhibitor 1 RNA-binding protein	Serbp1
11.5879	12.4704	10.4883	9.93305	11.5439	12.3547	13.3621	11.5588	11.0373	14.0191	12.1101	12.4916	13.8891	13.5994	12.7076	13.3671	10.7241	10.8894	12.4224	11.8263	10.8523	16.2764	15.7059	14.8624			55.374	5566000	44	150.79	10.6	0.815464	1.03346	0.463866	1.12819	Q0HA38;E9PVK4;Q3UGQ4;Q3TP46;Q8C0S4	Q0HA38;E9PVK4	Tetratricopeptide repeat protein 21B	Ttc21b
10.5399	11.3575	10.157	9.34156	12.0241	12.3581	11.9523	12.2562	11.1685	12.3349	11.6581	12.5989	14.2848	13.7469	12.936	12.2344	12.4116	13.3549	11.944	9.2722	11.2842	14.1381	14.3382	14.4442			27.082	2481400	38	141.44	9.5	0.988326	1.03178	0.262199	-0.591266	Q6P5E5;Q1HL32;Q9CW03;Q6PIE1;Q6PFZ4;Q3UNU2;Q3TMK9;Q3US85;Q3TPG9	Q6P5E5;Q1HL32;Q9CW03;Q6PIE1;Q6PFZ4;Q3UNU2	Structural maintenance of chromosomes protein;Structural maintenance of chromosomes protein 3	Smc3
10.4492	12.4521	10.3134	10.5954	12.0141	13.2334	11.757	12.234	11.3751	13.1629	14.195	12.5238	14.009	13.2728	14.1892	11.9982	11.2642	11.7315	11.6555	10.8803	11.32	11.3536	11.2545	11.3525			4.0275	564320	1	104.2	2.6	0.760386	1.03168	1.41135	-1.44144	Q80V79;Q3TZI5;P43247	Q80V79;Q3TZI5;P43247	DNA mismatch repair protein Msh2	Msh2
12.1078	11.6228	10.2674	9.76765	11.7627	11.954	12.8536	11.7615	12.5643	11.659	12.6615	12.1711	14.5812	12.322	12.8583	12.3929	12.2065	12.0901	12.2071	12.2266	10.0946	11.7383	12.3999	11.0612			3.8759	449320	3	13.621	21.7	1.15796	1.03146	1.05804	-1.12052	G5E8T3;Q9CRF7;Q9D104;D6RHP8;Q3UXK5;Q8BZ07;Q9D7A6	G5E8T3;Q9CRF7;Q9D104;D6RHP8;Q3UXK5;Q8BZ07;Q9D7A6	Signal recognition particle 19 kDa protein	Srp19
12.1464	10.7704	10.5748	9.07066	11.7831	12.0622	11.4606	12.2581	11.9812	13.0234	12.0026	11.8502	13.3172	12.4162	13.7985	10.4038	12.658	11.0648	11.18	11.6956	13.196	11.4196	12.0547	11.2205			4.0052	629280	3	33.489	9.9	0.962802	1.02811	0.327732	-0.482018	Q3UA17;Q05C68;Q791V5;A2AFW6;Q9D050	Q3UA17;Q05C68;Q791V5;A2AFW6;Q9D050	Mitochondrial carrier homolog 2	Mtch2
10.8995	11.0926	10.2713	11.4871	11.691	11.6152	11.5416	12.0769	11.7453	12.1816	12.3795	13.2951	13.9727	13.4784	12.9283	12.1944	11.257	11.1993	10.7976	11.1766	12.0705	11.1278	10.4933	11.0094			2.9135	85557	3	28.157	4.3	1.55954	1.02719	1.36213	-1.39247	F2Z471;Q3U6K8;Q3TIG8;Q3THL7;Q60932	F2Z471;Q3U6K8;Q3TIG8;Q3THL7;Q60932	Voltage-dependent anion-selective channel protein 1	Vdac1
10.6211	11.7414	10.6065	9.13354	10.9628	11.3384	10.8041	11.1834	10.8437	13.0588	12.2589	12.4152	13.8444	13.4304	13.7106	11.442	10.9608	11.9388	11.983	12.1622	10.526	13.2448	12.7714	12.9832			16.238	1501500	20	79.282	10.6	0.953797	1.02673	0.161309	-0.276092	Q3V086;Q61496	Q3V086;Q61496	Probable ATP-dependent RNA helicase DDX4	Ddx4
12.265	11.2573	11.3623	8.5166	12.1419	12.1161	10.809	12.0924	11.5049	13.7969	12.3378	13.2728	13.6868	12.6415	13.1581	11.4947	11.5025	10.7852	15.3475	15.5765	15.3729	13.3379	12.4911	10.8711			8.2839	9079500	20	51.101	7.9	0.655895	1.02578	0.87026	1.6214	Q32MH1;L7N236;A2AJU2;Q62012;Q32MH2;L7N278;L7MU67;E9QA14;E9Q1L3;B1B0X0;B1AZM2;B1AVZ5;B1AV09;A2BI72;A2BI02;A2ADW8;Q62014;B1B0X6;Q62013;Q3V0N2;Q62015	Q32MH1;L7N236;A2AJU2;Q62012;Q32MH2;L7N278;L7MU67;E9QA14;E9Q1L3;B1B0X0;B1AZM2;B1AVZ5;B1AV09;A2BI72;A2BI02;A2ADW8;Q62014;B1B0X6;Q62013		Gm10439;Gm15127;Ott;Gm15107;Luzp4;Gm15097;Gm15091;Gm15093;Gm15080;Gm15128;Gm15114
12.0967	11.1443	8.50986	10.1211	12.5912	13.4506	11.2252	12.8277	12.5933	11.9535	12.6336	12.8317	13.9501	12.9168	13.4851	11.524	11.0867	10.6868	12.3226	10.7926	10.8405	11.0752	10.4849	11.3105			9.9292	14951000	29	12.863	10.3	0.611564	1.02521	0.912002	-1.13721	Q683Y7	Q683Y7		IGHV
12.6276	11.4815	10.5825	9.93281	11.5815	12.7024	11.1824	12.85	12.0125	12.8538	13.896	12.2511	15.3067	12.3613	14.0873	11.6375	11.6991	12.3815	11.2714	11.6907	9.94548	11.7894	11.7212	11.918			7.9626	82543	2	90.724	2.1	0.852129	1.02291	1.13851	-1.52287	Q5U4C5;Q8VI75	Q5U4C5;Q8VI75	Importin-4	Ipo4
11.2832	11.5133	9.67499	9.85592	12.8864	13.4132	11.574	12.7372	11.4774	13.3609	12.2164	13.3827	13.7378	12.8172	13.2791	12.3151	11.6208	11.6819	12.1709	11.6162	11.1526	12.3346	11.9926	11.4933			75.021	5659600	41	10.475	27.1	0.675571	1.02027	0.979401	-0.781995	X5J5I1;X5J4C5;K7TGP7;A0A075B5Q5	X5J5I1;X5J4C5;K7TGP7;A0A075B5Q5		Ighv2-9
10.5952	12.7093	11.3322	9.58426	12.8183	12.247	10.798	11.5383	12.8821	13.4281	13.3094	13.4497	13.2266	13.0685	13.439	12.4212	12.4348	12.2233	13.7095	11.8109	10.3274	12.4762	11.7175	11.6521			9.383	1007400	8	32.259	14.3	0.690663	1.01989	0.831845	-0.853304	A0A0N4SVC2;E9QP00;Q6PFR5;Q3TAP5;Q3TNU2	A0A0N4SVC2;E9QP00;Q6PFR5;Q3TAP5	Transformer-2 protein homolog alpha	Tra2a
12.4202	10.9288	10.4371	8.73235	11.624	13.1867	11.612	12.6507	12.0087	12.298	12.9652	11.9098	13.7212	13.4337	12.9354	11.344	10.0834	11.2996	11.304	13.4736	11.8564	12.6318	11.3284	10.8601			2.2157	888700	2	392.47	0.8	0.719716	1.01923	0.117941	-0.227149	V9GX34	V9GX34		Csmd2
11.4431	12.1915	9.41722	8.61663	11.7971	12.3886	11.3571	12.0256	12.1052	12.2456	12.0918	12.1313	13.315	13.0735	13.7214	12.0259	11.4824	10.2162	13.284	13.6124	13.0722	11.023	13.6075	13.4002			13.003	2453400	14	22.028	18.4	0.741821	1.01706	0.455468	0.694124	A0A140LI45;A0A140LJG2	A0A140LI45
11.7528	11.8158	9.99808	10.2674	13.2143	12.4123	11.4576	12.2202	12.7679	12.713	12.9167	13.4842	14.4587	13.0695	13.6183	11.5972	12.1034	10.8022	11.3181	10.6097	10.556	12.6162	11.3233	12.4088			49.348	6252700	45	51.007	37.6	0.855889	1.01648	0.838377	-1.13618	Q99LC4	Q99LC4		Igh
11.144	11.5295	10.1335	8.8995	12.0915	12.2642	12.6388	11.846	10.547	12.4654	11.7545	12.898	14.694	12.2274	13.4468	11.6531	12.3166	11.8927	12.2266	10.9268	10.0013	13.4345	12.8946	13.2426			20.057	1668200	19	81.604	8.2	0.775331	1.0146	0.335042	-0.584006	Q8BJS4;Q4QQM3;Q6A022	Q8BJS4;Q4QQM3	SUN domain-containing protein 2	Sun2
12.548	10.0262	9.87257	10.2041	12.2531	11.5924	10.2753	12.1758	12.0566	13.2064	12.2335	12.636	13.3047	12.621	13.1124	10.8356	11.7744	11.139	11.6809	12.011	10.651	11.5346	11.3398	11.5364			5.2627	236270	3	102.45	3.4	0.770757	1.01453	0.687383	-0.672226	O55029	O55029	Coatomer subunit beta	Copb2
12.4873	11.6646	9.91211	10.6783	12.136	12.0367	10.7573	12.8765	12.1102	13.5297	11.5411	14.1836	13.6958	13.2163	12.8923	11.034	10.9925	12.0219	11.0317	10.9491	10.9444	14.0866	12.9864	13.7677			27.908	3050700	27	96.683	7.7	0.733708	1.01388	0.00628187	-0.0144952	Q99LI5	Q99LI5	Zinc finger protein 281	Znf281
12.7124	11.9433	10.2658	8.98458	12.7985	12.0361	11.6304	12.0227	11.9003	12.9173	12.9813	13.3672	14.3146	12.7694	13.7408	11.1217	12.0311	12.1524	14.2715	14.7431	14.8049	15.4643	15.0155	15.2075			67.749	7094600	63	112.67	14.5	0.703685	1.0131	2.14387	2.22944	Q3TKR3;Q0P520;Q99MW0;Q66JP4;Q3UWL9;B9EIC2;Q66X19;Q3UX59;Q6NY05;L7N1W9;Q8C6J9;Q66X05	Q3TKR3;Q0P520;Q99MW0	NACHT, LRR and PYD domains-containing protein 4C	Nlrp4c
11.3108	10.9129	11.5397	11.0293	11.0616	12.3688	11.0119	11.127	12.7618	12.9183	13.0838	13.3959	14.5969	12.9935	13.5651	12.0951	11.3674	12.164	11.379	12.0077	12.8311	12.2617	12.5315	12.6538			7.039	732890	3	25.801	12.7	1.05707	1.01258	0.436616	-0.519547	Q3V3M3;Q78P92;P97376	Q3V3M3;Q78P92;P97376	Protein FRG1	Frg1
10.3182	11.4432	11.7755	9.3664	11.7339	12.3707	10.809	12.5094	12.7589	12.6721	12.7328	11.5993	15.0131	13.439	12.9386	11.448	11.0869	11.1772	12.5917	13.1502	12.7863	11.4473	13.6078	13.8586			33.569	2167800	16	61.734	13.6	0.885596	1.01228	0.210631	0.389858	E9Q8D0;F6QYD2;Q3URP7	E9Q8D0;F6QYD2		Dnajc21
11.1167	11.9572	11.7874	9.10345	11.5487	12.4324	11.8269	11.6592	11.9217	13.3167	11.933	13.3386	15.1158	12.9744	13.4309	10.6778	11.6829	12.9234	12.3079	11.3413	11.8651	12.8901	11.7912	12.1161			61.282	22080000	47	13.263	13.4	0.855905	1.00836	0.514597	-0.748931	A0A0G2JDE1	A0A0G2JDE1
12.0018	10.6405	10.7231	9.97435	12.2862	12.9776	10.8354	13.0399	11.3005	13.9001	12.788	12.7883	14.094	12.7329	13.9051	12.6246	12.5905	11.6042	11.9211	11.6661	10.4901	11.1365	10.9941	11.0109			18.775	957670	5	74.408	10.2	0.720139	1.00813	1.97484	-1.72209	Q3V437;Q80XT8;Q3UH28;Q3V1I9;Q3U1M7;A2A483;E9Q8D1;A2A482;A2A484;Q8CHB3;Q80Y82;A2A485	Q3V437;Q80XT8;Q3UH28;Q3V1I9;Q3U1M7;A2A483;E9Q8D1;A2A482;A2A484;Q8CHB3;Q80Y82;A2A485		Zmynd8
11.1385	13.2071	11.6091	9.02874	11.4264	12.2484	12.362	11.5401	13.0112	12.6324	12.4901	12.6561	14.2229	12.5711	13.157	11.2954	11.0872	10.7726	12.0224	11.3422	10.3449	12.4681	10.6289	10.892			8.0422	629180	6	33.993	8.6	0.804933	1.00563	0.650005	-0.901289	A0A0R4J0T6;I6L987;Q9Z248;F6V059	A0A0R4J0T6;I6L987;Q9Z248;F6V059	Zinc finger protein AEBP2	Aebp2
10.1858	11.526	9.3956	10.0511	11.5554	13.003	10.1378	12.4116	11.6262	12.3497	11.8339	13.3884	12.8524	13.3809	13.5153	10.5123	11.597	12.088	10.6492	10.6075	12.1779	12.6817	12.6319	12.2322			5.3327	460810	12	116.92	2.2	0.680406	1.00513	0.341315	-0.49429	D3Z7A7;Q6ZPF4	D3Z7A7;Q6ZPF4	Formin-like protein 3	Fmnl3
12.1077	10.8882	11.0767	9.54813	11.7686	11.5609	11.6806	11.1379	11.4576	12.765	12.1166	13.8175	14.4056	12.1504	13.4111	11.2575	12.1994	11.4614	11.123	10.8893	10.2671	11.0275	10.6132	10.4326			2.2115	0	1	218.95	4.3	0.899363	1.00417	1.72752	-1.75545	E9PYU4;E9PYL1;A2A8L1	E9PYU4;E9PYL1;A2A8L1	Chromodomain-helicase-DNA-binding protein 5	Chd5
11.5531	10.3738	11.1996	8.67366	12.228	12.3043	10.5023	11.0944	12.252	13.2535	12.8927	12.3594	13.3184	12.4241	13.665	12.9446	11.5479	11.5929	11.5129	11.5722	11.7096	12.1983	10.6177	10.9779			9.4356	428300	4	7.0056	54.5	0.669014	1.00365	1.36487	-1.1507	Q5PXT3;Q549F9;Q3UMN7;P97801;Q5PXT5;Q5PXT4;D6RI18	Q5PXT3;Q549F9;Q3UMN7;P97801;Q5PXT5;Q5PXT4;D6RI18	Survival motor neuron protein	Smn1
10.571	12.7152	11.0718	9.24505	11.7896	12.2747	11.1821	12.3611	11.7687	13.2758	12.2514	12.8436	14.1942	12.6043	13.9836	11.2693	12.8123	11.6441	11.113	11.2393	10.6648	11.5653	12.0369	11.1491			3.2013	94237	2	19.434	9.7	0.808866	1.00254	1.41959	-1.45656	Q9CS75;Q8BVV5;Q9CZI9	Q9CS75;Q8BVV5;Q9CZI9	Apoptosis-enhancing nuclease	Aen
12.3126	11.9321	10.4109	9.488	12.3166	11.9903	12.8439	12.5229	11.2741	13.0831	12.0074	12.7268	14.037	12.8402	13.2986	12.4182	11.0202	10.9908	11.8945	10.4815	11.0722	11.4245	11.2262	11.032			4.3143	145580	2	64.505	3.8	0.887805	1.00131	1.16653	-1.24569	Q6NXX7;Q3UHY8;Q3TJM9;Q3TIU8;P61222	Q6NXX7;Q3UHY8;Q3TJM9;Q3TIU8;P61222	ATP-binding cassette sub-family E member 1	Abce1
12.403	11.5613	9.86727	8.57436	11.5568	12.4365	11.2974	12.2812	11.7415	12.3633	11.9406	12.7812	13.7373	12.4135	12.9294	11.0875	12.8949	12.3773	11.9692	11.9262	12.5161	12.2849	11.3782	11.3412			20.041	728710	6	92.053	7.4	0.718885	1.00098	0.79462	-0.67068	Q1PSW8	Q1PSW8	E3 ubiquitin-protein ligase TRIM71	Trim71
11.6546	11.9566	9.81284	10.9816	12.024	11.5696	12.0687	11.7919	12.1309	13.06	13.0744	11.8672	14.3624	13.1669	13.4089	11.1494	11.7435	12.0354	10.8435	11.7305	10.2442	11.6275	11.5577	11.2055			2.3561	73782	2	15.381	9.9	1.21506	0.99894	1.34543	-1.44294	Q8C806;Q8C9B6;E9QM06;D3YZ08;O35144	Q8C806;Q8C9B6;E9QM06;D3YZ08;O35144	Telomeric repeat-binding factor 2	Terf2
12.3163	10.1214	9.47191	9.65921	11.339	13.4148	10.7362	11.2672	12.4108	13.1941	11.8703	12.827	14.799	12.1273	13.5398	12.4137	12.2534	11.5002	11.656	11.9628	10.7625	12.8781	12.0144	12.3313			9.1658	936390	8	149.58	3.1	0.615553	0.997177	0.700584	-0.838044	Q7TT37	Q7TT37	Elongator complex protein 1	Ikbkap
11.8063	11.2318	10.2888	9.42197	12.3511	11.3788	12.7045	10.8914	13.1535	11.2192	11.9887	12.5043	14.8614	13.0052	13.8816	11.8632	10.9601	12.1163	12.51	10.8614	10.1496	10.9911	13.0875	12.9175			7.077	564710	4	121.19	2.3	0.863747	0.997128	0.619949	-1.02843	Q8CCP0	Q8CCP0	Nuclear export mediator factor Nemf	Nemf
11.5672	11.2412	9.70967	10.5913	13.8361	11.7076	12.138	11.6541	13.075	13.1384	12.6805	11.9443	14.7899	13.733	12.7782	11.9878	11.7424	11.6928	11.7838	11.9285	10.5541	11.9652	11.7358	10.5732			4.1007	337750	1	196.58	0.6	0.773839	0.996183	1.18443	-1.36393	Q61292	Q61292	Laminin subunit beta-2	Lamb2
11.7808	10.6947	10.9315	9.37287	12.0757	13.9633	12.0269	13.0194	11.3555	12.3091	12.5356	13.5493	14.2115	13.3435	14.0227	12.0322	12.077	10.762	11.6407	12.4234	13.0921	12.1248	11.0701	11.5067			2.3979	1423700	2	88.529	4.1	0.664162	0.996154	0.562063	-0.765173	Q6PE54	Q6PE54	Probable ATP-dependent RNA helicase DHX40	Dhx40
11.1549	11.9386	9.70542	9.80041	12.0531	13.7728	11.3494	12.9794	12.7669	11.8641	12.852	12.5803	14.547	12.5744	12.9451	10.9722	12.0785	11.0743	13.5371	13.1966	12.9888	11.8031	11.9565	10.2359			5.466	1888800	5	18.678	12.2	0.689663	0.994485	0.0367748	-0.0789172	Q3UGI5;Q3TH81;Q3UK75;P97762	Q3UGI5;Q3TH81;Q3UK75;P97762	Retinitis pigmentosa 9 protein homolog	Rp9;rp9
11.4415	12.6737	10.8568	9.80704	12.7147	11.8028	11.5979	11.9356	12.3136	12.7988	14.363	12.2542	14.2374	12.756	13.2271	11.8793	11.8355	11.9669	12.6315	12.5558	12.5297	11.7665	12.5538	10.6324			4.8439	925700	4	27.033	8.7	0.792372	0.994429	0.472143	-0.538749	H3BLI5;Q8R0K4;H3BJB7	H3BLI5;Q8R0K4;H3BJB7	Coiled-coil domain-containing protein 137	Ccdc137
12.0024	11.9914	9.57867	10.744	12.3304	11.8614	11.7273	11.6552	12.3163	13.0323	12.7354	12.9972	14.5788	13.4623	12.9853	10.7049	11.815	10.3383	10.8663	10.3132	8.88277	11.459	11.8442	11.2103			2.6082	233710	2	6.7765	18.6	0.989418	0.992594	0.956764	-1.55146	F7D909;Q8R326	F7D909;Q8R326	Paraspeckle component 1	Pspc1
11.9446	10.4342	10.6348	9.71003	11.8568	12.547	11.4451	12.3092	12.3623	12.2241	11.8104	12.9226	13.7803	13.8366	13.9506	11	11.4227	12.4761	12.8804	13.3935	13.7711	12.1629	11.0702	11.3405			30.185	2226400	12	40.806	9.4	1.00397	0.991045	0.169063	-0.30794	Q3THS8;Q9JJT0	Q3THS8;Q9JJT0	RNA 3-terminal phosphate cyclase-like protein	Rcl1
12.9949	11.2103	10.8856	10.926	11.9869	12.1486	11.5709	12.0355	12.7673	12.5532	12.8294	14.3351	13.6031	13.1389	13.4154	11.0271	12.2957	12.3811	12.1884	12.1223	10.0601	11.1549	11.1159	9.88799			3.4924	250520	2	83.145	2.7	0.952629	0.989844	1.4133	-1.55531	Q6P3Y5	Q6P3Y5	Zinc finger protein 280C	Znf280c
11.5346	11.2631	10.5366	10.6318	12.0686	12.1919	11.6775	12.5201	11.7097	13.0662	12.1199	13.0717	13.5874	13.1873	13.6115	11.3181	11.8607	11.5832	11.6951	11.6603	10.9572	12.8	12.155	12.4102			3.38	374100	3	79.66	2.5	1.30547	0.989767	0.51757	-0.578411	Q3UEK3;Q3TKF9;Q3UM46;Q3UL99;Q6A0B9;P23116	Q3UEK3;Q3TKF9;Q3UM46;Q3UL99;Q6A0B9;P23116	Eukaryotic translation initiation factor 3 subunit A	Eif3a
10.5432	11.74	10.9467	9.25247	12.6239	12.6935	11.8236	11.0274	11.3382	14.0559	12.4693	13.0204	14.9645	12.2048	12.7587	12.2505	12.6554	10.9603	12.7289	11.8933	12.2604	13.8481	13.7868	13.7528			16.805	1370400	19	127.36	6.8	0.651575	0.989186	0.261291	0.412702	Q5DTS4;O88720;S4R1W5;Q3ULB0;Q3TPF1;A0A0A6YY54;Q9CRY1	Q5DTS4;O88720;S4R1W5;Q3ULB0		Rbm6
11.3068	11.1265	9.74191	10.2424	12.262	11.3629	11.4365	11.8156	11.3464	11.9324	12.2216	13.2167	14.2882	13.0622	13.5627	11.673	11.3545	10.1851	13.4153	10.8707	9.89056	11.1455	11.9822	11.6324			2.4628	564750	4	52.106	2.1	1.07713	0.987784	0.48733	-0.864862	Q91WM3	Q91WM3	U3 small nucleolar RNA-interacting protein 2	Rrp9
11.1067	12.7065	10.703	9.11621	12.0173	12.3055	11.6701	12.2821	13.1257	12.4872	12.2055	12.1041	13.9821	12.6634	13.1305	12.5964	12.8095	11.8505	13.5217	13.1974	13.3861	11.4684	11.6425	11.1206			14.26	1615300	7	25.178	21.3	0.837776	0.986572	0.361797	-0.449264	D3YVR7;D3YZE4;Q64483;Q548Z6;P00342;A0A1B0GSR2;A0A1B0GRE9;Q9R2A3	D3YVR7;D3YZE4;Q64483;Q548Z6;P00342;A0A1B0GSR2;A0A1B0GRE9	L-lactate dehydrogenase;L-lactate dehydrogenase C chain	Ldhc
11.2451	10.9774	9.37223	9.27245	12.4896	12.948	11.985	11.4611	11.748	12.7365	11.9117	12.3726	13.6408	12.0637	14.3978	11.7824	12.106	10.7626	14.7439	15.1138	15.423	15.271	13.2096	13.4942			29.625	7325400	28	50.878	18.9	0.719231	0.985009	1.58432	2.08373	F8WI30;Q5M8N3;Q9CY18;Q3TC10;F7D3B8;F6RSR4	F8WI30;Q5M8N3;Q9CY18;Q3TC10;F7D3B8;F6RSR4	Sorting nexin-7	Snx7
11.5257	11.6076	9.90232	9.46731	12.0329	11.9477	11.2118	12.4802	11.8501	12.1275	11.8295	12.8919	15.5256	12.0852	13.2797	11.2499	12.3797	10.7996	11.3787	11.222	10.9391	12.3003	11.3728	10.4729			2.7286	183470	3	53.22	2.8	0.952225	0.984584	0.841345	-1.27229	S4R2P5;S4R1Y9;P86049	S4R2P5;S4R1Y9;P86049	Probable RNA-binding protein 46	Rbm46
10.5873	12.0757	10.6224	10.3404	11.8957	12.9265	11.6657	12.4619	12.2602	12.657	12.4239	12.88	14.751	12.842	13.2925	11.0496	11.5786	12.3948	10.396	12.7698	12.9113	11.0819	10.6706	11.3304			5.1416	1099400	5	33.229	7.4	1.07429	0.98347	0.783016	-1.12472	Q3TRZ4;Q8BZ09;B6CI26	Q3TRZ4;Q8BZ09;B6CI26	Mitochondrial 2-oxodicarboxylate carrier	Slc25a21
11.4906	11.5658	9.88647	9.19628	12.2606	11.6852	10.4568	11.9489	11.1848	12.8349	12.6986	12.858	14.3218	14.0291	12.8144	11.9484	12.0902	11.8523	11.5579	11.7098	10.9844	13.3432	12.2364	12.2645			6.6247	504310	5	70.827	4.7	0.739644	0.982845	0.709172	-0.826651	A0A0R4J1A9;Q69ZV4;Q8VC66	A0A0R4J1A9;Q69ZV4;Q8VC66	Afadin- and alpha-actinin-binding protein	Ssx2ip
11.8207	12.047	11.7352	10.1728	12.5923	11.6451	10.8502	12.705	12.3931	13.634	12.4582	13.8572	14.3645	12.8872	13.7487	11.281	11.9666	11.42	10.9498	11.324	11.9096	11.8881	11.5172	11.5913			14.218	1000800	10	90.582	5.2	0.873173	0.980775	0.995864	-1.08131	Q9DC23	Q9DC23	DnaJ homolog subfamily C member 10	Dnajc10
11.206	13.1203	10.9877	10.2714	11.388	13.2727	12.2845	12.9855	12.5306	12.3941	12.5257	13.4022	13.1766	12.8655	13.6389	11.911	12.1627	10.763	12.8157	11.759	9.46312	11.3634	11.1754	10.1418			5.2726	1304900	12	54.54	6.8	0.916226	0.979437	1.00487	-1.29987	Q4FK11;Q3TTV7;Q3TMM5;Q3TFC2;Q3UM20;Q3TF40;Q99K48	Q4FK11;Q3TTV7;Q3TMM5;Q3TFC2;Q3UM20;Q3TF40;Q99K48	Non-POU domain-containing octamer-binding protein	Nono
11.3469	11.6815	10.1462	9.85268	11.413	12.1119	11.5736	11.4834	11.1453	12.0008	13.6506	12.5649	14.2479	14.1002	13.317	11.7724	11.1611	11.2704	12.4051	12.6109	13.0943	12.3002	11.7676	10.9422			7.5834	1063000	10	32.967	8.7	0.920668	0.977727	0.288984	-0.458121	Q5DQJ3;Q3UCD2;Q3UBZ3;P47754;A0A0G2JE27;A0A0N4SVM0;D6RCW7;Q3U7G3;Q5RKN9;Q3UAS2;Q3TLJ0;Q3UJV2;P47753	Q5DQJ3;Q3UCD2;Q3UBZ3;P47754;A0A0G2JE27;A0A0N4SVM0;D6RCW7;Q3U7G3;Q5RKN9;Q3UAS2;Q3TLJ0;Q3UJV2;P47753	F-actin-capping protein subunit alpha-2;F-actin-capping protein subunit alpha-1	Capza2;Capza1
11.038	11.546	10.9662	9.03721	12.4788	12.2585	11.1268	11.8328	12.3366	12.007	12.6837	13.1986	14.2194	12.8401	14.2965	11.4479	11.293	10.6358	11.4156	12.4732	10.0371	11.7589	11.3752	10.3652			11.818	80817	2	16.196	10.5	0.810124	0.976782	0.795371	-1.21794	Q8CF19;Q9D5Y1	Q8CF19;Q9D5Y1	Coiled-coil domain-containing protein 39	Ccdc39
12.1234	11.4181	9.84459	9.74165	11.6678	11.899	11.587	11.9348	11.5693	12.5184	12.7192	12.2064	14.124	12.5313	13.9796	13.0022	12.0856	10.7723	13.0899	13.3475	10.7686	14.4253	10.7125	12.447			45.076	3018700	17	56.58	8.6	1.02732	0.973431	0.133959	-0.284018	Q9CS87;Q9CSI0;Q8BK20;E9Q9T6;Q810A4;Q6ZPL9;A0A0G2JG82	Q9CS87;Q9CSI0;Q8BK20;E9Q9T6;Q810A4;Q6ZPL9	ATP-dependent RNA helicase DDX55	Ddx55
11.7574	9.85994	10.4986	10.0676	11.9988	13.7871	11.7334	12.4661	11.9364	12.3232	12.8283	12.5218	14.0316	11.9946	12.9187	12.482	11.5306	12.2844	11.135	11.1251	10.26	11.744	10.6014	10.8786			8.0605	177930	6	17.545	17.1	0.736902	0.973284	1.9242	-1.58296	Q3UZ28	Q3UZ28		Acin1
12.3854	12.4217	9.6168	10.3068	11.41	12.9854	11.7132	12.204	12.6171	13.2601	12.5098	12.6609	14.5918	12.9487	12.7762	11.3068	11.117	11.12	11.1663	11.1875	10.3138	11.9173	10.7672	11.8736			4.2603	439230	3	90.951	4.1	0.809653	0.973143	0.867234	-1.10577	Q32P08;Q3TZB5;Q3V1L5;Q7M739;F6ZDS4;Q8BU18;Q05CS8;Q8BK71	Q32P08;Q3TZB5;Q3V1L5;Q7M739;F6ZDS4;Q8BU18;Q05CS8	Nucleoprotein TPR	Tpr
10.9028	12.1974	11.2847	10.7669	11.9409	11.5559	13.0473	12.1947	11.536	13.1225	12.5735	11.9954	12.5617	13.1935	13.8572	11.3156	9.95928	10.5651	16.3337	16.5558	16.9037	12.7995	11.786	11.4405			22.781	16230000	42	35.257	37.8	1.4354	0.970131	0.971791	2.3945	B2RTC8;Q3V132	B2RTC8;Q3V132	ADP/ATP translocase 4;ADP/ATP translocase 4, N-terminally processed	Slc25a31
12.0502	10.3084	10.1336	9.33494	12.0075	13.2817	11.3829	12.3904	11.3446	12.7154	12.4085	12.6924	15.9581	13.0596	13.5536	11.5641	11.8848	11.1232	14.8304	14.9564	14.776	12.3812	10.1626	11.0426			50.337	5843100	15	61.307	14.7	0.69444	0.969642	0.0516116	0.167621	Q68FF7;F7D4S5;F7B673;F6V9T4	Q68FF7;F7D4S5;F7B673	SLAIN motif-containing protein 1	Slain1
12.232	10.7899	10.5186	9.29572	12.3762	11.5807	11.827	10.8979	11.8942	12.1806	12.829	12.9807	14.022	13.7525	13.2706	11.7308	11.4645	12.7289	11.7435	10.9735	9.838	12.7119	12.7276	12.8949			6.427	558350	10	190.36	1.7	0.826981	0.969414	0.735202	-1.01329	B1AST8;B1AST7;E9QLW6;E9Q1Q1;Q60592;B1AXP0;G3UZI3;Q3URY8;E9Q6Q5;B1AXN9;Q3TIM6;E9PWV3;Q505N6;Q3UFZ5;F6RQA2;A2CEE6;F6Q8A4;A7E215;A2CEE5;Q810V8;E9PUP0;A2CEE7;E9QK39;E9Q6G0;E9Q4Q9;E9Q1M8;A0A1D5RM97;E9Q8S5;P18653;P18654;Q7TPS0;Q8C0P0;Q3U214;Q9R1L5	B1AST8;B1AST7;E9QLW6;E9Q1Q1;Q60592	Microtubule-associated serine/threonine-protein kinase 2	Mast2
11.6209	11.2033	10.8058	9.82085	12.1421	11.8254	12.1182	12.0549	11.7729	11.9494	12.6507	12.6823	14.208	12.6847	12.657	11.1363	11.5779	11.0039	14.3106	15.5682	15.8264	12.5029	10.7204	9.32984			6.6199	6491500	9	24.558	29.9	1.30793	0.968333	0.286984	0.831762	P86048	P86048	60S ribosomal protein L10-like	Rpl10l
13.0118	10.7728	10.4265	7.87147	12.8438	11.5661	10.7517	11.11	12.787	12.3403	12.724	12.5747	15.4694	13.5442	12.9166	12.2743	11.7293	12.3592	11.589	12.4142	10.6937	13.7346	13.7627	13.8325			12.528	1549300	11	120.23	7	0.510338	0.965875	0.190941	-0.37771	B1AXI9;J3QMP9;Q62036	B1AXI9;J3QMP9;Q62036	Centrosomal protein of 131 kDa	Cep131
11.1762	10.2819	10.1524	9.5885	11.795	12.8327	11.5758	12.0997	10.9404	12.3976	12.5435	12.0589	13.1247	12.6345	13.0742	11.533	12.0815	12.2148	11.7318	10.638	12.1959	12.4798	12.5298	11.3085			10.819	521120	4	35.185	8.4	0.859364	0.964846	0.767375	-0.629791	Q8BGS0	Q8BGS0	Protein MAK16 homolog	Mak16
10.7725	11.7181	10.4296	11.7692	11.9559	12.1696	11.6048	11.8814	11.7185	12.9983	13.3766	13.0211	14.7165	13.5565	13.9073	11.6227	12.3881	12.3146	11.106	11.625	10.9636	12.2358	11.8884	11.4522			4.3136	104030	1	33.027	3.8	1.13008	0.96431	1.51932	-1.53912	A0A0A0MQ97;G3X9C2	A0A0A0MQ97;G3X9C2	F-box only protein 50	Nccrp1
11.7231	10.8295	9.9685	10.4458	13.3086	11.6143	12.8637	10.7716	12.4607	12.531	12.766	12.2761	14.5161	13.1983	12.1903	12.3946	12.1762	10.9429	18.3861	18.4249	18.6135	12.5814	12.2531	11.5358			26.381	56858000	90	16.445	54.1	0.807359	0.963228	0.885416	2.72939	A4FUS1;Q641N3;Q5CZY9;P14131	A4FUS1;Q641N3;Q5CZY9;P14131	40S ribosomal protein S16	Rps16
11.27	11.113	10.7614	9.9801	12.5829	11.8395	11.5719	11.7059	11.7136	13.4048	13.106	11.8214	13.7147	13.3917	13.4827	12.2155	13.089	10.1098	12.2962	12.6846	12.666	13.724	15.3709	14.7799			58.814	3039800	31	301.83	5	0.966162	0.962772	0.555525	0.919689	D3Z3A8;Q8C170;Q3UFX8	D3Z3A8;Q8C170	Unconventional myosin-IXa	Myo9a
12.1759	11.6434	9.5133	8.69626	12.1981	12.2376	10.9051	12.9405	12.793	11.9108	11.7471	11.9364	15.6121	12.4771	13.2109	12.201	10.8871	10.5572	13.0434	13.0157	13.5324	14.4951	13.8232	14.0434			17.653	3540200	24	72.93	12.3	0.633806	0.961398	0.709003	1.16799	A0A0N4SUH4;Q8BKS9;Q7TMX0;Q8C0F4	A0A0N4SUH4;Q8BKS9;Q7TMX0	Pumilio domain-containing protein KIAA0020	Kiaa0020;D19Bwg1357e
11.9135	11.304	9.50526	8.98663	13.1594	12.0168	11.9667	11.9818	11.7734	12.691	12.6454	11.5905	14.094	13.2666	14.2971	12.3388	10.8454	11.5362	11.3915	11.1171	10.7263	14.636	13.6103	10.8271			6.2596	1476000	10	49.444	6	0.665074	0.960542	0.321268	-0.678284	E9Q7S4;E9PZE9;E9PVQ3;Q91WJ7	E9Q7S4;E9PZE9;E9PVQ3;Q91WJ7	SPATS2-like protein	Spats2l
12.5998	10.7001	9.20845	8.71281	12.5499	11.8898	11.1165	11.9442	11.1096	12.2479	12.8309	12.1629	13.5342	13.6538	13.2746	13.2753	12.6557	10.8625	12.7354	9.97258	9.15484	12.1506	11.4436	11.0504			9.0158	521780	4	230.18	1	0.596053	0.958517	1.30846	-1.79143	F6SBR5;D3Z1U0;E9QL53;D3YU89;P49025	F6SBR5;D3Z1U0;E9QL53;D3YU89;P49025	Citron Rho-interacting kinase	Cit
11.8729	11.4285	9.88461	10.1558	12.1029	12.2214	11.1215	12.5679	12.4277	12.7744	12.2446	12.2719	14.3814	13.1091	13.029	11.8394	12.2314	11.5497	11.0794	11.9194	11.7828	12.7004	11.6038	10.6798			18.012	439470	1	56.789	3.2	0.994932	0.956977	1.03459	-1.06241	Q54AA6;Q9Z2A7	Q54AA6;Q9Z2A7	O-acyltransferase;Diacylglycerol O-acyltransferase 1	Dgat1
12.7587	11.839	11.3452	10.3262	11.7747	12.0656	11.9772	12.8223	13.321	12.9181	12.9186	11.8898	13.7386	12.473	12.9866	12.1492	11.8247	11.0272	16.3068	16.0542	16.3185	12.7851	11.5828	9.59836			43.164	13280000	38	18.916	29.1	1.18621	0.956262	0.514572	1.40774	Q5M9K7;Q3U9P0;P63325;Q3UW83	Q5M9K7;Q3U9P0;P63325;Q3UW83	40S ribosomal protein S10	Rps10
11.6219	12.2336	10.039	9.21825	11.3638	11.476	11.1749	11.2722	11.0872	13.281	12.7652	12.0959	13.5921	13.7723	13.3049	11.5799	11.7374	11.4564	12.2196	13.2452	11.1488	15.5603	15.1119	15.187			58.954	3157000	43	185.6	8.8	0.769884	0.953992	0.63063	1.17163	Q99MV7	Q99MV7	RING finger protein 17	Rnf17
11.4762	10.8646	11.0118	11.1358	11.3715	12.1723	11.0856	13.2073	13.8466	13.073	10.44	12.0967	13.9866	12.3541	13.4732	11.4104	12.1405	12.7547	11.4684	11.9626	12.1901	11.9553	12.6073	10.7693			20.032	635620	8	64.279	6.6	0.802247	0.952813	0.918306	-0.861082	Q8BP47	Q8BP47	Asparagine--tRNA ligase, cytoplasmic	Nars
11.4728	10.9054	10.5025	9.55138	12.3039	12.9078	10.9862	11.9774	12.4911	12.2465	12.341	13.3128	13.8702	13.3606	11.8936	11.9218	11.6784	11.3555	10.9549	10.8711	11.1563	13.2634	12.3058	11.0575			3.1864	444600	3	67.129	3.4	0.78056	0.951849	0.601164	-0.745177	Q3TKX4;Q8K301	Q3TKX4;Q8K301	Probable ATP-dependent RNA helicase DDX52	Ddx52
11.8976	12.1707	9.86983	11.0091	12.2633	11.7244	10.6011	11.5402	13.9586	12.9217	12.107	13.5106	13.8558	13.0749	14.1592	11.2441	10.6073	12.4131	11.107	10.8729	9.10989	14.2606	12.0082	12.3827			8.4583	647960	6	63.001	7.4	0.709865	0.950699	0.454026	-0.935492	A2A7S7;Q91WQ3	A2A7S7;Q91WQ3	Tyrosine--tRNA ligase;Tyrosine--tRNA ligase, cytoplasmic;Tyrosine--tRNA ligase, cytoplasmic, N-terminally processed	Yars
11.0127	11.6629	9.57374	9.10029	11.5934	12.3612	11.7057	12.1885	11.4932	12.2914	11.4837	11.8345	12.1824	13.0091	13.3754	12.4139	12.0956	11.2487	12.8312	10.9169	11.0591	12.4636	11.2418	13.0091			3.7058	10973000	134	26.531	4.1	0.853421	0.948785	0.412008	-0.467218	Q7M754;Q792Z1	Q7M754;Q792Z1		Gm5409;Try10
10.6943	10.5357	10.3761	10.3907	11.6401	12.9013	10.4615	12.9585	11.8194	11.7847	12.2171	12.9848	14.1637	14.2645	13.3637	11.0269	11.4129	11.9948	11.8807	12.3248	12.4764	11.3762	12.9204	11.0585			12.2	1299800	14	96.449	19.1	0.819683	0.947958	0.484208	-0.698252	Q66JV4	Q66JV4	RNA-binding protein 12B-B	Rbm12b2
11.8931	10.7826	11.0428	9.47687	12.3695	12.0867	11.0914	12.8191	11.5571	12.1471	12.1186	13.606	13.8738	13.2027	13.6067	11.2894	11.2898	11.3644	17.4855	17.8862	18.0155	11.7256	12.1849	10.8058			17.242	35036000	25	13.373	28.6	0.802167	0.947954	0.713828	2.24613	Q5BLK2;P60867	Q5BLK2;P60867	40S ribosomal protein S20	Rps20
11.7028	12.1018	9.91473	10.0213	12.0883	10.9947	11.2522	12.005	12.2383	12.886	12.0239	12.0892	13.6498	13.0142	13.4465	10.4405	11.3648	11.0551	12.1924	11.4082	10.6583	11.9053	12.1009	10.685			11.756	92927	2	48.89	5.4	1.02775	0.945167	0.476091	-0.670141	Q9JM08;Q9JLX5;Q3UM33;O88895	Q9JM08;Q9JLX5;Q3UM33;O88895	Histone deacetylase;Histone deacetylase 3	Hdac3
11.0386	11.0598	10.8368	8.95707	11.4897	13.1845	11.0053	11.5496	11.9996	13.32	12.5071	11.8535	13.8332	13.1183	13.3002	10.5967	11.6369	11.8072	11.8953	11.4233	10.8427	12.8873	12.4302	12.5936			9.9945	40574000	8	102.09	6.4	0.696498	0.944781	0.251519	-0.370022	Q3UZI3;Q3TW51;Q3TRW3;Q78PY7;Q3TJ56;E9Q3E9	Q3UZI3;Q3TW51;Q3TRW3;Q78PY7;Q3TJ56;E9Q3E9	Staphylococcal nuclease domain-containing protein 1	Snd1
11.4438	12.1123	9.59197	10.3133	11.2505	13.5161	11.412	12.3043	12.3428	12.6182	12.6815	12.5347	13.7125	12.3409	12.9077	10.7088	11.5756	10.9417	11.5207	11.0419	11.7442	12.3072	10.9811	10.5838			2.3674	1711300	2	32.265	8.7	0.764173	0.944247	0.566906	-0.668027	Q9CXX7;Q62189;D3Z0S6;F8VQ88;Q62378;Q62379	Q9CXX7;Q62189;D3Z0S6;F8VQ88	U1 small nuclear ribonucleoprotein A	Snrpa;Gm5145
12.1947	11.2058	9.99399	10.3057	11.4564	12.2619	12.498	12.6488	11.4265	12.6842	11.8866	11.9392	13.482	13.5518	14.1126	11.5716	11.1595	11.684	10.8422	12.6048	10.884	11.6979	12.1235	12.7256			3.1032	0	1	22.866	5	1.08156	0.94414	0.58554	-0.780603	Q8BJX0;Q9R1P3	Q8BJX0;Q9R1P3	Proteasome subunit beta type;Proteasome subunit beta type-2	Psmb2
12.9372	11.593	10.971	10.0292	12.7761	12.161	11.4763	13.7704	12.2362	13.3709	12.5444	12.7256	13.5376	13.6462	13.8929	11.8553	11.6582	11.5294	11.7527	13.0276	10.9324	12.6798	11.6912	11.8324			5.8015	310420	8	70.042	4.2	0.807636	0.942689	0.588903	-0.700585	Q8BZR9;Q7TPS9;Q3TLD7	Q8BZR9;Q7TPS9;Q3TLD7	Uncharacterized protein C17orf85 homolog	1200014J11Rik
10.9541	10.9994	9.64034	9.19523	11.5912	11.7584	10.9375	11.3787	11.2933	12.1054	11.9474	12.1304	13.4109	12.5703	13.0693	11.074	11.3572	11.0633	14.0264	14.2181	14.5063	11.4885	11.0997	10.5447			10.105	3101100	14	11.799	40.2	0.989311	0.942345	0.267255	0.556415	G3UZW7;A0A023T778;Q9CQL1;P61327	G3UZW7;A0A023T778;Q9CQL1;P61327	Protein mago nashi homolog 2;Protein mago nashi homolog	Magohb;Magoh
11.1841	10.9861	9.42818	9.10575	12.1883	12.8371	11.1516	12.0341	12.186	12.1276	10.7487	13.1319	12.3022	12.8137	13.3937	10.91	12.6697	10.9983	14.6595	14.7605	14.651	12.3021	12.3883	11.4116			85.201	4064600	26	54.752	17.5	0.633629	0.941718	0.769049	1.18093	Q3TGR2;Q8K0E8	Q3TGR2;Q8K0E8	Fibrinogen beta chain;Fibrinopeptide B;Fibrinogen beta chain	Fgb
11.7611	10.3991	9.79275	9.91977	11.5008	14.4321	10.7514	12.1333	11.7288	13.8496	12.1964	12.7816	13.1386	12.9967	13.1493	11.7045	12.3121	11.8211	11.227	11.6818	10.4396	11.7888	11.1864	10.7872			4.3884	3846700	7	12.547	9.6	0.513444	0.939253	1.93961	-1.33525	A0A140T8P3	A0A140T8P3
12.2066	12.1876	9.65941	9.77482	11.3934	12.7884	11.3744	11.8915	11.9429	12.4876	13.1681	12.7616	14.6612	13.1011	13.535	11.8222	10.8893	10.7108	11.1295	13.1707	11.0143	12.7492	11.921	13.0689			2.5497	461530	1	51.117	1.7	0.738204	0.935944	0.138386	-0.277641	Q3TRJ4	Q3TRJ4	Keratin, type I cytoskeletal 26	Krt26
11.1618	10.585	12.0585	10.2719	11.8084	11.7994	11.067	12.5555	11.4332	12.6655	12.9954	12.5567	13.9395	12.6425	13.8924	12.5718	12.0679	11.6243	12.0898	11.571	9.59454	11.4245	10.7622	11.0027			5.0863	142070	4	99.66	1.4	1.07319	0.931385	1.66116	-1.71557	Q6PCM2	Q6PCM2	Integrator complex subunit 6	Ints6
11.4227	11.5181	10.1799	8.99999	12.0307	12.5709	11.4191	12.0637	12.6354	12.0144	11.7812	12.3891	14.6478	12.544	12.7474	11.0602	12.0478	10.9626	11.6236	12.6127	10.8021	10.9279	11.9088	10.6807			2.846	3172400	15	10.879	27.6	0.798258	0.930124	0.676607	-0.909033	A0A0B4J1N0;A0A0G2JFE9;X5J5L2	A0A0B4J1N0;A0A0G2JFE9;X5J5L2		Ighv1-76
11.1719	10.8756	9.36866	10.0874	11.4492	13.6311	10.7108	11.5693	12.6026	12.4654	12.3182	12.4896	13.412	12.7028	13.6673	11.4946	11.3703	11.0774	13.4025	13.2823	14.172	10.8287	11.8895	11.643			15.968	2063700	6	40.991	11.1	0.651851	0.928701	0.134338	0.248943	A0A0R4J0R3;Q3U1G5;Q8BVS4;Q3TUJ2	A0A0R4J0R3;Q3U1G5;Q8BVS4	Interferon-stimulated 20 kDa exonuclease-like 2	Isg20l2
11.4529	12.3825	10.3328	9.24182	12.0701	12.6251	11.9515	12.8916	11.611	11.9661	12.3796	12.8693	13.2276	12.9305	13.7505	11.3243	11.4864	10.7417	15.1833	15.0101	14.8869	11.6231	12.5181	11.9871			97.222	5056200	10	23.715	24	0.767925	0.927326	0.732749	1.29129	Q7TMY4	Q7TMY4	THO complex subunit 7 homolog	Thoc7
11.4216	13.1213	10.4476	9.80344	12.4843	13.8775	13.1313	13.3173	13.28	12.7198	11.9686	12.2995	12.7839	13.7485	13.6561	11.0056	12.3623	11.8081	11.1049	11.5365	9.54601	11.3352	10.4657	10.7924			20.116	1004600	4	81.077	7.4	0.632201	0.92679	1.6945	-1.76397	Q9QZF3;Q8K0L9	Q9QZF3;Q8K0L9	Zinc finger and BTB domain-containing protein 20	Zbtb20
10.26	11.2083	11.5039	10.1783	11.3423	12.4793	10.8248	13.9169	11.5365	11.5908	12.5397	12.1136	13.9753	11.8923	12.4931	11.8985	11.5626	11.136	13.8703	13.6183	13.8542	14.611	13.6389	14.0167			28.135	3673700	30	80.377	13.2	0.799429	0.925031	2.0305	1.77524	Q3TB79;Q8C2J1;Q80Y25;Q3UDG8;Q3TI07;O35350;Q3UF24	Q3TB79;Q8C2J1;Q80Y25;Q3UDG8;Q3TI07;O35350;Q3UF24	Calpain-1 catalytic subunit	Capn1
11.9896	11.6192	13.0781	9.74082	11.5979	12.6502	12.0443	12.4206	14.0024	12.9173	12.7835	12.054	14.2363	13.3419	13.6919	10.9941	13.3065	9.96709	11.2832	11.0935	12.5232	14.5925	14.7235	14.712			50.849	2079900	17	193.64	7.5	0.798055	0.924364	0.226461	0.565028	E9Q405;A0A1C7ZN10;K3W4L0;B2RRE2;E9QAX2;Q9JMH9;E9QA74;Q6PER1	E9Q405;A0A1C7ZN10;K3W4L0;B2RRE2;E9QAX2;Q9JMH9;E9QA74	Unconventional myosin-XVIIIa	Myo18a
12.1099	11.3577	9.97843	10.9244	11.9563	11.9313	11.9258	12.8272	12.3207	12.2719	12.6539	11.7988	13.9694	13.7475	12.9228	11.2346	11.6796	10.5898	11.6846	10.4325	11.7847	13.219	10.1921	13.2371			8.3202	1559200	8	97.112	3.8	1.25658	0.923389	0.321462	-0.598935	Q3TFE8;Q7TSZ6;Q3UHW8;P70168	Q3TFE8;Q7TSZ6;Q3UHW8;P70168	Importin subunit beta-1	Kpnb1
11.2908	11.4196	10.9181	10.1317	11.2603	12.6667	12.6363	11.1918	12.0119	12.7124	11.5034	13.1607	13.1342	12.6817	12.9005	11.8633	10.1887	11.9734	12.3695	12.4869	12.7013	11.0962	11.2603	11.1745			21.465	1481000	14	100.07	7.9	0.997254	0.921536	0.202293	-0.275534	Q5DTI8	Q5DTI8	Extended synaptotagmin-3	Esyt3
12.5223	11.3231	10.5863	9.47284	11.7136	11.7201	10.4312	13.149	11.042	12.9976	12.7614	12.483	14.1012	13.8498	13.3964	11.3594	12.8638	12.0199	11.7584	12.557	9.58854	12.4584	11.9957	12.6164			4.1575	77499	4	16.073	8.8	0.686771	0.920996	0.835336	-1.10268	Q9D0B2;Q9CR49;P02104	Q9D0B2;Q9CR49;P02104	Hemoglobin subunit epsilon-Y2	Hbb-y
11.0136	11.7258	10.9642	11.1577	12.3048	11.9923	12.2066	11.2868	12.1337	12.6325	13.0087	13.4127	13.6297	13.0522	13.3641	12.1587	10.3519	11.3624	11.637	10.6613	10.8753	13.114	12.8151	11.2101			2.3615	68089	1	44.669	2.5	1.21764	0.920406	0.387508	-0.601052	Q78P93;Q3U646;Q3TWT5;Q9WV54	Q78P93;Q3U646;Q3TWT5;Q9WV54	Acid ceramidase;Acid ceramidase subunit alpha;Acid ceramidase subunit beta	Asah1
11.264	12.3109	10.9706	10.6433	11.7119	11.3338	11.5321	12.3645	11.5031	12.9887	11.9809	13.378	15.6556	12.6559	13.6699	12.4777	12.3012	12.4611	13.3512	10.5765	9.56889	14.4196	14.2485	14.0219			33.103	1497700	15	142.01	6.6	1.17204	0.918786	0.19661	-0.50585	D3YUS5;Q0VAV5;E9PW37;Q52KF5;F6QQP6;F6RK07;A2AUX5;A2AUX3;B7ZD29;Q3U2G7;Q3UHC7	D3YUS5;Q0VAV5;E9PW37		Rasal2
11.307	11.2817	11.4025	9.44912	12.2205	12.5551	11.6015	11.5586	11.7274	12.9395	13.1297	12.7705	13.428	13.6782	13.4982	11.8139	11.747	10.6331	11.3814	12.1453	12.0743	11.1291	10.6992	9.79133			2.9574	656270	2	21.418	5.9	0.837849	0.918541	1.00438	-1.26297	P83917	P83917	Chromobox protein homolog 1	Cbx1
11.5646	10.739	10.0753	8.93196	14.0891	12.2841	11.6273	12.6093	11.6361	12.7044	12.5642	12.0431	14.1375	13.1938	13.725	12.0547	12.1031	12.4082	11.5115	11.8694	10.4526	11.3053	10.9063	12.6434			9.797	357740	3	222.44	2.3	0.547698	0.916736	1.58486	-1.48897	E9QKV6;B9EHV1;A0A1D5RLD1;E9PWZ6;E9PZW8;Q9QY06;A0A1D5RLW4	E9QKV6;B9EHV1;A0A1D5RLD1;E9PWZ6;E9PZW8;Q9QY06;A0A1D5RLW4	Unconventional myosin-IXb	Myo9b
12.413	11.0893	10.3832	10.7895	12.3511	11.8346	12.3523	13.2347	12.2165	12.7832	11.39	12.3805	14.3732	12.2635	13.0209	10.8128	10.9041	11.9009	15.4215	15.1637	15.2586	13.1852	11.8524	12.2957			77.231	6573700	30	107.8	14.1	1.07007	0.916095	0.948245	1.65026	E9Q035;P47758;Q542X6;Q921I1;F7BAE9;A0A1W2P830;F7CJN9	E9Q035;P47758;Q542X6	Signal recognition particle receptor subunit beta	Gm20425;Srprb
12.8711	11.8493	9.69867	10.158	12.6219	13.1311	12.2982	11.4228	12.7017	12.2469	13.0811	14.0759	13.7336	13.0933	13.5137	12.0341	12.1775	10.8788	13.1748	13.7025	13.5877	14.3821	13.239	13.122			20.353	2758900	17	74.576	13.3	0.606674	0.916072	0.991382	0.962827	Q80VZ1;O35646	Q80VZ1;O35646	Calpain-6	Capn6
10.9776	12.4666	10.6763	9.0524	13.202	12.3656	11.1543	12.1602	12.817	13.249	12.2922	12.5571	12.9688	12.3011	13.7419	11.3325	11.4827	10.908	11.1769	13.7544	14.0626	11.677	11.3714	10.8412			5.8117	2564600	12	30.53	8.9	0.621919	0.914864	0.0114813	0.0247873	Q9CX86	Q9CX86	Heterogeneous nuclear ribonucleoprotein A0	Hnrnpa0
10.9848	10.8491	10.9157	9.91708	11.7637	12.9779	11.6329	11.5597	11.8946	12.2726	13.2403	12.2973	14.9819	13.757	14.0777	11.2394	10.6317	12.0233	11.4961	11.9663	10.3881	11.7385	11.3636	10.8251			3.1032	1296900	12	13.075	30.8	0.912576	0.914859	0.986433	-1.48889	A0A075B5Q4;X5J4L1;X5J4W6	A0A075B5Q4;X5J4L1;X5J4W6		Ighv5-12
11.9457	12.7032	10.3839	8.92609	12.2716	12.6124	12.97	12.0268	11.8229	12.7431	12.3332	12.4348	14.4716	12.9286	14.1061	11.2273	11.9408	9.73532	11.5861	12.7245	12.0847	12.276	11.9307	11.751			18.119	657380	5	27.808	6	0.673708	0.914664	0.175305	-0.342795	A0A1L1SU70;Q9JKK7	A0A1L1SU70;Q9JKK7	Tropomodulin-2	Tmod2
11.8398	12.67	9.77551	9.67419	12.1036	12.8842	11.0814	12.6437	12.5551	12.9744	11.7698	13.4066	14.1706	13.8357	13.1029	10.8661	10.9784	12.233	11.7346	12.8014	9.82105	11.6083	11.3342	11.33			3.1514	72807	2	44.024	2.7	0.632273	0.913958	0.749554	-1.09287	G3UYS3;Q3UIK4	G3UYS3;Q3UIK4	N6-adenosine-methyltransferase subunit METTL14	Mettl14
11.6525	10.3394	9.7962	10.4659	11.8941	11.6019	12.2313	10.4969	11.6811	13.1559	12.3452	11.3177	15.1475	13.8821	14.184	11.4559	11.9643	11.3863	13.5584	13.8828	14.0117	12.0645	11.7075	10.9594			7.3023	2239700	6	83.106	3.1	0.863344	0.913006	0.13648	-0.305963	Q99K94;Q9D323;Q8C497;Q8C3V4;Q3TW11;Q8C8M3;A0A087WSP5;P42225;A0A087WRI1;Q8CFQ1;Q91Y52	Q99K94;Q9D323;Q8C497;Q8C3V4;Q3TW11;Q8C8M3;A0A087WSP5;P42225;A0A087WRI1;Q8CFQ1;Q91Y52	Signal transducer and activator of transcription;Signal transducer and activator of transcription 1	Stat1
11.7753	11.8459	10.1639	9.64085	12.8469	12.5826	11.8271	12.085	12.5675	12.6325	12.0056	13.2152	13.5584	13.7208	13.8686	12.9579	11.4269	11.1721	12.1146	11.3478	10.6276	13.6575	15.1801	14.4298			59.998	2668900	33	527.45	3.2	0.769096	0.912902	0.0424861	0.108802	Q4U2R1;C6EQH2;A0A0U1RPZ3	Q4U2R1;C6EQH2	E3 ubiquitin-protein ligase HERC2	Herc2
11.6142	11.7741	10.3172	9.512	11.7965	13.5574	10.8156	12.3992	12.7745	12.159	12.2447	13.6462	14.762	12.4057	13.3058	11.9208	12.1553	11.0016	10.3727	11.7858	12.0204	11.0193	11.9402	9.99436			4.8749	815980	8	29.922	5.1	0.620437	0.911292	1.10403	-1.40306	Q9D6G1;Q544Z3;Q80XR6;Q3TMZ8;Q20BD0;Q99020	Q9D6G1;Q544Z3;Q80XR6;Q3TMZ8;Q20BD0;Q99020	Heterogeneous nuclear ribonucleoprotein A/B	Hnrnpab
11.894	12.09	10.278	10.1341	11.8266	12.6835	11.7117	11.7455	12.2592	12.6238	13.225	12.8065	13.5662	12.6089	13.5794	13.4098	11.2653	10.9752	12.3305	11.204	11.1364	11.0364	13.074	13.1893			25.536	496120	7	509.35	1	0.914438	0.91093	0.391448	-0.572367	F6SMY7;E9PUJ6;Q7TPH6;F6T4V9	F6SMY7;E9PUJ6;Q7TPH6	E3 ubiquitin-protein ligase MYCBP2	Mycbp2
11.9631	11.8272	10.2113	11.2411	11.6965	11.963	12.2628	11.1214	11.0649	12.9076	13.3454	13.6618	13.2114	12.427	12.9203	12.2927	11.2344	11.5673	17.042	16.9208	17.0879	12.1415	11.7204	11.3046			16.095	20823000	29	14.515	53.8	0.831071	0.910296	0.826371	2.094	Q6ZWZ6;F7AEH4;A0A1W2P7A1;P63323	Q6ZWZ6;F7AEH4;A0A1W2P7A1;P63323	40S ribosomal protein S12	Rps12
11.5179	11.5335	11.735	8.89492	11.8186	12.2439	11.6954	12.719	12.2614	11.8194	12.6107	12.0986	14.1976	12.2502	13.427	11.7281	12.335	11.5395	12.2303	12.0273	10.8697	11.9767	11.615	12.0229			4.2384	423210	2	30.569	9.7	0.853906	0.910112	0.819725	-0.789249	A2AJY7;A2AJY5;A2AJY2;O35206	A2AJY7;A2AJY5;A2AJY2;O35206	Collagen alpha-1(XV) chain;Restin	Col15a1
10.5289	10.6816	10.7748	10.1708	11.7899	12.6065	10.8386	11.6406	11.6589	12.3153	12.4626	13.0925	13.2304	12.3256	14.4598	10.8887	11.936	12.1703	11.2942	11.9085	10.6126	11.9326	12.9552	11.0721			3.1432	305740	8	63.373	2.2	0.903256	0.909304	0.686543	-0.872627	Q9CZP3;Q6P9P9;Q5DTG8	Q9CZP3;Q6P9P9;Q5DTG8		Zfp655
11.4823	11.3689	10.0389	8.99449	11.5171	12.5018	13.0251	10.6024	12.1881	10.9413	12.2017	12.3968	14.0488	13.7664	13.2385	12.01	11.4555	11.5081	11.6504	10.6159	9.08857	11.8155	11.4448	11.4481			3.2541	574600	2	77.065	3.1	0.673007	0.908614	1.3315	-1.66068	Q3TKH5;Q9CYA6	Q3TKH5;Q9CYA6	Zinc finger CCHC domain-containing protein 8	Zcchc8
11.509	10.5414	11.0556	9.39781	11.9455	11.5332	10.4925	12.6281	10.7072	12.8816	12.5193	12.2019	13.9005	13.3935	14.1446	12.8951	11.63	10.645	11.5814	12.9713	13.3439	12.1326	10.7383	9.84217			8.3226	1164600	7	6.3442	21.4	0.771632	0.907998	0.5915	-0.999846	G3UYV7;Q059I1;P62858	G3UYV7;Q059I1;P62858	40S ribosomal protein S28	Rps28
10.8857	11.1014	12.9247	10.0924	12.1084	12.451	11.7683	12.4256	11.8161	13.6679	12.0898	13.243	14.0718	12.5696	13.0772	11.5586	12.5867	10.8842	12.599	9.94857	9.95095	12.811	11.2944	11.5399			2.3774	363420	5	51.864	26.8	0.807674	0.907865	0.775979	-1.10072	Q91X92	Q91X92		Igh
11.2547	12.974	9.1585	10.4807	11.5595	11.8897	11.1694	12.3806	11.5084	11.9179	12.7678	13.0196	13.3606	12.5172	12.762	10.6086	13.2468	11.487	10.7837	11.0098	11.2413	12.1441	11.3779	10.6279			3.8678	199700	3	41.279	5.6	0.709944	0.907785	1.15792	-1.1329	Q9D8Z1	Q9D8Z1	Activating signal cointegrator 1 complex subunit 1	Ascc1
11.1556	11.4805	10.1749	9.19659	11.9518	12.9413	11.9368	11.1073	12.1163	12.6014	11.6808	12.904	13.9837	12.5193	13.4583	10.4089	12.0915	11.4908	11.658	13.8875	14.6357	11.4672	11.7728	10.4805			57.936	2434400	19	43.6	39.7	0.71945	0.907674	0.0033382	-0.00847117	Q9QZ83	Q9QZ83		Actg1
10.9595	11.8817	11.3036	10.615	12.3554	12.2115	12.8648	11.9753	11.4766	13.5632	12.6193	12.2712	14.7839	13.4652	13.108	11.0009	11.0783	10.0804	13.3285	12.7565	12.7785	12.1251	11.0452	10.1313			7.0361	1218000	9	32.373	10.9	1.09935	0.907301	0.0916424	-0.225251	Q3TE80;A0A087WSJ7;Q9CWW9;Q3T9M2;D3Z7R5;A0A087WQ29;A0A087WPT9;D3Z520;D3Z276	Q3TE80;A0A087WSJ7;Q9CWW9;Q3T9M2		2410002F23Rik
10.992	11.8186	11.2993	10.1042	12.452	12.1948	12.0558	12.5878	12.5408	11.5693	12.4683	13.0743	13.5699	13.6254	13.4462	12.2806	12.6423	11.7686	18.383	18.2509	18.4703	10.6444	10.829	10.0155			22.125	63968000	60	21.881	31.2	1.1056	0.905904	0.368085	1.54335	Q5EBQ6;P51410;A0A0G2JES3;A0A140T8T4;Q5M9J5;D3Z629;D3YZT0;A0A0G2JFQ3;S4R1R7	Q5EBQ6;P51410;A0A0G2JES3;A0A140T8T4;Q5M9J5;D3Z629	60S ribosomal protein L9	Rpl9
11.6271	11.1862	10.3531	9.82739	10.4621	11.9168	10.9003	11.8392	11.4976	12.2158	12.1744	12.1793	15.0146	12.8561	13.0955	11.8262	12.6207	11.2813	10.7453	10.0684	11.2969	11.7117	11.3352	11.7701			2.5751	569030	3	42.925	6	1.15715	0.905639	1.40426	-1.62782	Q3URA1;B7ZN32;B1ASD1;P23607;P17012	Q3URA1;B7ZN32;B1ASD1;P23607;P17012	Zinc finger autosomal protein;Zinc finger X-chromosomal protein	Zfx;Zfa
11.089	11.0005	10.2707	11.3049	12.2647	12.4492	11.1428	12.1768	12.0963	12.7033	12.5631	13.1287	13.1325	12.8882	13.9828	13.507	12.9358	11.4372	11.2189	11.9245	10.1715	11.0773	11.9548	10.7745			3.7294	174330	6	71.773	1.9	1.03389	0.905313	1.98438	-1.79368	Q3UY03;Q3UQ70;Q3UPZ9;Q3UTP3;A0A0U1RPD8;Q3UHL0;Q8K284	Q3UY03;Q3UQ70;Q3UPZ9;Q3UTP3;A0A0U1RPD8;Q3UHL0;Q8K284	General transcription factor 3C polypeptide 1	Gtf3c1
11.2143	12.5636	9.70653	10.7694	11.6337	11.4981	11.4945	10.8232	12.6642	12.3565	13.0593	12.401	13.1445	12.7571	13.7041	11.1801	12.4269	11.0851	13.7627	13.6664	13.747	11.75	11.4225	10.8598			11.528	2071800	10	37.872	11.5	0.854799	0.902183	0.0778447	0.151774	Q8BFZ9;A0A0R4J1G5;Q91X78;A0A1B0GRG7;A0A1B0GT43;E9PUH5;A0A1B0GRQ1;A0A1B0GQZ0;A0A1B0GSD8;A0A1B0GT70	Q8BFZ9;A0A0R4J1G5;Q91X78	Erlin-2;Erlin-1	Erlin2;Erlin1
11.7081	10.3552	10.0434	9.71317	11.1266	12.6702	12.1698	11.6389	11.6603	11.9544	11.86	11.7447	14.0052	12.7584	13.2507	11.2755	12.5779	12.1337	12.553	12.5532	10.7594	12.5633	11.2401	12.3033			9.8567	330370	3	163.68	2.5	0.959214	0.901905	0.624926	-0.671495	Q14AX6	Q14AX6	Cyclin-dependent kinase 12	Cdk12
12.5134	12.7059	9.68317	9.42209	12.2174	12.6691	10.886	12.3886	12.0821	13.1235	13.3331	12.8059	13.9897	12.9199	13.3664	12.5173	12.385	11.2906	15.351	15.1929	15.2267	11.3133	11.1524	10.9456			71.574	5984200	26	13.527	53.4	0.56723	0.901352	0.174518	0.452166	Q14AF6;P62317;D3Z5N9	Q14AF6;P62317;D3Z5N9	Small nuclear ribonucleoprotein Sm D2	Snrpd2;Gm5449
10.784	11.5333	10.1433	9.19253	12.2019	11.9968	10.6651	11.7317	11.6113	12.4031	12.2539	12.5806	12.8124	14.8966	13.2635	11.7635	11.6351	11.1723	11.3284	10.9896	10.4582	11.5905	11.1068	10.659			5.1437	236870	1	38.801	4.5	0.779372	0.898986	1.35647	-1.56847	A0A0R4J243;Q8BR65	A0A0R4J243;Q8BR65	Sin3 histone deacetylase corepressor complex component SDS3	Suds3
11.7562	11.5723	10.9384	10.5919	12.3757	12.2051	13.1415	12.4588	12.3474	11.8971	12.2965	12.6864	13.6873	13.0952	12.9308	12.0243	12.7841	11.7367	11.7043	11.621	11.7488	11.6462	12.1414	10.6239			31.834	729970	6	80.996	9.6	1.36977	0.898019	1.59509	-1.1288	D3Z774;Q6AXH7;Q3TZH6;Q571L5;Q61188;F6T3Z0;Q3U575	D3Z774;Q6AXH7;Q3TZH6;Q571L5;Q61188	Histone-lysine N-methyltransferase EZH2	Ezh2
11.3068	11.5081	10.6733	10.0923	12.6366	11.6796	13.4808	11.4026	12.1879	12.5873	11.5492	12.0733	13.7331	13.2705	13.304	12.011	12.7512	12.7129	13.885	14.2381	13.5926	12.1285	11.115	11.334			8.8736	3344700	18	70.528	40.3	0.936339	0.897399	0.154954	-0.248256	Q3TA75	Q3TA75		Fxr2
10.7878	12.4527	11.9256	8.96306	11.9558	12.7082	12.6887	11.5053	12.9466	12.5619	11.705	12.7599	13.1462	12.9446	13.4299	11.6374	11.7571	10.9907	11.6564	10.5549	10.4852	12.1939	10.7765	11.3326			7.4609	761610	6	95.614	2.5	0.682586	0.89574	1.18597	-1.15107	I6L9G0;F6YRW4;P59997;H3BLD4;A0A087WP68	I6L9G0;F6YRW4;P59997;H3BLD4;A0A087WP68	Lysine-specific demethylase 2A	Kdm2a
12.4935	11.6696	10.3939	10.0509	13.8715	11.9753	12.4887	12.2548	12.4921	12.8688	12.9782	12.7386	14.0105	12.1447	13.4125	11.5153	11.6122	11.8089	11.2574	11.4899	12.4166	12.877	11.9501	10.2984			4.2577	1198900	6	24.977	8.3	0.731119	0.894441	0.569617	-0.702439	Q0PD15;Q8BHD0;A0A1L1SRS6;Q8BLW7;D3YV69;Q3U4W5;Q0PD54;Q0PD53;P61294;P35279	Q0PD15;Q8BHD0;A0A1L1SRS6;Q8BLW7;D3YV69;Q3U4W5;Q0PD54;Q0PD53;P61294;P35279	Ras-related protein Rab-39A;Ras-related protein Rab-6B;Ras-related protein Rab-6A	Rab39;Rab39a;Rab6a;Rab6b
11.2561	11.4249	11.3874	8.97679	12.376	11.641	11.0743	11.9084	11.8147	12.7604	12.8725	11.9639	13.1125	13.5153	13.7913	10.7684	11.0252	10.3523	14.9987	14.7724	14.8238	11.9395	11.5498	10.3985			45.133	4536600	12	35.079	18.2	0.790077	0.888672	0.414049	0.986275	B2RXQ8;Q8BFQ4;A0A1L1SRB6;A0A087WQ38	B2RXQ8;Q8BFQ4	WD repeat-containing protein 82	Wdr82
11.0737	11.0795	9.45242	9.48	12.6821	12.1347	10.3067	11.4766	12.4434	12.5282	12.7305	11.7344	13.8407	12.5201	13.819	11.3725	11.1257	11.4783	10.9059	11.5287	9.08862	11.6349	11.1822	12.2035			5.4909	623480	9	164.76	1.4	0.628416	0.886228	0.935138	-1.26874	F8WHU5;Q4VA53	F8WHU5;Q4VA53	Sister chromatid cohesion protein PDS5 homolog B	Pds5b
10.9985	11.2261	9.6489	9.43056	13.1729	12.4034	10.8175	12.3066	11.1016	12.1259	12.1219	13.7212	12.5013	12.1484	12.363	12.6524	11.8363	12.1479	12.8157	10.8511	9.72791	11.4341	11.178	9.66626			5.6395	1111800	11	129.23	3.1	0.549989	0.885735	1.36184	-1.32938	Q8R5K4;Q3TBM4;Q3TB71;Q3U5C6	Q8R5K4;Q3TBM4	Nucleolar protein 6	Nol6
11.8384	12.5312	10.7278	9.69113	12.1349	12.5736	11.3263	11.8071	12.4086	13.4793	12.5726	13.2167	13.6924	13.3332	13.7176	12.6741	12.0753	11.3821	12.0199	11.6851	11.8046	10.8165	11.7811	11.0118			2.6516	468110	2	19.653	6.5	0.735695	0.885584	1.51039	-1.29263	Q9D3C4;Q8BVW6;Q7TPD9;P59999	Q9D3C4;Q8BVW6;Q7TPD9;P59999	Actin-related protein 2/3 complex subunit 4	Arpc4
10.8322	11.577	11.4878	9.00201	12.0301	12.1417	12.58	11.2719	12.7933	11.9581	11.7957	11.9835	13.906	13.1837	13.1819	11.6651	11.9913	11.7459	13.7922	13.3447	13.7297	15.2197	14.1786	14.4859			66.727	3904200	30	80.919	13.9	0.815971	0.885302	1.63626	1.51284	A0A0R4J0U8;A2RSY6;A0A087WQ23	A0A0R4J0U8;A2RSY6	TRMT1-like protein	Trmt1l
11.3953	12.2159	9.55474	11.3633	12.2054	11.0136	11.3245	11.92	11.6076	12.9619	11.8712	13.372	14.0408	14.041	14.0975	10.5954	10.8654	11.0825	11.8489	10.9733	10.2254	12.7127	11.4767	14.3066			32.546	160280000	173	52.299	33.5	0.828606	0.884848	0.226847	-0.529809	Q6PJA7;Q569W9;Q5R3X3;P84751;Q5R3X5;Q5R3X6;Q8VDC9	Q6PJA7;Q569W9		Igh
12.0023	11.778	10.976	8.8203	12.4958	12.5997	11.8781	11.9883	11.7862	12.3629	13.2505	12.7087	13.6544	12.6367	12.8856	11.6372	12.2798	12.4329	11.2645	12.6629	12.639	11.9639	11.1099	10.1891			19.909	835070	7	39.441	6.9	0.669356	0.883752	0.978345	-0.949548	Q8BMU5;Q8BTV1;Q99J74;A0A1B0GRW4	Q8BMU5;Q8BTV1;Q99J74;A0A1B0GRW4	Tumor suppressor candidate 3	Tusc3
10.9513	11.8746	9.95312	10.868	12.7645	11.4205	11.3177	12.1842	11.7616	12.501	12.3548	13.0126	13.0497	12.4875	13.4969	11.4065	12.8099	11.9568	11.5415	10.5772	9.72289	12.1453	11.5686	10.0228			2.8701	251160	3	231.35	1.1	0.946603	0.883315	1.62051	-1.60483	A0A140T8I9;E9Q3L2;A0A1S6GWJ7;F6Y9T6	A0A140T8I9;E9Q3L2;A0A1S6GWJ7;F6Y9T6		Pi4ka
10.716	10.9327	10.7068	11.8352	12.4379	12.2622	11.8728	11.8362	11.7958	14.4683	12.0212	12.1879	14.1591	14.625	14.8153	11.7838	12.3879	11.4203	12.6743	12.7068	10.0274	12.3841	11.7795	12.4617			5.3528	734580	2	37.896	6.5	0.79703	0.881894	0.76908	-1.19291	G5E881;Q3TUH1;G3UYJ1;D6RGT1;G3UWL8	G5E881;Q3TUH1;G3UYJ1;D6RGT1;G3UWL8	Phosphatidate cytidylyltransferase, mitochondrial	Tamm41
11.7193	11.815	10.7153	10.6778	11.6424	12.1506	12.1017	11.6676	12.6968	12.6073	11.9954	12.9355	14.1994	12.9662	13.7172	11.3373	12.9976	11.807	11.1689	10.5635	10.3155	11.433	12.3924	10.3427			2.459	174870	3	34.63	3.6	1.40064	0.880667	1.64368	-1.80142	Q3UTV0;Q4FZF3	Q3UTV0;Q4FZF3	Probable ATP-dependent RNA helicase DDX49	Ddx49
10.8325	11.0498	10.0765	9.53126	12.3353	12.0137	11.7267	11.3166	11.692	11.7096	12.0343	12.6311	14.7909	12.5221	14.3503	11.3021	11.1863	12.8313	10.7955	10.7261	10.5705	14.1446	13.1667	13.1584			4.0859	932910	4	83.695	2.6	0.902872	0.878527	0.352201	-0.736872	Q3UG63;Q91WR3	Q3UG63;Q91WR3	Activating signal cointegrator 1 complex subunit 2	Ascc2
11.3189	11.6392	10.6309	9.15431	11.5386	13.004	11.7071	10.1191	11.9644	12.8208	12.1967	13.7449	14.8419	12.822	13.1803	11.1851	11.1451	11.6479	11.5371	11.5145	10.3323	12.7226	12.1625	12.0156			2.9906	325470	4	151.46	1.9	0.56027	0.877846	0.504778	-0.756293	Q3UGF1;Q8BRP0	Q3UGF1;Q8BRP0	WD repeat-containing protein 19	Wdr19
12.1522	10.9009	10.2761	9.94083	11.7496	11.8547	12.2999	10.8393	11.8627	12.6766	12.3875	12.0733	14.1148	12.9765	12.9547	11.8788	11.9898	10.8038	9.65761	12.1536	11.1638	13.9592	14.0998	14.5573			31.775	1538800	14	162.54	7	0.951604	0.877456	0.0552518	0.145506	Q7M6U3;Q5ND21	Q7M6U3	Inactive serine/threonine-protein kinase TEX14	Tex14
11.5903	11.4874	11.2532	8.71496	11.1743	12.1723	11.6612	12.2862	11.0641	11.4267	13.2077	12.0099	14.1769	12.6626	13.7588	11.2924	11.009	10.9643	13.4615	13.0154	13.1975	11.2964	10.2943	10.4882			16.304	1594000	7	87.428	5.7	0.719382	0.877198	0.162213	-0.3518	E9PV24;Q08284	E9PV24;Q08284	Fibrinogen alpha chain;Fibrinopeptide A;Fibrinogen alpha chain	Fga
12.2404	10.2953	9.59577	10.0168	12.4112	12.452	11.4138	11.5464	12.0194	13.3962	12.0525	11.8452	13.0275	12.7924	13.7569	11.8598	11.4064	13.4585	11.6238	11.404	12.0829	12.1961	9.73503	10.6395			3.1351	337580	7	62.44	2.6	0.668819	0.877015	1.36002	-1.43669	A2AGB2	A2AGB2	Uncharacterized protein C1orf87 homolog	Gm12695
11.8198	12.513	10.3332	9.04937	11.9554	13.3713	12.3823	11.8096	12.1238	12.7718	13.1561	12.0567	14.1798	12.8315	13.2606	11.7352	11.3357	11.5681	12.1439	10.7721	11.6738	12.4376	12.7516	12.2908			4.4326	867770	7	54.022	4.7	0.60625	0.876367	0.3749	-0.473504	Q6NSQ7	Q6NSQ7	Protein LTV1 homolog	Ltv1
10.4821	11.6444	10.4583	10.1661	12.378	13.0329	11.7761	11.5543	12.7638	12.9634	12.2588	12.089	13.936	13.1836	13.1484	11.9927	11.4006	12.0795	11.9238	12.0155	11.0922	11.4414	11.7985	9.57237			8.3854	436700	7	143.26	1	0.795472	0.873942	1.23401	-1.31617	D3YVU7;D3YVU4;E9QL25;Q6P1G2	D3YVU7;D3YVU4;E9QL25;Q6P1G2	Lysine-specific demethylase 2B	Kdm2b
11.4347	11.2289	9.11414	9.65267	12.6345	12.0093	11.5022	11.3426	11.1401	12.4005	12.1486	12.7801	13.588	12.518	13.8789	12.1005	11.9511	12.2999	13.1851	13.1158	13.1379	12.3769	11.2435	10.307			9.437	1394300	6	31.689	8.7	0.664858	0.87332	0.355641	-0.495034	Q8CFJ7;D3Z2H6;F6ZZX2;D3Z5G2	Q8CFJ7;D3Z2H6;F6ZZX2;D3Z5G2	Solute carrier family 25 member 45	Slc25a45
11.7051	10.7322	9.66909	10.6172	12.6177	13.2033	12.3243	12.1431	10.7372	12.2862	12.6364	13.6429	13.1479	13.1659	13.7092	10.684	12.4771	11.1383	13.5834	13.3918	13.8809	12.1144	10.7013	10.5366			7.4297	1957000	5	28.152	14.3	0.606933	0.870903	0.00807488	-0.0190107	Q4VA29;Q9CQE8	Q4VA29;Q9CQE8	UPF0568 protein C14orf166 homolog	2700060E02Rik
10.3573	11.1004	9.01131	10.3656	13.1604	12.0726	11.326	11.7705	11.546	12.6489	12.2894	11.7117	15.1804	12.5898	13.3404	11.9005	11.5361	11.7662	10.4688	11.4153	9.46202	12.5614	12.3446	12.2811			5.8903	420080	5	95.083	3.6	0.649899	0.870806	0.834757	-1.2967	Q3U2K0	Q3U2K0	Protein FAM193B	Fam193b
11.593	11.6709	10.2479	8.74835	13.4403	13.0145	12.1075	12.1395	11.8963	12.5352	12.2413	13.0179	14.459	14.282	14.539	10.8529	12.9968	11.1353	11.8242	11.5685	11.2888	11.9191	10.999	11.0803			5.4072	744230	4	66.323	7.3	0.542059	0.870431	1.13599	-1.59755	Q68FC6;Q6ZQL4	Q68FC6;Q6ZQL4	WD repeat-containing protein 43	Wdr43
12.0007	12.0854	9.80933	9.43597	11.6742	12.6713	11.2146	12.372	11.575	12.2963	12.549	12.883	13.6845	12.5025	14.0093	11.3629	11.7704	11.4006	10.9011	10.1998	10.5687	12.8356	12.5214	10.4675			7.6954	90537	1	50.301	3.3	0.683659	0.868836	0.892882	-1.20601	Q3TJY1;Q3TYU7;Q99L90	Q3TJY1;Q3TYU7;Q99L90	Microspherule protein 1	Mcrs1
11.0988	10.7769	9.10693	9.50438	12.7973	13.4481	10.4131	12.307	12.0246	11.9152	13.2855	11.9992	13.3675	13.2936	13.5762	11.1714	11.7256	11.9522	11.2929	12.5954	13.1918	12.0352	10.5742	10.5365			3.6896	1117600	3	20.448	14.6	0.484033	0.8687	0.618052	-0.810114	D3YZ09;Q3TKG5;Q9CY66	D3YZ09;Q3TKG5;Q9CY66	H/ACA ribonucleoprotein complex subunit 1	Gar1
12.1028	12.3107	9.99057	11.1151	11.4909	12.1981	13.437	12.3344	10.0887	12.5937	12.1852	13.7713	14.0763	12.0332	13.8414	11.8133	12.183	11.0499	18.4589	18.3527	18.6231	11.8184	11.3001	10.4113			86.538	59995000	54	20.413	40.1	0.630936	0.867011	0.633341	2.32789	D3YYM6;D3Z1S8;Q91V55;P97461	D3YYM6;D3Z1S8;Q91V55;P97461	40S ribosomal protein S5;40S ribosomal protein S5, N-terminally processed	Rps5
10.6909	11.7365	10.5051	10.5785	12.4988	10.8968	11.4897	11.8223	12.8184	12.1618	12.1791	11.6333	12.722	12.9224	13.5272	11.8714	11.5947	11.8685	11.9376	11.7731	10.8011	11.5234	11.8205	10.9683			2.6253	277850	2	76.021	1.8	1.14513	0.866322	1.31461	-0.947012	Q549X6;Q9R0Q1	Q549X6;Q9R0Q1	Synaptotagmin-like protein 4	Sytl4
11.3171	11.5825	9.43507	9.35432	13.0925	12.3367	11.3876	11.9792	10.9185	12.4845	12.373	13.1711	14.1252	13.1099	12.6666	11.7536	12.4824	11.9531	12.2404	10.8665	10.3369	13.5074	13.4764	13.3615			9.1333	869930	9	97.496	4.9	0.564128	0.865956	0.226776	-0.383609	D3Z5P5;A0A0B4J1E3;P40694	D3Z5P5;A0A0B4J1E3;P40694	DNA-binding protein SMUBP-2	Ighmbp2
11.6155	11.8784	10.7532	9.79487	11.5102	12.1384	12.2864	11.4398	12.0296	12.6394	11.7881	12.7001	14.6933	12.6067	14.7329	12.3269	11.9782	11.115	11.7863	10.5087	9.78569	11.393	11.9353	12.5159			6.9651	183580	2	81.626	2.3	1.06336	0.865498	1.08532	-1.588	Q6A0A2	Q6A0A2	La-related protein 4B	Larp4b
12.3148	12.7024	9.41766	9.33728	13.2308	12.9303	12.5195	12.4914	12.8164	12.953	12.5655	11.7793	14.0036	12.9913	13.675	11.1485	11.7996	12.8153	12.7423	13.389	13.2985	11.2571	12.7344	11.8737			4.5165	1939100	14	56.537	4.9	0.522324	0.865318	0.12569	-0.18972	F7APP3;A2AJH3;Q3THR4;O70311	F7APP3;A2AJH3;Q3THR4;O70311	Glycylpeptide N-tetradecanoyltransferase;Glycylpeptide N-tetradecanoyltransferase 2	Nmt2
12.1278	11.9961	10.9337	10.3337	12.6981	11.5588	11.238	12.3203	12.3995	12.9126	12.4236	13.5349	14.3687	13.5988	13.776	11.1231	12.1052	10.8092	12.0064	11.6123	9.73847	11.4413	11.5833	11.6738			5.1775	566560	4	11.191	25.5	0.905636	0.863445	0.91285	-1.28756	Q53VQ0;Q53VQ1	Q53VQ0;Q53VQ1
10.6442	12.0843	9.96256	9.93012	12.1162	11.8112	10.1016	11.0782	12.1676	13.2217	12.8433	12.3115	13.652	13.0513	13.4129	10.8635	11.1995	11.7075	11.3636	11.9764	11.3536	11.1931	11.7602	10.4017			2.9585	245820	3	21.064	7.6	0.632176	0.862567	0.881778	-0.973032	Q4FK79;Q9DCF9	Q4FK79;Q9DCF9	Translocon-associated protein subunit gamma	Ssr3
12.8343	12.1872	9.55782	9.9831	12.3581	11.7041	11.737	12.4651	12.6006	12.3474	12.2649	12.3843	13.1763	12.7335	14.5999	10.9031	12.3495	12.0734	14.0459	14.0052	14.191	12.3603	11.0412	11.4173			65.985	2651500	15	17.541	34.2	0.729497	0.862464	0.0964179	0.204195	Q3UKZ7	Q3UKZ7	ARL14 effector protein-like	Arl14epl
11.8529	11.7964	9.39945	9.96334	11.3556	12.4344	12.4309	10.6443	12.373	12.3854	12.0746	12.0653	13.7586	12.8857	13.5313	11.6792	11.7706	11.9635	12.506	11.3436	10.4854	13.6923	13.7514	13.7155			13.096	1479600	10	139.52	3.5	0.734799	0.8619	0.00765696	-0.015756	Q6P7V9;E9Q2X6;Q8CG47;Q3UR81;Q3U763;Q3UZJ7	Q6P7V9;E9Q2X6;Q8CG47;Q3UR81	Structural maintenance of chromosomes protein;Structural maintenance of chromosomes protein 4	Smc4
11.125	12.4748	10.4738	9.99885	11.9787	12.417	12.0072	12.0633	11.9006	12.152	12.9103	12.5917	13.9067	12.9253	13.4781	11.7408	11.3853	11.9122	12.785	11.8815	11.0999	11.2501	10.7476	11.9338			3.6713	209060	3	47.922	3.6	0.93117	0.859493	0.896483	-0.941757	Q4FJR4;Q922H2	Q4FJR4;Q922H2	[Pyruvate dehydrogenase (acetyl-transferring)] kinase isozyme 3, mitochondrial	Pdk3
12.4947	11.1922	10.3788	9.71504	11.5975	13.5619	11.7169	11.3834	12.077	12.5803	13.3645	12.9644	13.9987	12.8017	13.2199	10.7016	10.7934	11.3683	10.7689	11.7101	11.4691	11.3347	10.7996	10.473			5.188	812510	8	57.419	5.2	0.612828	0.857726	0.861608	-1.05473	Z4YM25;Q8BHJ9	Z4YM25;Q8BHJ9	Pre-mRNA-splicing factor SLU7	Slu7
10.7675	10.557	11.4415	8.76883	12.872	12.9323	11.1949	11.788	12.0604	12.9535	12.0471	12.4359	14.8594	13.1225	12.7412	12.6904	12.6483	12.2973	10.8038	11.4164	14.4404	12.3975	11.86	10.7998			8.3367	3083200	16	50.151	39	0.573426	0.856777	0.794139	-1.10687	P05213;Q99KA2;A0A0A0MQA5;P68368;O89052;Q3UX10;A0A087WSB0;A0A087WSL5;A0A087WRB4;A0A087WQS4	P05213;Q99KA2;A0A0A0MQA5;P68368	Tubulin alpha-1B chain;Tubulin alpha-4A chain	Tuba1b;Tuba4a
11.7592	12.2491	9.93458	9.32479	12.771	12.3878	11.8847	12.2381	11.2302	12.8486	12.9292	12.4322	13.8809	13.321	13.2881	11.7165	12.8512	11.4167	12.1807	10.5402	10.0273	13.5908	13.2339	13.1341			14.452	793310	8	96.699	3.7	0.625383	0.856074	0.366491	-0.627883	Q3UR49;Q6NXY1	Q3UR49;Q6NXY1	TBC1 domain family member 31	Tbc1d31
11.9111	12.0014	10.0123	10.2959	12.3669	12.2864	11.3595	12.8874	12.0808	12.3303	12.7089	12.6419	14.8874	12.5124	13.6841	12.5851	11.4261	11.4083	11.1697	11.7972	10.8956	12.9658	12.5492	12.2789			12.837	911840	9	57.593	8.6	0.86392	0.855786	0.579892	-0.807821	Q5NBZ2;Q5NBZ1;Q80XS2;Q9JMG9;Q5NBY9;Q9JLY9	Q5NBZ2;Q5NBZ1;Q80XS2;Q9JMG9;Q5NBY9		Patz1
10.6294	12.1731	10.6432	10.7825	11.4303	11.9675	11.762	12.1655	10.8151	12.6843	12.9216	12.4076	14.1033	13.3832	13.7601	11.7269	11.7019	10.8394	12.012	11.2725	10.0146	13.3363	10.2127	11.926			5.3482	52497	2	26.372	5.8	1.01648	0.855005	0.717948	-1.12346	Q6RI64;O09061	Q6RI64;O09061	Proteasome subunit beta type;Proteasome subunit beta type-1	Psmb1
11.7563	11.8139	10.5469	9.98027	12.2607	12.4493	11.6991	12.0809	12.0077	12.7544	12.6158	12.7778	14.223	13.1838	13.5906	11.7156	11.9028	11.6506	11.2129	10.9817	10.0674	12.0061	11.6459	11.125			40.891	126670	2	13.388	16	0.952939	0.854719	1.48924	-1.53788	Q5XW58;Q5XLB0;Q5XW54;Q5XW59;G3UX50;Q5XW53;Q3U0Z3;A1A558;A0A068BEP5;Q3UKR0;Q3UIV3;O35613	Q5XW58;Q5XLB0;Q5XW54;Q5XW59;G3UX50;Q5XW53;Q3U0Z3;A1A558;A0A068BEP5;Q3UKR0;Q3UIV3;O35613	Death domain-associated protein 6	Daxx
10.3981	11.1783	10.4009	10.6639	12.576	11.9102	11.2775	11.4982	11.4226	12.8595	12.4352	12.7576	13.8351	12.8013	13.973	11.5568	11.5017	12.9884	13.8283	13.7099	13.7548	11.2433	10.841	10.795			34.1	2060000	14	27.419	28.4	0.894365	0.853881	0.212939	-0.413977	B2LVG5;B2LVG6;E0CXT7;Q8BQZ5;F7B6Z5;M0QWM8	B2LVG5;B2LVG6;E0CXT7;Q8BQZ5;F7B6Z5	Cleavage and polyadenylation specificity factor subunit 4	Cpsf4
11.1222	12.0136	9.66693	10.7282	12.8044	13.021	11.0171	12.5024	12.4721	13.1005	12.331	13.0525	14.073	13.8016	13.2576	11.6431	11.7604	11.4383	13.7725	14.1983	14.4467	14.5908	13.3903	13.6503			45.851	4396900	31	64.402	14.6	0.654602	0.853187	1.30909	1.34584	Q9EP97;F6Z9L5	Q9EP97;F6Z9L5	Sentrin-specific protease 3	Senp3
11.1923	11.9431	10.2582	9.82044	11.7427	13.1076	11.8447	11.706	12.4665	13.3508	11.2492	12.5612	12.5355	12.7361	13.734	11.1882	11.4738	11.972	11.2885	12.5083	10.4619	12.6341	11.7557	12.5336			6.5766	242050	3	274.22	1.9	0.701217	0.852364	0.331615	-0.409571	Q62261;Q5DTR4;A0A0A0MQG2;Q8BQ35	Q62261;Q5DTR4;A0A0A0MQG2	Spectrin beta chain, non-erythrocytic 1	Sptbn1
12.8325	10.9275	10.9226	9.4494	11.405	12.3803	13.3666	11.2026	11.6308	13.3327	11.5716	11.9206	13.7023	13.2084	12.7514	11.4519	10.9438	11.8383	13.2433	13.3457	13.4489	11.1481	11.3176	10.4576			60.186	2495900	13	49.523	7.1	0.637625	0.851277	0.079712	-0.155812	Q7TMQ1;P23242;Q8C4N2;Q9CT20	Q7TMQ1;P23242;Q8C4N2;Q9CT20	Gap junction protein;Gap junction alpha-1 protein	Gja1
11.0993	11.0203	9.92739	11.1176	12.0098	11.8834	10.8433	12.6179	12.0628	11.7533	12.9085	11.9792	12.973	13.7114	13.6474	10.7711	12.2357	11.249	12.7057	12.5159	11.3598	12.0422	11.684	10.3442			6.9979	472280	1	14.931	14.7	0.995741	0.851197	0.475806	-0.655983	Q6PBC0;A2AMQ5;Q99L43	Q6PBC0;A2AMQ5;Q99L43	Phosphatidate cytidylyltransferase;Phosphatidate cytidylyltransferase 2	Cds2
12.4867	11.1389	9.67144	10.8711	12.0844	12.52	10.8673	11.4477	12.5679	13.9476	12.3011	12.7236	15.0866	13.5777	14.1615	11.9343	10.1479	11.9923	11.5013	10.4167	11.2019	15.7464	15.1774	15.3631			52.46	3758000	51	89.141	15.1	0.624487	0.847138	0.125495	0.417773	Q3U3I5;P49135;Q3TVD8;Q8R1K9	Q3U3I5;P49135;Q3TVD8;Q8R1K9	TFIIH basal transcription factor complex helicase XPB subunit	Ercc3
13.1696	11.773	9.32786	10.5282	12.6266	11.9825	12.568	11.5321	11.5409	13.0532	13.4123	12.3809	15.1217	12.7884	13.8317	11.423	12.002	11.2798	11.4525	11.8829	10.6307	12.485	11.6686	12.188			3.5845	742270	5	69.594	4.5	0.594738	0.846603	0.730641	-1.02315	Q7M6W9;E9Q1L8;E9PUT0;F6UQD0;Q7TMC9;A0A087WPV0;Q7M6W8;Q505K9;B8JJY3;F2Z422;F8VPP0;Q7M6X4;Q69ZF0;Q3TMY4;Q6P7V4;Q91WF9;Q3UPQ5;E9Q459;Q6DFU8;E9Q0Q3;Q61116;Q9QWN0;Q9QWM7;O88258;O88253;Q8C2B8;Q60916;E9Q218;E9PY65;E9QPD3;Q9CSL2;A0A087WQQ0;Q8BIF3;Q3TDD5;A0A087WQI7;Q149T8;Q0VFY0;Q8BIQ6;Q0VAV0;E9Q6M3;B9EIT4;Q80UY3;Q8BI32;Q7M6X5;Q9CZ29;Q3V3V8;Q8BJ21;Q69ZK4;D3Z5Z2;Q8VEC1;Q5U406;Q3UY47;Q8VDQ6;Q80TE5;F6VWU8;A0…	Q7M6W9;E9Q1L8;E9PUT0;F6UQD0;Q7TMC9;A0A087WPV0;Q7M6W8;Q505K9;B8JJY3;F2Z422;F8VPP0;Q7M6X4;Q69ZF0;Q3TMY4;Q6P7V4;Q91WF9;Q3UPQ5;E9Q459;Q6DFU8;E9Q0Q3;Q61116	Zinc finger protein 235	Zfp493;3110052M02Rik;Zfp273;Zfp85;Zfp708;Rslcan11;mKIAA1611;Zfp93;Zfp160;Zfp948;2610021A01Rik;Znf235
12.7211	11.2628	10.553	10.0045	12.1202	11.2993	12.2806	12.2667	10.7033	12.7659	12.2109	12.8117	14.3389	12.4268	13.4146	10.6478	12.7856	11.3601	12.6146	12.2585	12.6115	13.1254	12.4215	11.3112			3.2903	883070	6	33.757	7.9	0.797814	0.846359	0.0614201	-0.105137	Q8BTQ1;Q8BW03;Q8BVF8;Q8BM84;Q3UFF9;P70372;Q3TT05	Q8BTQ1;Q8BW03;Q8BVF8;Q8BM84;Q3UFF9;P70372;Q3TT05	ELAV-like protein;ELAV-like protein 1	Elavl1
10.3041	11.666	11.2085	9.55039	11.9896	12.5169	11.3947	12.5154	10.3964	12.399	12.4259	13.1783	13.8533	12.9045	13.3533	11.5333	11.6573	11.9816	11.5353	11.9236	10.8062	13.9465	13.9271	13.5318			44.713	1119900	9	131.87	4.7	0.654375	0.845694	0.0323964	0.0645018	A0A087WSS1;E9QM90;Q148V7;G3X9J4;A0A087WRM8;Q9D743	A0A087WSS1;E9QM90;Q148V7;G3X9J4	LisH domain and HEAT repeat-containing protein KIAA1468	2310035C23Rik;Kiaa1468
12.5259	12.0471	9.63928	10.0784	12.6527	11.7257	11.278	12.0388	12.3126	12.8972	13.1359	12.0693	13.5519	13.6181	13.2984	11.2352	11.9529	11.3992	12.3113	11.5908	11.9809	11.8841	11.0772	9.92401			26.855	35082000	11	110.45	3.7	0.674495	0.843778	0.898755	-1.04791	Q9ERK4;E9QAX7;F6ZEW4;E9Q1T9	Q9ERK4;E9QAX7;F6ZEW4;E9Q1T9	Exportin-2	Cse1l
12.3788	11.7146	9.8336	9.618	12.0543	12.837	11.9024	12.619	11.1005	12.6515	12.3117	12.9046	13.3445	12.3882	13.8273	12.1787	11.2795	10.8646	11.7452	12.7449	11.7592	12.048	12.1291	12.7228			7.7255	1500000	4	311.28	1.7	0.639735	0.842239	0.0877408	-0.122274	F8VPN2;E9PY31	F8VPN2;E9PY31		Tex15
11.267	12.0505	11.3586	9.88014	11.2714	11.9219	11.4946	11.2143	12.604	12.3311	12.2483	12.8853	13.6455	14.0868	13.141	11.8827	12.1318	10.7796	11.7063	11.7419	15.0196	10.8537	11.6116	12.4789			2.9013	5611100	10	33.338	8	1.01376	0.838005	0.186801	-0.375893	Q80WS3	Q80WS3	rRNA/tRNA 2-O-methyltransferase fibrillarin-like protein 1	Fbll1
12.0986	12.3027	10.7266	9.4002	12.1971	12.1462	10.6564	11.9491	12.4273	12.8712	13.1636	12.8318	15.3237	12.8935	13.1092	11.2585	11.0339	12.6715	12.0166	10.5527	10.8542	13.094	12.6082	10.5837			7.7985	653520	10	120.21	3.6	0.644226	0.837985	0.664603	-1.09681	Q8K1K1;Q6P6L6;Q3URX8	Q8K1K1;Q6P6L6;Q3URX8		Gemin4
11.8539	11.3028	11.8318	8.92612	12.2091	12.4534	10.8574	12.4065	11.4476	12.4991	13.5367	12.8565	13.273	12.8588	13.3702	11.9022	12.0456	11.773	11.6562	12.5871	10.6492	11.7047	13.1204	10.5586			2.6321	131880	4	12.606	10.4	0.587256	0.837758	0.778838	-0.82441	A0A140T8N4	A0A140T8N4
11.0806	11.8155	10.3444	9.93822	12.4327	11.7797	11.7568	11.3421	11.5252	12.8488	11.9985	12.9268	13.6168	13.3335	14.3234	11.5885	10.3649	11.6397	12.6816	13.4061	13.7453	12.7337	11.3965	10.5461			6.8982	1630100	5	24.863	15.2	0.851163	0.834512	0.0254926	-0.0595856	Q9CPY6	Q9CPY6	Glucose-induced degradation protein 4 homolog	Gid4
11.3786	12.7236	9.34483	9.72216	11.3513	12.3914	10.7333	11.5816	12.5786	12.4812	11.6753	12.8652	14.2583	14.0362	14.315	12.0095	11.1722	11.3628	10.8252	11.9725	12.945	12.373	11.4639	11.0254			12.213	1160000	3	20.222	7.7	0.594076	0.833897	0.748628	-1.09149	H3BLB8;H3BK03;P52430	H3BLB8;H3BK03;P52430	Serum paraoxonase/arylesterase 1	Pon1
11.428	12.0108	9.66825	10.4582	12.3773	12.8972	11.2414	11.7728	13.0132	12.2522	12.7218	12.829	14.7652	13.2257	13.6075	10.408	11.6585	12.9708	11.2999	15.354	14.3667	10.2667	11.5634	11.888			3.1819	3584700	3	27.855	15.7	0.687871	0.83178	0.114364	-0.316163	Q9WV55	Q9WV55	Vesicle-associated membrane protein-associated protein A	Vapa
10.8178	12.5822	10.9737	10.3817	11.9119	11.5661	10.9569	11.9877	12.0855	13.1393	11.2407	13.7909	15.113	12.3449	13.2707	11.8261	13.0055	10.6541	13.0759	11.036	10.6685	12.9334	12.7744	12.9212			7.9257	592780	8	165.05	2.4	0.710682	0.827908	0.249004	-0.467473	H3BK72;B7ZWP0;H3BJZ3;B2RY59;Q5NCX5;H9H9T3	H3BK72;B7ZWP0;H3BJZ3;B2RY59;Q5NCX5;H9H9T3	Neuralized-like protein 4	Neurl4
11.5258	12.5624	9.71925	9.6233	12.641	12.4678	11.7725	11.5912	11.3574	12.9838	12.213	13.5845	14.352	13.3277	12.9383	13.5324	10.9493	11.8014	12.7419	11.3374	10.5465	14.9875	14.5885	14.7182			52.575	3650200	23	76.293	9.3	0.557368	0.827142	0.135758	0.336492	Q059U9;Q9DBR0	Q059U9;Q9DBR0	A-kinase anchor protein 8	Akap8
11.986	11.335	10.8683	9.06657	12.0713	11.3822	10.9936	11.5282	11.4858	12.9852	13.0736	11.5813	13.7673	13.0274	13.7549	11.453	11.9662	12.0038	11.8904	11.4978	9.68867	11.6582	12.2983	10.4606			7.5396	338910	2	25.616	12.2	0.677935	0.823085	1.25395	-1.41308	Q9QYI6	Q9QYI6	DnaJ homolog subfamily B member 9	Dnajb9
11.5116	10.7262	10.3124	10.5779	11.7895	12.2386	11.7858	12.2572	11.8508	11.8167	12.456	11.9235	13.3618	13.231	14.4278	11.7261	10.1236	10.8008	11.0055	11.6968	11.4186	10.7419	10.3118	10.9142			2.2205	45558	1	16.314	6.1	1.25211	0.822261	0.871719	-1.26373	F8VPN3;A0A1L1SST0;Q5SVY2;Q3UAJ1;Q3TE63;Q9CZK9;P17742	F8VPN3;A0A1L1SST0;Q5SVY2;Q3UAJ1;Q3TE63;Q9CZK9;P17742	Peptidyl-prolyl cis-trans isomerase;Peptidyl-prolyl cis-trans isomerase A;Peptidyl-prolyl cis-trans isomerase A, N-terminally processed	Gm5160;Ppia
10.3979	11.3969	11.3941	13.4472	12.4525	12.0956	12.6893	12.5698	12.0105	12.9003	12.2304	13.7157	13.7245	13.3813	13.7787	11.2345	11.7006	11.2423	12.0122	11.271	10.9751	11.6452	11.2651	10.6707			26.555	382610	9	23.935	13.6	0.806774	0.821967	1.10992	-1.20379	B0QZL1;Q6PHC1;Q5FW97;P17182;B1ARR7;Q8CF78	B0QZL1;Q6PHC1;Q5FW97;P17182;B1ARR7;Q8CF78	Enolase;Alpha-enolase	Eno1;EG433182
11.0485	12.6327	10.204	9.93843	12.3025	11.2593	12.3137	11.662	11.0925	12.8462	12.3182	12.0715	13.8963	13.3173	13.3816	12.0662	11.7004	12.1153	11.4182	12.0493	12.3521	12.2571	12.1459	12.5303			2.248	617960	3	51.863	4.5	0.777545	0.819803	0.746249	-0.620712	Q8BGH2	Q8BGH2	Sorting and assembly machinery component 50 homolog	Samm50
11.0126	11.8047	11.8067	9.92787	11.5541	12.7356	10.8971	11.1316	12.8994	13.8457	11.7148	13.2608	13.6739	12.5914	13.0872	12.3282	12.3858	11.9962	11.4577	11.1274	10.9722	11.0173	12.054	11.2118			3.8587	884310	7	38.265	5.7	0.604833	0.817976	2.23533	-1.37038	Q3U3H2;Q3U3M5;O88874	Q3U3H2;Q3U3M5;O88874	Cyclin-K	Ccnk
11.8038	12.5296	9.16464	8.71037	11.5625	11.6616	10.834	11.8396	11.5787	12.0642	11.905	12.0894	13.6472	13.9346	14.1636	10.9557	12.4051	12.1913	12.7141	13.0771	13.3383	12.1437	13.4778	11.2793			86.495	2961200	21	263.66	7.9	0.555739	0.813086	0.128445	-0.211213	A0A0G2JDZ9;E9Q804;Q99NH0;A0A1W2P6X1;E9QKG6;Q3U5I3	A0A0G2JDZ9;E9Q804;Q99NH0;A0A1W2P6X1;E9QKG6	Ankyrin repeat domain-containing protein 17	Ankrd17
11.2837	11.4112	11.3814	9.46818	11.2973	12.8897	12.0419	12.1523	11.0823	11.7614	11.9117	13.6551	14.6252	13.6554	13.3772	10.4081	12.7387	12.1091	12.6214	12.1399	12.1952	11.7857	11.1981	11.963			7.1244	773940	2	49.582	5.7	0.680362	0.812206	0.621111	-0.835074	Q9CY49;Q9R099	Q9CY49;Q9R099	Transducin beta-like protein 2	Tbl2
10.8603	11.5431	11.3435	9.37363	11.7386	11.7288	10.8491	11.8657	11.1616	12.5643	12.42	12.5882	15.3638	13.6946	13.9849	12.4674	10.6619	10.3148	13.1558	13.1474	13.2573	12.1984	11.8364	11.3406			26.111	1764700	15	145.31	7.2	0.816105	0.810196	0.108328	-0.258574	A0A0J9YUS5;E9PVC6;E9Q9E1;E9PVC5;Q6NZJ6;Q6PD42;Q8K0J8;A0A0J9YVC1;A0A0J9YUC1;E9Q770;Q3UZD9;Q8R2V4;Q3UTK0;Q3UQI5;A0PJB5;Q3UYM6	A0A0J9YUS5;E9PVC6;E9Q9E1;E9PVC5;Q6NZJ6;Q6PD42;Q8K0J8;A0A0J9YVC1;A0A0J9YUC1;E9Q770	Eukaryotic translation initiation factor 4 gamma 1	Eif4g1
11.6121	10.8895	12.0766	9.56432	12.4188	12.3251	11.6936	11.7156	13.2132	12.4417	11.7183	12.9403	13.6515	13.2226	12.8906	12.5917	10.3389	12.3517	12.0003	10.8277	9.73884	11.6689	11.2901	10.6143			10.3	143960	4	20.229	7.4	0.730634	0.80605	1.30143	-1.48449	Q9CWT9;D3Z0B9;A0A1B0GSU0;Q571I9	Q9CWT9;D3Z0B9;A0A1B0GSU0;Q571I9	Aldehyde dehydrogenase family 16 member A1	Aldh16a1
11.6494	11.0135	11.4284	9.66551	12.649	11.9504	11.1996	12.2948	12.2727	12.9415	12.2335	12.2425	14.0243	12.7411	14.6681	11.9726	11.9803	11.8031	14.3966	14.5457	14.5914	14.4824	14.2459	14.2491			108.51	4398900	40	95.644	14.8	0.829335	0.804725	1.58209	1.55361	Q8C804;Q3TNS9	Q8C804	Spindle and centriole-associated protein 1	Spice1
11.1774	11.6798	10.7554	10.2083	11.5494	12.9924	11.4384	11.7683	11.5697	13.0314	12.8894	12.4938	13.7152	12.705	13.4803	12.5844	12.8608	10.1358	11.1812	12.9892	9.90381	14.6656	14.122	14.1295			29.499	1609400	25	98.334	10.5	0.809357	0.804706	0.0977223	0.251614	Q8VE19;Q8BV62	Q8VE19	WD repeat-containing protein mio	Mios
13.1051	11.173	9.83801	9.14183	12.4066	11.8375	10.5772	13.1579	11.8591	12.8532	11.8473	12.034	13.7887	13.6265	12.7694	10.9131	11.4836	12.23	9.71134	12.361	11.3334	12.5868	12.7716	12.6001			15.228	656170	7	300.36	2.7	0.499545	0.804439	0.362997	-0.574506	E9QPK4;Q9JKK8;A0A1L1SSL9	E9QPK4;Q9JKK8;A0A1L1SSL9	Serine/threonine-protein kinase ATR	Atr
12.6174	11.9983	11.5593	9.43283	12.7138	12.6204	13.7824	11.0928	13.1699	12.8023	12.4126	12.5078	13.222	13.438	13.8066	11.8757	12.0309	11.4344	13.745	12.9903	13.1261	11.716	11.3002	11.3225			17.312	2433500	11	30.978	20	0.58751	0.804286	0.176436	-0.26789	Q9D8S5;O35326;Q5U448	Q9D8S5;O35326;Q5U448	Serine/arginine-rich splicing factor 5	Srsf5
11.4175	11.4798	10.3014	11.8246	11.8602	11.4787	11.0523	10.8957	12.1477	12.8087	13.1965	13.074	14.2655	13.0915	13.5122	10.5189	12.8526	11.4457	12.227	12.4153	9.52795	10.648	12.0038	9.6405			4.4747	775500	5	12.675	9.6	0.818519	0.802111	0.977287	-1.53732	K7TH90	K7TH90
11.4986	11.5688	11.6391	10.3829	12.2312	12.1045	11.8035	12.7263	12.1171	13.5279	11.6418	12.4102	13.6426	12.4688	14.43	11.8789	11.0937	10.855	12.219	12.4726	13.1668	11.9111	12.0381	11.0274			13.034	1020200	9	42.318	6.7	1.02507	0.800309	0.149668	-0.25564	Q80U76;Q9CYH6	Q80U76;Q9CYH6	Ribosome biogenesis regulatory protein homolog	Rrs1
11.3002	11.1544	10.0016	10.8405	11.4104	11.3519	10.5428	11.4686	10.538	12.7264	13.1977	12.3804	14.2229	12.067	13.99	10.6597	12.1979	10.3219	16.6181	16.6167	16.63	11.1621	11.7787	11.4792			8.3301	15497000	7	18.225	17.1	0.746668	0.799146	0.632154	1.80425	D3YUB9;D3Z055;G3UWS5;G3UY42;D3Z5F7;Q8CCS6	D3YUB9;D3Z055;G3UWS5;G3UY42;D3Z5F7;Q8CCS6	Polyadenylate-binding protein 2	Pabpn1;Gm20521
[truncated: 471 more rows]
